# Supplementary material for: Isolating an active and inactive CACTA transposon from lettuce color mutants and characterizing their family
Source: Plant Physiol. 2021 Mar 26;186(2):929–44. doi: 10.1093/plphys/kiab143 (PMC8195511; doi:10.1093/plphys/kiab143)
Supplement: kiab143_Supplementary_Data [file kiab143_supplementary_data.zip]

Archive with 3 entries (3 files):
- PP2020-RA-01736DR1_Supplemental_Table_S6.xlsx
- pp.01736.2020-s01.pdf
- pp.01736.2020-s02.xlsx
