# Supplementary material for: Isolating an active and inactive CACTA transposon from lettuce color mutants and characterizing their family
Source: Plant Physiol. 2021 Mar 26;186(2):929–44. doi: 10.1093/plphys/kiab143 (PMC8195511; doi:10.1093/plphys/kiab143)
Supplement: kiab143_Supplementary_Data [file kiab143_supplementary_data.zip › PP2020-RA-01736DR1_Supplemental_Table_S6.xlsx]

## Sheet: Table_S6_description
Supplemental Table S6. Predicted CACTA transposons in the cv. Salinas V7 genome (GenBank RefSeq GCF_002870075.1). Column header descriptions of the searchable dataset are below; these descriptions are added as notes in the dataset.
Order	Numerical order (1-6,756)
V7_Contig_ID	Lettuce V7 genome contig ID
Blast_Hit	Sequence of BLAST-N hit (subject)
Hit_Uni_Dir	Sequence of BLAST-N hit (subject) - uniformly oriented
Start	Start of CACTA terminal inverted repeat (TIR) segment on V7 contigs (zero-based indexing)
Dir	CACTA orientation on V7 contigs according to BLAST-N report. FRW: FORWARD, REV: REVERSE
TSD	Adjacent target site duplication (TSD); orientation as on V7 contigs (i.e. can be FORWARD or REVERSE)
TSD-Uni_Dir	Adjacent TSD; uniformly oriented as CACTA_Uni_Dir segments
CACTA_Uni_Dir	Uniformly oriented CACTA-> 28 nt segment
CACTA_with_TSD	CACTA segment with 3 nt TSD ('*' - visual separator); orientation as on V7 contigs
Coord1	Coordinates of CACTA segment with adjacent 3 nt TSD (zero-based indexing), first coordinate (depending on orientation, CACTA segment or TSD coordinate)
Coord2	Coordinates of CACTA segment with adjacent 3 nt TSD (zero-based indexing), second coordinate (depending on orientation, CACTA segment or TSD coordinate)
Coord3	Coordinates of CACTA segment with adjacent 3 nt TSD (zero-based indexing), third coordinate (depending on orientation, CACTA segment or TSD coordinate)
Coord4	Coordinates of CACTA segment with adjacent 3 nt TSD (zero-based indexing), fourth coordinate (depending on orientation, CACTA segment or TSD coordinate)
LsC1	CACTA_Uni_DIR is LsC1 TIR-A or TIR-B
Length	Length (nt) between adjacent BLAST_Hit sequences; note that negative value indicates hits are on different contigs
I	Length within range 1,000-30,000 = '1'
C1	Query 1: BLAST-Hit sequence and following adjacent BLAST-Hit on the the same contig = '1'
C2	Query 2: BLAST-Hit sequence and prior adjacent BLAST-Hit on the the same contig = '1'
CFR	Query for same contig: if (C1="1', C2='1') ='1"; note that a column of "1"-s indicates hits belong to one contig
FR	Query for orientation: if Dir of BLAST-Hit sequence is FRW, and Dir of following adjacent BLAST-Hit is REV = '1'
TSD	Query for the same TSD: if TSD sequence = following adjacent TSD = '1'
QTUV	Final query to identify putative CACTA insertions
CACTA	Final query to identify putative CACTA insertions. If QTUV = '1", ="TRUE"
Insert	CACTA insert length (nt)

## Sheet: Table_S6_dataset
Order	V7_Contig_ID	Blast_Hit	Hit_Uni_Dir	Start	Dir	TSD	TSD_Uni_Dir	CACTA_Uni_Dir	***	CACTA_with_TSD	Coord1	Coord2	Coord3	Coord4	LsC1	Length	I	C1	C2	CFR	FR	TSD	QTUV	CACTA	Insert
1	NW_019672052.1	TTTCTAGTAGTG	CACTACTAGAAA	2865	REV	*CAA*	TTG	CACTACTAGAAAAAAGGCCTTTTACGAC	***	GTCGTAAAAGGCCTTTTTTCTAGTAGTG*CAA	2838	2865	2866	2868				1			0	0	0	0	0
2	NW_019672052.1	CACTACTAGAAA	CACTACTAGAAA	200502	FRW	*ACT*	ACT	CACTACTAGAAAACATGTGGTTTTCCTA	***	ACT*CACTACTAGAAAACATGTGGTTTTCCTA	200499	200501	200502	200529		197638	0	1	1	1	0	0	0	0	0
3	NW_019672052.1	TTTCTAGTAGTG	CACTACTAGAAA	204619	REV	*ACT*	AGT	CACTACTAGAAAACTAAGGCAACAGCTA	***	TAGCTGTTGCCTTAGTTTTCTAGTAGTG*ACT	204592	204619	204620	204622		4118	1	1	1	1	1	1	1	TRUE	4118
4	NW_019672052.1	CACTACTAGAAA	CACTACTAGAAA	1328773	FRW	*GTA*	GTA	CACTACTAGAAAAACAGCCTTTTACGAC	***	GTA*CACTACTAGAAAAACAGCCTTTTACGAC	1328770	1328772	1328773	1328800		1124155	0	1	1	1	0	0	0	0	0
5	NW_019672052.1	TTTCTAGTAGTG	CACTACTAGAAA	1333338	REV	*GTA*	TAC	CACTACTAGAAAAACAGCCTTTTACGAC	***	GTCGTAAAAGGCTGTTTTTCTAGTAGTG*GTA	1333311	1333338	1333339	1333341		4566	1	1	1	1	1	1	1	TRUE	4566
6	NW_019672052.1	CACTACTAGAAA	CACTACTAGAAA	1493791	FRW	*ACC*	ACC	CACTACTAGAAAACTGGTGCAATAGCTA	***	ACC*CACTACTAGAAAACTGGTGCAATAGCTA	1493788	1493790	1493791	1493818		160454	0	1	1	1	0	0	0	0	0
7	NW_019672052.1	TTTCTAGTAGTG	CACTACTAGAAA	1497700	REV	*ACC*	GGT	CACTACTAGAAAACATGGCGTTTTCCTA	***	TAGGAAAACGCCATGTTTTCTAGTAGTG*ACC	1497673	1497700	1497701	1497703		3910	1	1	1	1	1	1	1	TRUE	3910
8	NW_019672052.1	CACTACTAGAAA	CACTACTAGAAA	1639321	FRW	*AAT*	AAT	CACTACTAGAAAACAGACCTTTAATGAC	***	AAT*CACTACTAGAAAACAGACCTTTAATGAC	1639318	1639320	1639321	1639348		141622	0	1	1	1	0	0	0	0	0
9	NW_019672052.1	TTTCTAGTAGTG	CACTACTAGAAA	1645235	REV	*AAT*	ATT	CACTACTAGAAAAACAGCCTTTTACGAC	***	GTCGTAAAAGGCTGTTTTTCTAGTAGTG*AAT	1645208	1645235	1645236	1645238		5915	1	1	1	1	1	1	1	TRUE	5915
10	NW_019672052.1	CACTACTAGAAA	CACTACTAGAAA	1728218	FRW	*AAT*	AAT	CACTACTAGAAAAAAGGCCTTTTACGAC	***	AAT*CACTACTAGAAAAAAGGCCTTTTACGAC	1728215	1728217	1728218	1728245		82984	0	1	1	1	0	1	0	0	0
11	NW_019672052.1	TTTCTAGTAGTG	CACTACTAGAAA	1732000	REV	*AAT*	ATT	CACTACTAGAAAATAGTCCTTTAATGAC	***	GTCATTAAAGGACTATTTTCTAGTAGTG*AAT	1731973	1732000	1732001	1732003		3783	1	1	1	1	1	1	1	TRUE	3783
12	NW_019672052.1	TTTCTAGTAGTG	CACTACTAGAAA	1953870	REV	*TAT*	ATA	CACTACTAGAAAACAGCCCTTTAATGAC	***	GTCATTAAAGGGCTGTTTTCTAGTAGTG*TAT	1953843	1953870	1953871	1953873		221871	0	1	1	1	0	0	0	0	0
13	NW_019672052.1	CACTACTAGAAA	CACTACTAGAAA	2390448	FRW	*AAT*	AAT	CACTACTAGAAAAAAGGCCTTTTACGAC	***	AAT*CACTACTAGAAAAAAGGCCTTTTACGAC	2390445	2390447	2390448	2390475		436579	0	1	1	1	0	0	0	0	0
14	NW_019672052.1	CACTACTAGAAA	CACTACTAGAAA	2510953	FRW	*TTA*	TTA	CACTACTAGAAAAAAGGCCTTTTACGAC	***	TTA*CACTACTAGAAAAAAGGCCTTTTACGAC	2510950	2510952	2510953	2510980		120506	0	0	1	1	0	0	0	0	0
15	NW_019672055.1	CACTACTAGAAA	CACTACTAGAAA	68721	FRW	*GTA*	GTA	CACTACTAGAAACATAGGTTTTAGAGAC	***	GTA*CACTACTAGAAACATAGGTTTTAGAGAC	68718	68720	68721	68748		-2442231	0	1	0	0	0	0	0	0	0
16	NW_019672055.1	TTTCTAGTAGTG	CACTACTAGAAA	81658	REV	*GTA*	TAC	CACTACTAGAAACTGAACTTTCAGCGAC	***	GTCGCTGAAAGTTCAGTTTCTAGTAGTG*GTA	81631	81658	81659	81661		12938	1	1	1	1	1	1	1	TRUE	12938
17	NW_019672055.1	CACTACTAGAAA	CACTACTAGAAA	117388	FRW	*ACG*	ACG	CACTACTAGAAAAACAGCCTTTTACGAC	***	ACG*CACTACTAGAAAAACAGCCTTTTACGAC	117385	117387	117388	117415		35731	0	1	1	1	0	0	0	0	0
18	NW_019672055.1	TTTCTAGTAGTG	CACTACTAGAAA	130384	REV	*ACG*	CGT	CACTACTAGAAAAATAGCCTTTTACGAC	***	GTCGTAAAAGGCTATTTTTCTAGTAGTG*ACG	130357	130384	130385	130387		12997	1	1	1	1	1	1	1	TRUE	12997
19	NW_019672055.1	CACTACTAGAAA	CACTACTAGAAA	608158	FRW	*TTG*	TTG	CACTACTAGAAAAACAGCCTTTTACGAC	***	TTG*CACTACTAGAAAAACAGCCTTTTACGAC	608155	608157	608158	608185		477775	0	0	1	1	0	0	0	0	0
20	NW_019672057.1	CACTACTAGAAA	CACTACTAGAAA	686177	FRW	*TCA*	TCA	CACTACTAGAAAAAAGGCCTTTTACGAC	***	TCA*CACTACTAGAAAAAAGGCCTTTTACGAC	686174	686176	686177	686204		78020	0	0	0	0	0	0	0	0	0
21	NW_019672058.1	CACTACTAGAAA	CACTACTAGAAA	470502	FRW	*TCC*	TCC	CACTACTAGAAAAACAGTCTTTTACGAC	***	TCC*CACTACTAGAAAAACAGTCTTTTACGAC	470499	470501	470502	470529		-215674	0	1	0	0	0	0	0	0	0
22	NW_019672058.1	CACTACTAGAAA	CACTACTAGAAA	541057	FRW	*AAA*	AAA	CACTACTAGAAAAACAACCTTTTACGAC	***	AAA*CACTACTAGAAAAACAACCTTTTACGAC	541054	541056	541057	541084		70556	0	1	1	1	0	0	0	0	0
23	NW_019672058.1	TTTCTAGTAGTG	CACTACTAGAAA	547569	REV	*AAA*	TTT	CACTACTAGAAAACAAACCTTTAATGAC	***	GTCATTAAAGGTTTGTTTTCTAGTAGTG*AAA	547542	547569	547570	547572		6513	1	1	1	1	1	1	1	TRUE	6513
24	NW_019672058.1	CACTACTAGAAA	CACTACTAGAAA	608289	FRW	*GTG*	GTG	CACTACTAGAAAAACAGCCTTTTACGAC	***	GTG*CACTACTAGAAAAACAGCCTTTTACGAC	608286	608288	608289	608316		60721	0	1	1	1	0	0	0	0	0
25	NW_019672058.1	CACTACTAGAAA	CACTACTAGAAA	1322922	FRW	*AGG*	AGG	CACTACTAGAAAAATAGCCTTTTACGAC	***	AGG*CACTACTAGAAAAATAGCCTTTTACGAC	1322919	1322921	1322922	1322949		714634	0	1	1	1	0	0	0	0	0
26	NW_019672058.1	TTTCTAGTAGTG	CACTACTAGAAA	1328897	REV	*AGG*	CCT	CACTACTAGAAAAAAGGCCTTTTACGAC	***	GTCGTAAAAGGCCTTTTTTCTAGTAGTG*AGG	1328870	1328897	1328898	1328900		5976	1	0	1	1	1	1	1	TRUE	5976
27	NW_019672062.1	TTTCTAGTAGTG	CACTACTAGAAA	122713	REV	*CTT*	AAG	CACTACTAGAAAAACAGCCTTTTACGAC	***	GTCGTAAAAGGCTGTTTTTCTAGTAGTG*CTT	122686	122713	122714	122716		-1206183	0	1	0	0	0	0	0	0	0
28	NW_019672062.1	TTCTAGTAGTG	CACTACTAGAA	479811	REV	*TTA*	TAA	CACTACTAGAATATATGCCTTTAATGAC	***	GTCATTAAAGGCATATATTCTAGTAGTG*TTA	479784	479811	479812	479814		357099	0	0	1	1	0	0	0	0	0
29	NW_019672063.1	CACTACTAGAAA	CACTACTAGAAA	88400	FRW	*AAA*	AAA	CACTACTAGAAAACAACCATTTAATGAC	***	AAA*CACTACTAGAAAACAACCATTTAATGAC	88397	88399	88400	88427		-391410	0	1	0	0	0	0	0	0	0
30	NW_019672063.1	TTTCTAGTAGTG	CACTACTAGAAA	99995	REV	*AAA*	TTT	CACTACTAGAAAAACAGCCTTTTACGGC	***	GCCGTAAAAGGCTGTTTTTCTAGTAGTG*AAA	99968	99995	99996	99998		11596	1	1	1	1	1	1	1	TRUE	11596
31	NW_019672063.1	CACTACTAGAAA	CACTACTAGAAA	866290	FRW	*GAA*	GAA	CACTACTAGAAAAACAGCCTTTTACGAC	***	GAA*CACTACTAGAAAAACAGCCTTTTACGAC	866287	866289	866290	866317		766296	0	1	1	1	0	0	0	0	0
32	NW_019672063.1	TTTCTAGTAGTG	CACTACTAGAAA	872775	REV	*ATT*	AAT	CACTACTAGAAAATAGCCCTTTAATGAC	***	GTCATTAAAGGGCTATTTTCTAGTAGTG*ATT	872748	872775	872776	872778		6486	1	1	1	1	1	0	0	0	0
33	NW_019672063.1	TTTCTAGTAGTG	CACTACTAGAAA	879015	REV	*TGC*	GCA	CACTACTAGAAAAACAGCCTTTTACGAC	***	GTCGTAAAAGGCTGTTTTTCTAGTAGTG*TGC	878988	879015	879016	879018		6241	1	1	1	1	0	0	0	0	0
34	NW_019672063.1	CACTACTAGAAA	CACTACTAGAAA	1008153	FRW	*AAT*	AAT	CACTACTAGAAAAACAACCTTTTACGAC	***	AAT*CACTACTAGAAAAACAACCTTTTACGAC	1008150	1008152	1008153	1008180		129139	0	1	1	1	0	0	0	0	0
35	NW_019672063.1	CACTACTAGAAA	CACTACTAGAAA	1860636	FRW	*CAA*	CAA	CACTACTAGAAAATTGAAAGGTTACCTA	***	CAA*CACTACTAGAAAATTGAAAGGTTACCTA	1860633	1860635	1860636	1860663		852484	0	1	1	1	0	0	0	0	0
36	NW_019672063.1	TTCTAGTAGTG	CACTACTAGAA	1871212	REV	*CAA*	TTG	CACTACTAGAATATTTGCTTTTAGCTAC	***	GTAGCTAAAAGCAAATATTCTAGTAGTG*CAA	1871185	1871212	1871213	1871215		10577	1	0	1	1	1	1	1	TRUE	10577
37	NW_019672066.1	CACTACTAGAAA	CACTACTAGAAA	144037	FRW	*ATT*	ATT	CACTACTAGAAAAACAGCCTTTTACGAC	***	ATT*CACTACTAGAAAAACAGCCTTTTACGAC	144034	144036	144037	144064		-1727174	0	0	0	0	0	0	0	0	0
38	NW_019672069.1	CACTACTAGAAA	CACTACTAGAAA	163273	FRW	*AAT*	AAT	CACTACTAGAAAAACAGCCTTTTACGAC	***	AAT*CACTACTAGAAAAACAGCCTTTTACGAC	163270	163272	163273	163300		19237	1	1	0	0	0	0	0	0	0
39	NW_019672069.1	CACTACTAGAAA	CACTACTAGAAA	452484	FRW	*NNN*	NNN	CACTACTAGAAAAACAGCCTTTTACGAC	***	NNN*CACTACTAGAAAAACAGCCTTTTACGAC	452481	452483	452484	452511		289212	0	1	1	1	0	0	0	0	0
40	NW_019672069.1	TTTCTAGTAGTG	CACTACTAGAAA	920107	REV	*CCC*	GGG	CACTACTAGAAAAACAGCCTTTTACGAC	***	GTCGTAAAAGGCTGTTTTTCTAGTAGTG*CCC	920080	920107	920108	920110		467624	0	1	1	1	1	0	0	0	0
41	NW_019672069.1	TTTCTAGTAGTG	CACTACTAGAAA	1762127	REV	*GAC*	GTC	CACTACTAGAAACATGGGTTTTAGCGAC	***	GTCGCTAAAACCCATGTTTCTAGTAGTG*GAC	1762100	1762127	1762128	1762130		842021	0	0	1	1	0	0	0	0	0
42	NW_019672074.1	TTTCTAGTAGTG	CACTACTAGAAA	119611	REV	*TTG*	CAA	CACTACTAGAAAAAAGGCCTTTTACGAC	***	GTCGTAAAAGGCCTTTTTTCTAGTAGTG*TTG	119584	119611	119612	119614		-1642515	0	1	0	0	0	0	0	0	0
43	NW_019672074.1	TTTCTAGTAGTG	CACTACTAGAAA	915956	REV	*TAG*	CTA	CACTACTAGAAAAACAGCCTTTAATGAC	***	GTCATTAAAGGCTGTTTTTCTAGTAGTG*TAG	915929	915956	915957	915959		796346	0	1	1	1	0	0	0	0	0
44	NW_019672074.1	TTTCTAGTAGTG	CACTACTAGAAA	1269713	REV	*TCC*	GGA	CACTACTAGAAAAAAGGCCTTTTACGAT	***	ATCGTAAAAGGCCTTTTTTCTAGTAGTG*TCC	1269686	1269713	1269714	1269716		353758	0	1	1	1	0	0	0	0	0
45	NW_019672074.1	CACTACTAGAAA	CACTACTAGAAA	1277153	FRW	*TGT*	TGT	CACTACTAGAAAACAGACCTTTAATGAC	***	TGT*CACTACTAGAAAACAGACCTTTAATGAC	1277150	1277152	1277153	1277180		7441	1	1	1	1	0	0	0	0	0
46	NW_019672074.1	CACTACTAGAAA	CACTACTAGAAA	1565010	FRW	*AGT*	AGT	CACTACTAGAAAAACAGCCTTTTACGAC	***	AGT*CACTACTAGAAAAACAGCCTTTTACGAC	1565007	1565009	1565010	1565037		287858	0	1	1	1	0	0	0	0	0
47	NW_019672074.1	CACTACTAGAAA	CACTACTAGAAA	1921046	FRW	*AAG*	AAG	CACTACTAGAAAAAAGGCCTTTTACGAC	***	AAG*CACTACTAGAAAAAAGGCCTTTTACGAC	1921043	1921045	1921046	1921073		356037	0	1	1	1	0	0	0	0	0
48	NW_019672074.1	TTTCTAGTAGTG	CACTACTAGAAA	1982068	REV	*TAA*	TTA	CACTACTAGAAAAACAACCTTTTACGAC	***	GTCGTAAAAGGTTGTTTTTCTAGTAGTG*TAA	1982041	1982068	1982069	1982071		61023	0	0	1	1	1	0	0	0	0
49	NW_019672075.1	CACTACTAGAAA	CACTACTAGAAA	23335	FRW	*AAT*	AAT	CACTACTAGAAAACAGACCTTTAATGAC	***	AAT*CACTACTAGAAAACAGACCTTTAATGAC	23332	23334	23335	23362		-1958732	0	1	0	0	0	0	0	0	0
50	NW_019672075.1	TTTCTAGTAGTG	CACTACTAGAAA	28928	REV	*AAT*	ATT	CACTACTAGAAAAACAGCCTTTTACGAT	***	ATCGTAAAAGGCTGTTTTTCTAGTAGTG*AAT	28901	28928	28929	28931		5594	1	0	1	1	1	1	1	TRUE	5594
51	NW_019672077.1	TTTCTAGTAGTG	CACTACTAGAAA	635933	REV	*AAC*	GTT	CACTACTAGAAAAACAGCCTTTTACGAA	***	TTCGTAAAAGGCTGTTTTTCTAGTAGTG*AAC	635906	635933	635934	635936		607006	0	0	0	0	0	0	0	0	0
52	NW_019672078.1	CACTACTAGAAA	CACTACTAGAAA	380750	FRW	*TAA*	TAA	CACTACTAGAAAAACAGCATTTTACGAC	***	TAA*CACTACTAGAAAAACAGCATTTTACGAC	380747	380749	380750	380777		-255182	0	1	0	0	0	0	0	0	0
53	NW_019672078.1	CACTACTAGAAA	CACTACTAGAAA	409345	FRW	*TAA*	TAA	CACTACTAGAAAAACAGCCTGTTACGAC	***	TAA*CACTACTAGAAAAACAGCCTGTTACGAC	409342	409344	409345	409372		28596	1	1	1	1	0	1	0	0	0
54	NW_019672078.1	TTCTAGTAGTG	CACTACTAGAA	414213	REV	*TAA*	TTA	CACTACTAGAATATATGCATTTAATGAT	***	ATCATTAAATGCATATATTCTAGTAGTG*TAA	414186	414213	414214	414216		4869	1	1	1	1	1	1	1	TRUE	4869
55	NW_019672078.1	CACTACTAGAAA	CACTACTAGAAA	675335	FRW	*ACG*	ACG	CACTACTAGAAAACAGACCTTTAATGAT	***	ACG*CACTACTAGAAAACAGACCTTTAATGAT	675332	675334	675335	675362		261123	0	1	1	1	0	0	0	0	0
56	NW_019672078.1	TTTCTAGTAGTG	CACTACTAGAAA	687694	REV	*ACG*	CGT	CACTACTAGAAAAACAGCCTTTTACGAC	***	GTCGTAAAAGGCTGTTTTTCTAGTAGTG*ACG	687667	687694	687695	687697		12360	1	1	1	1	1	1	1	TRUE	12360
57	NW_019672078.1	TTTCTAGTAGTG	CACTACTAGAAA	837336	REV	*TCA*	TGA	CACTACTAGAAAAACAACCTTTTACGAC	***	GTCGTAAAAGGTTGTTTTTCTAGTAGTG*TCA	837309	837336	837337	837339		149643	0	0	1	1	0	0	0	0	0
58	NW_019672079.1	CACTACTAGAAA	CACTACTAGAAA	102671	FRW	*ACA*	ACA	CACTACTAGAAAAATAGCCTTTTACAAC	***	ACA*CACTACTAGAAAAATAGCCTTTTACAAC	102668	102670	102671	102698		-734664	0	0	0	0	0	0	0	0	0
59	NW_019672080.1	CACTACTAGAAA	CACTACTAGAAA	401608	FRW	*TGA*	TGA	CACTACTAGAAAACATGGGGTTTTCCTA	***	TGA*CACTACTAGAAAACATGGGGTTTTCCTA	401605	401607	401608	401635		298938	0	0	0	0	0	0	0	0	0
60	NW_019672081.1	CACTACTAGAAA	CACTACTAGAAA	377744	FRW	*ACC*	ACC	CACTACTAGAAAAACAGCCTTTTACGAC	***	ACC*CACTACTAGAAAAACAGCCTTTTACGAC	377741	377743	377744	377771		-23863	0	1	0	0	0	0	0	0	0
61	NW_019672081.1	CACTACTAGAAA	CACTACTAGAAA	1364989	FRW	*AAA*	AAA	CACTACTAGAAAAACAACATTTTACGAT	***	AAA*CACTACTAGAAAAACAACATTTTACGAT	1364986	1364988	1364989	1365016		987246	0	1	1	1	0	0	0	0	0
62	NW_019672081.1	CACTACTAGAAA	CACTACTAGAAA	1809223	FRW	*ATT*	ATT	CACTACTAGAAAATAGACCTTTAATGAC	***	ATT*CACTACTAGAAAATAGACCTTTAATGAC	1809220	1809222	1809223	1809250		444235	0	1	1	1	0	0	0	0	0
63	NW_019672081.1	TTTCTAGTAGTG	CACTACTAGAAA	2192381	REV	*ATT*	AAT	CACTACTAGAAAAATAGTCTTTTACGAC	***	GTCGTAAAAGACTATTTTTCTAGTAGTG*ATT	2192354	2192381	2192382	2192384		383159	0	0	1	1	1	1	0	0	0
64	NW_019672082.1	CACTACTAGAAA	CACTACTAGAAA	687786	FRW	*TTT*	TTT	CACTACTAGAAAAACAGTTTTTTACGAC	***	TTT*CACTACTAGAAAAACAGTTTTTTACGAC	687783	687785	687786	687813		-1504594	0	1	0	0	0	0	0	0	0
65	NW_019672082.1	TTTCTAGTAGTG	CACTACTAGAAA	693457	REV	*TTT*	AAA	CACTACTAGAAAAACAGCCTTTTACGAC	***	GTCGTAAAAGGCTGTTTTTCTAGTAGTG*TTT	693430	693457	693458	693460		5672	1	1	1	1	1	1	1	TRUE	5672
66	NW_019672082.1	CACTACTAGAAA	CACTACTAGAAA	792331	FRW	*ATT*	ATT	CACTACTAGAAAACATCCCTTTAATGAC	***	ATT*CACTACTAGAAAACATCCCTTTAATGAC	792328	792330	792331	792358		98875	0	1	1	1	0	0	0	0	0
67	NW_019672082.1	TTTCTAGTAGTG	CACTACTAGAAA	803347	REV	*ATT*	AAT	CACTACTAGAAAAACAGCCTTTTACGAC	***	GTCGTAAAAGGCTGTTTTTCTAGTAGTG*ATT	803320	803347	803348	803350		11017	1	1	1	1	1	1	1	TRUE	11017
68	NW_019672082.1	CACTACTAGAAA	CACTACTAGAAA	857752	FRW	*TAA*	TAA	CACTACTAGAAAAACAGCCTTTTACGAC	***	TAA*CACTACTAGAAAAACAGCCTTTTACGAC	857749	857751	857752	857779		54406	0	0	1	1	0	0	0	0	0
69	NW_019672083.1	CACTACTAGAAA	CACTACTAGAAA	626644	FRW	*CTT*	CTT	CACTACTAGAAAAACAGTCTTTTACGAC	***	CTT*CACTACTAGAAAAACAGTCTTTTACGAC	626641	626643	626644	626671		-231107	0	1	0	0	0	0	0	0	0
70	NW_019672083.1	CACTACTAGAAA	CACTACTAGAAA	927398	FRW	*GAA*	GAA	CACTACTAGAAAAACAGCCTTTTACGAC	***	GAA*CACTACTAGAAAAACAGCCTTTTACGAC	927395	927397	927398	927425		300755	0	1	1	1	0	0	0	0	0
71	NW_019672083.1	TTTCTAGTAGTG	CACTACTAGAAA	940143	REV	*GAA*	TTC	CACTACTAGAAAAATAGCCTTTTACGAC	***	GTCGTAAAAGGCTATTTTTCTAGTAGTG*GAA	940116	940143	940144	940146		12746	1	1	1	1	1	1	1	TRUE	12746
72	NW_019672083.1	TTTCTAGTAGTG	CACTACTAGAAA	1047991	REV	*TGA*	TCA	CACTACTAGAAAAACAGCCTTTTACGAC	***	GTCGTAAAAGGCTGTTTTTCTAGTAGTG*TGA	1047964	1047991	1047992	1047994		107849	0	0	1	1	0	0	0	0	0
73	NW_019672084.1	CACTACTAGAAA	CACTACTAGAAA	240510	FRW	*CAG*	CAG	CACTACTAGAAAAACAACCTTTTACGAC	***	CAG*CACTACTAGAAAAACAACCTTTTACGAC	240507	240509	240510	240537		-807480	0	1	0	0	0	0	0	0	0
74	NW_019672084.1	CACTACTAGAAA	CACTACTAGAAA	783047	FRW	*ACT*	ACT	CACTACTAGAAAAAAGGCCTTTTACGAC	***	ACT*CACTACTAGAAAAAAGGCCTTTTACGAC	783044	783046	783047	783074		542538	0	1	1	1	0	0	0	0	0
75	NW_019672084.1	TTTCTAGTAGTG	CACTACTAGAAA	844041	REV	*TAC*	GTA	CACTACTAGAAAAAGGCCTTTTACGACG	***	CGTCGTAAAAGGCCTTTTTCTAGTAGTG*TAC	844014	844041	844042	844044		60995	0	0	1	1	1	0	0	0	0
76	NW_019672086.1	TTTCTAGTAGTG	CACTACTAGAAA	15291	REV	*GCA*	TGC	CACTACTAGAAAATAGACCTTTAATGAC	***	GTCATTAAAGGTCTATTTTCTAGTAGTG*GCA	15264	15291	15292	15294		-828749	0	1	0	0	0	0	0	0	0
77	NW_019672086.1	CACTACTAGAAA	CACTACTAGAAA	828455	FRW	*AAT*	AAT	CACTACTAGAAAAATAGCCTTTAATGAC	***	AAT*CACTACTAGAAAAATAGCCTTTAATGAC	828452	828454	828455	828482		813165	0	1	1	1	0	0	0	0	0
78	NW_019672086.1	CACTACTAGAAA	CACTACTAGAAA	1306029	FRW	*TGA*	TGA	CACTACTAGAAAACTGACCTTTAATGAC	***	TGA*CACTACTAGAAAACTGACCTTTAATGAC	1306026	1306028	1306029	1306056		477575	0	1	1	1	0	0	0	0	0
79	NW_019672086.1	TTTCTAGTAGTG	CACTACTAGAAA	1312813	REV	*TGA*	TCA	CACTACTAGAAAAACAGCATTTTACGAC	***	GTCGTAAAATGCTGTTTTTCTAGTAGTG*TGA	1312786	1312813	1312814	1312816		6785	1	1	1	1	1	1	1	TRUE	6785
80	NW_019672086.1	CACTACTAGAAA	CACTACTAGAAA	1385334	FRW	*AAA*	AAA	CACTACTAGAAAAAAGCCTTTTACGATG	***	AAA*CACTACTAGAAAAAAGCCTTTTACGATG	1385331	1385333	1385334	1385361		72522	0	1	1	1	0	0	0	0	0
81	NW_019672086.1	TTTCTAGTAGTG	CACTACTAGAAA	1390104	REV	*AAA*	TTT	CACTACTAGAAAACAGGGCTTTAATGAC	***	GTCATTAAAGCCCTGTTTTCTAGTAGTG*AAA	1390077	1390104	1390105	1390107		4771	1	0	1	1	1	1	1	TRUE	4771
82	NW_019672087.1	TTTCTAGTAGTG	CACTACTAGAAA	415769	REV	*TTT*	AAA	CACTACTAGAAAACTAGGGCAACAGCTA	***	TAGCTGTTGCCCTAGTTTTCTAGTAGTG*TTT	415742	415769	415770	415772		-974334	0	1	0	0	0	0	0	0	0
83	NW_019672087.1	TTTCTAGTAGTG	CACTACTAGAAA	1014778	REV	*ATC*	GAT	CACTACTAGAAAAACTGCCTTTTACGAC	***	GTCGTAAAAGGCAGTTTTTCTAGTAGTG*ATC	1014751	1014778	1014779	1014781		599010	0	0	1	1	0	0	0	0	0
84	NW_019672089.1	CACTACTAGAAA	CACTACTAGAAA	28660	FRW	*NNN*	NNN	CACTACTAGAAAAAAGGCCTTTTACGAC	***	NNN*CACTACTAGAAAAAAGGCCTTTTACGAC	28657	28659	28660	28687		-986117	0	1	0	0	0	0	0	0	0
85	NW_019672089.1	CACTACTAGAAA	CACTACTAGAAA	213969	FRW	*TTC*	TTC	CACTACTAGAAAAACAGCCTTTTACGAC	***	TTC*CACTACTAGAAAAACAGCCTTTTACGAC	213966	213968	213969	213996		185310	0	1	1	1	0	0	0	0	0
86	NW_019672089.1	TTCTAGTAGTG	CACTACTAGAA	220989	REV	*TTC*	GAA	CACTACTAGAATTTAGGCCTTTAACGAC	***	GTCGTTAAAGGCCTAAATTCTAGTAGTG*TTC	220962	220989	220990	220992		7021	1	0	1	1	1	1	1	TRUE	7021
87	NW_019672091.1	CACTACTAGAAA	CACTACTAGAAA	11455	FRW	*CCT*	CCT	CACTACTAGAAAAACAGCCTTTTACGAT	***	CCT*CACTACTAGAAAAACAGCCTTTTACGAT	11452	11454	11455	11482		-209533	0	1	0	0	0	0	0	0	0
88	NW_019672091.1	TTTCTAGTAGTG	CACTACTAGAAA	15923	REV	*CCT*	AGG	CACTACTAGAAAAACAGCCTTTTACGAA	***	TTCGTAAAAGGCTGTTTTTCTAGTAGTG*CCT	15896	15923	15924	15926		4469	1	1	1	1	1	1	1	TRUE	4469
89	NW_019672091.1	CACTACTAGAAA	CACTACTAGAAA	199624	FRW	*ATG*	ATG	CACTACTAGAAAAAAGGCCTTTTACGAC	***	ATG*CACTACTAGAAAAAAGGCCTTTTACGAC	199621	199623	199624	199651		183702	0	1	1	1	0	0	0	0	0
90	NW_019672091.1	CACTACTAGAAA	CACTACTAGAAA	207391	FRW	*ATG*	ATG	CACTACTAGAAAAAAGGCCTTTTACGAC	***	ATG*CACTACTAGAAAAAAGGCCTTTTACGAC	207388	207390	207391	207418		7768	1	1	1	1	0	1	0	0	0
91	NW_019672091.1	CACTACTAGAAA	CACTACTAGAAA	214858	FRW	*ATG*	ATG	CACTACTAGAAAAAAGGCCTTTTACGAC	***	ATG*CACTACTAGAAAAAAGGCCTTTTACGAC	214855	214857	214858	214885		7468	1	1	1	1	0	1	0	0	0
92	NW_019672091.1	CACTACTAGAAA	CACTACTAGAAA	338670	FRW	*TTT*	TTT	CACTACTAGAAAAACAACATTTTACGAC	***	TTT*CACTACTAGAAAAACAACATTTTACGAC	338667	338669	338670	338697		123813	0	1	1	1	0	0	0	0	0
93	NW_019672091.1	CACTACTAGAAA	CACTACTAGAAA	423908	FRW	*GAG*	GAG	CACTACTAGAAAAACAGCCTTTTACGAC	***	GAG*CACTACTAGAAAAACAGCCTTTTACGAC	423905	423907	423908	423935		85239	0	1	1	1	0	0	0	0	0
94	NW_019672091.1	TTTCTAGTAGTG	CACTACTAGAAA	440514	REV	*GAG*	CTC	CACTACTAGAAAAATAGCCTTTTACGAC	***	GTCGTAAAAGGCTATTTTTCTAGTAGTG*GAG	440487	440514	440515	440517		16607	1	0	1	1	1	1	1	TRUE	16607
95	NW_019672092.1	CACTACTAGAAA	CACTACTAGAAA	515126	FRW	*AAT*	AAT	CACTACTAGAAAAACAGCCTTTTACGAT	***	AAT*CACTACTAGAAAAACAGCCTTTTACGAT	515123	515125	515126	515153		74613	0	1	0	0	0	0	0	0	0
96	NW_019672092.1	TTTCTAGTAGTG	CACTACTAGAAA	522244	REV	*AAT*	ATT	CACTACTAGAAAACAACCCTTTAATGAC	***	GTCATTAAAGGGTTGTTTTCTAGTAGTG*AAT	522217	522244	522245	522247		7119	1	1	1	1	1	1	1	TRUE	7119
97	NW_019672092.1	CACTACTAGAAA	CACTACTAGAAA	729302	FRW	*TAT*	TAT	CACTACTAGAAAAAACAGCCTTTTATGA	***	TAT*CACTACTAGAAAAAACAGCCTTTTATGA	729299	729301	729302	729329		207059	0	1	1	1	0	0	0	0	0
98	NW_019672092.1	TTTCTAGTAGTG	CACTACTAGAAA	745245	REV	*TAT*	ATA	CACTACTAGAAAAACAGCCTTTTACGAC	***	GTCGTAAAAGGCTGTTTTTCTAGTAGTG*TAT	745218	745245	745246	745248		15944	1	0	1	1	1	1	1	TRUE	15944
99	NW_019672093.1	CACTACTAGAAA	CACTACTAGAAA	84183	FRW	*ATC*	ATC	CACTACTAGAAAAAAGGCCTTTATGACG	***	ATC*CACTACTAGAAAAAAGGCCTTTATGACG	84180	84182	84183	84210		-661061	0	1	0	0	0	0	0	0	0
100	NW_019672093.1	TTTCTAGTAGTG	CACTACTAGAAA	90204	REV	*ATC*	GAT	CACTACTAGAAAAATAGCCTTTTACGAC	***	GTCGTAAAAGGCTATTTTTCTAGTAGTG*ATC	90177	90204	90205	90207		6022	1	0	1	1	1	1	1	TRUE	6022
101	NW_019672094.1	CACTACTAGAAA	CACTACTAGAAA	46026	FRW	*GAT*	GAT	CACTACTAGAAAAACAGCCTTTTACGAC	***	GAT*CACTACTAGAAAAACAGCCTTTTACGAC	46023	46025	46026	46053		-44177	0	1	0	0	0	0	0	0	0
102	NW_019672094.1	TTTCTAGTAGTG	CACTACTAGAAA	51132	REV	*GAT*	ATC	CACTACTAGAAAAAAGGCCTTTTACGAC	***	GTCGTAAAAGGCCTTTTTTCTAGTAGTG*GAT	51105	51132	51133	51135		5107	1	1	1	1	1	1	1	TRUE	5107
103	NW_019672094.1	TTTCTAGTAGTG	CACTACTAGAAA	142913	REV	*ATG*	CAT	CACTACTAGAAAAAAGGCCTTTAACGAC	***	GTCGTTAAAGGCCTTTTTTCTAGTAGTG*ATG	142886	142913	142914	142916		91782	0	0	1	1	0	0	0	0	0
104	NW_019672095.1	CACTACTAGAAA	CACTACTAGAAA	289995	FRW	*TAA*	TAA	CACTACTAGAAAAACAGCCTTTTACGAC	***	TAA*CACTACTAGAAAAACAGCCTTTTACGAC	289992	289994	289995	290022		147083	0	1	0	0	0	0	0	0	0
105	NW_019672095.1	TTTCTAGTAGTG	CACTACTAGAAA	296401	REV	*TAA*	TTA	CACTACTAGAAAAACAGTCTTTTACGAC	***	GTCGTAAAAGACTGTTTTTCTAGTAGTG*TAA	296374	296401	296402	296404		6407	1	1	1	1	1	1	1	TRUE	6407
106	NW_019672095.1	CACTACTAGAAA	CACTACTAGAAA	703594	FRW	*TAA*	TAA	CACTACTAGAAAAACAGCCTTTTACGAC	***	TAA*CACTACTAGAAAAACAGCCTTTTACGAC	703591	703593	703594	703621		407194	0	1	1	1	0	1	0	0	0
107	NW_019672095.1	CACTACTAGAAA	CACTACTAGAAA	711958	FRW	*TAA*	TAA	CACTACTAGAAAAACAGCCTTTTACGAC	***	TAA*CACTACTAGAAAAACAGCCTTTTACGAC	711955	711957	711958	711985		8365	1	1	1	1	0	1	0	0	0
108	NW_019672095.1	TTTCTAGTAGTG	CACTACTAGAAA	718143	REV	*TAA*	TTA	CACTACTAGAAAACAGACCTTTAATGAC	***	GTCATTAAAGGTCTGTTTTCTAGTAGTG*TAA	718116	718143	718144	718146		6186	1	1	1	1	1	1	1	TRUE	6186
109	NW_019672095.1	TTTCTAGTAGTG	CACTACTAGAAA	1309193	REV	*GAT*	ATC	CACTACTAGAAAAACAACATTTTTACGA	***	TCGTAAAAATGTTGTTTTTCTAGTAGTG*GAT	1309166	1309193	1309194	1309196		591051	0	1	1	1	0	0	0	0	0
110	NW_019672095.1	CACTACTAGAAA	CACTACTAGAAA	1346780	FRW	*TCA*	TCA	CACTACTAGAAAAATAGCCTTTTACGAC	***	TCA*CACTACTAGAAAAATAGCCTTTTACGAC	1346777	1346779	1346780	1346807		37588	0	0	1	1	0	0	0	0	0
111	NW_019672096.1	CACTACTAGAAA	CACTACTAGAAA	457482	FRW	*AAT*	AAT	CACTACTAGAAAAACAGCCTTTTACGAC	***	AAT*CACTACTAGAAAAACAGCCTTTTACGAC	457479	457481	457482	457509		-889297	0	1	0	0	0	0	0	0	0
112	NW_019672096.1	TTTCTAGTAGTG	CACTACTAGAAA	463096	REV	*AAT*	ATT	CACTACTAGAAAACAGACCTTTAACGAC	***	GTCGTTAAAGGTCTGTTTTCTAGTAGTG*AAT	463069	463096	463097	463099		5615	1	1	1	1	1	1	1	TRUE	5615
113	NW_019672096.1	TTTCTAGTAGTG	CACTACTAGAAA	635570	REV	*TTT*	AAA	CACTACTAGAAAAACAGCCTTTTACGAC	***	GTCGTAAAAGGCTGTTTTTCTAGTAGTG*TTT	635543	635570	635571	635573		172475	0	1	1	1	0	0	0	0	0
114	NW_019672096.1	CACTACTAGAAA	CACTACTAGAAA	848269	FRW	*TCC*	TCC	CACTACTAGAAAAACAGCCTTTTACGAT	***	TCC*CACTACTAGAAAAACAGCCTTTTACGAT	848266	848268	848269	848296		212700	0	0	1	1	0	0	0	0	0
115	NW_019672098.1	CACTACTAGAAA	CACTACTAGAAA	314445	FRW	*AGA*	AGA	CACTACTAGAAAAACAGCCTTTTACGAT	***	AGA*CACTACTAGAAAAACAGCCTTTTACGAT	314442	314444	314445	314472		-533823	0	1	0	0	0	0	0	0	0
116	NW_019672098.1	TTTCTAGTAGTG	CACTACTAGAAA	320475	REV	*AGA*	TCT	CACTACTAGAAAAACAGCCTTTTACGAT	***	ATCGTAAAAGGCTGTTTTTCTAGTAGTG*AGA	320448	320475	320476	320478		6031	1	1	1	1	1	1	1	TRUE	6031
117	NW_019672098.1	CACTACTAGAAA	CACTACTAGAAA	355447	FRW	*AGA*	AGA	CACTACTAGAAAAACAGCCTTTTACGAC	***	AGA*CACTACTAGAAAAACAGCCTTTTACGAC	355444	355446	355447	355474		34973	0	1	1	1	0	1	0	0	0
118	NW_019672098.1	TTTCTAGTAGTG	CACTACTAGAAA	370217	REV	*AGA*	TCT	CACTACTAGAAAAACAGCCTTTTACAAC	***	GTTGTAAAAGGCTGTTTTTCTAGTAGTG*AGA	370190	370217	370218	370220		14771	1	1	1	1	1	1	1	TRUE	14771
119	NW_019672098.1	CACTACTAGAAA	CACTACTAGAAA	507630	FRW	*TAT*	TAT	CACTACTAGAAAAACAGCCTTTTACGAC	***	TAT*CACTACTAGAAAAACAGCCTTTTACGAC	507627	507629	507630	507657		137414	0	1	1	1	0	0	0	0	0
120	NW_019672098.1	TTTCTAGTAGTG	CACTACTAGAAA	864056	REV	*GCT*	AGC	CACTACTAGAAAAACAGCCTTTTACGAC	***	GTCGTAAAAGGCTGTTTTTCTAGTAGTG*GCT	864029	864056	864057	864059		356427	0	0	1	1	1	0	0	0	0
121	NW_019672099.1	CACTACTAGAAA	CACTACTAGAAA	17008	FRW	*CAT*	CAT	CACTACTAGAAAACAGACCTTTAATGAC	***	CAT*CACTACTAGAAAACAGACCTTTAATGAC	17005	17007	17008	17035		-847047	0	1	0	0	0	0	0	0	0
122	NW_019672099.1	CACTACTAGAAA	CACTACTAGAAA	19386	FRW	*TTT*	TTT	CACTACTAGAAAAAGTATAATATAATAC	***	TTT*CACTACTAGAAAAAGTATAATATAATAC	19383	19385	19386	19413		2379	1	1	1	1	0	0	0	0	0
123	NW_019672099.1	TTTCCAGTAGTG	CACTACTGGAAA	20787	REV	*TTT*	AAA	CACTACTGGAAAATAGCTAATGTAGTAC	***	GTACTACATTAGCTATTTTCCAGTAGTG*TTT	20760	20787	20788	20790		1402	1	1	1	1	1	1	1	TRUE	1402
124	NW_019672099.1	TTTCTAGTAGTG	CACTACTAGAAA	22986	REV	*ATC*	GAT	CACTACTAGAAAAAAGGCCTTTTACGAC	***	GTCGTAAAAGGCCTTTTTTCTAGTAGTG*ATC	22959	22986	22987	22989		2200	1	1	1	1	0	0	0	0	0
125	NW_019672099.1	CACTACTAGAAA	CACTACTAGAAA	141445	FRW	*AAT*	AAT	CACTACTAGAAAAATAGACTTTTACGAC	***	AAT*CACTACTAGAAAAATAGACTTTTACGAC	141442	141444	141445	141472		118460	0	1	1	1	0	0	0	0	0
126	NW_019672099.1	TTTCTAGTAGTG	CACTACTAGAAA	146816	REV	*AAT*	ATT	CACTACTAGAAAAATACCCTTTAATGAC	***	GTCATTAAAGGGTATTTTTCTAGTAGTG*AAT	146789	146816	146817	146819		5372	1	0	1	1	1	1	1	TRUE	5372
127	NW_019672100.1	TTTCTAGTAGTG	CACTACTAGAAA	222476	REV	*AAT*	ATT	CACTACTAGAAAAAGGCCTTTTACGACG	***	CGTCGTAAAAGGCCTTTTTCTAGTAGTG*AAT	222449	222476	222477	222479		75661	0	1	0	0	0	1	0	0	0
128	NW_019672100.1	TTTCTAGTAGTG	CACTACTAGAAA	461379	REV	*GAT*	ATC	CACTACTAGAAAACAGATCTTTAATGAC	***	GTCATTAAAGATCTGTTTTCTAGTAGTG*GAT	461352	461379	461380	461382		238904	0	0	1	1	0	0	0	0	0
129	NW_019672101.1	CACTACTAGAAA	CACTACTAGAAA	83707	FRW	*ACA*	ACA	CACTACTAGAAAAAAGGCCTTTTACGAC	***	ACA*CACTACTAGAAAAAAGGCCTTTTACGAC	83704	83706	83707	83734		-377671	0	0	0	0	0	0	0	0	0
130	NW_019672102.1	TTTCTAGTAGTG	CACTACTAGAAA	1107401	REV	*ATA*	TAT	CACTACTAGAAAACAGCCCTTTAATGAC	***	GTCATTAAAGGGCTGTTTTCTAGTAGTG*ATA	1107374	1107401	1107402	1107404		1023695	0	1	0	0	1	0	0	0	0
131	NW_019672102.1	CACTACTAGAAA	CACTACTAGAAA	1524100	FRW	*AAT*	AAT	CACTACTAGAAAAACAGCCTTTTAGGAC	***	AAT*CACTACTAGAAAAACAGCCTTTTAGGAC	1524097	1524099	1524100	1524127		416700	0	0	1	1	0	0	0	0	0
132	NW_019672104.1	CACTACTAGAAA	CACTACTAGAAA	702091	FRW	*AGT*	AGT	CACTACTAGAAACATGGCTTTTAGAGAT	***	AGT*CACTACTAGAAACATGGCTTTTAGAGAT	702088	702090	702091	702118		-822008	0	1	0	0	0	0	0	0	0
133	NW_019672104.1	TTTCTAGTAGTG	CACTACTAGAAA	707969	REV	*AGT*	ACT	CACTACTAGAAACTTGAGTTTCAGCTAG	***	CTAGCTGAAACTCAAGTTTCTAGTAGTG*AGT	707942	707969	707970	707972		5879	1	1	1	1	1	1	1	TRUE	5879
134	NW_019672104.1	TTTCTAGTAGTG	CACTACTAGAAA	843734	REV	*AAG*	CTT	CACTACTAGAAAAACAGCCTTTTACGAC	***	GTCGTAAAAGGCTGTTTTTCTAGTAGTG*AAG	843707	843734	843735	843737		135766	0	0	1	1	0	0	0	0	0
135	NW_019672105.1	CACTACTAGAAA	CACTACTAGAAA	213615	FRW	*TAC*	TAC	CACTACTAGAAAAATAGCCTTTTATGAC	***	TAC*CACTACTAGAAAAATAGCCTTTTATGAC	213612	213614	213615	213642		-630118	0	1	0	0	0	0	0	0	0
136	NW_019672105.1	TTTCTAGTAGTG	CACTACTAGAAA	218337	REV	*TAC*	GTA	CACTACTAGAAAAAAGGCCTTTTACGAC	***	GTCGTAAAAGGCCTTTTTTCTAGTAGTG*TAC	218310	218337	218338	218340		4723	1	1	1	1	1	1	1	TRUE	4723
137	NW_019672105.1	CACTACTAGAAA	CACTACTAGAAA	301666	FRW	*TCA*	TCA	CACTACTAGAAAAACAGCCTTTTATGAC	***	TCA*CACTACTAGAAAAACAGCCTTTTATGAC	301663	301665	301666	301693		83330	0	1	1	1	0	0	0	0	0
138	NW_019672105.1	TTTCTAGTAGTG	CACTACTAGAAA	304648	REV	*TCA*	TGA	CACTACTAGAAAAACAGCCTTTTACGAC	***	GTCGTAAAAGGCTGTTTTTCTAGTAGTG*TCA	304621	304648	304649	304651		2983	1	1	1	1	1	1	1	TRUE	2983
139	NW_019672105.1	CACTACTAGAAA	CACTACTAGAAA	481224	FRW	*CCT*	CCT	CACTACTAGAAAAACAGCCTTTTACGAC	***	CCT*CACTACTAGAAAAACAGCCTTTTACGAC	481221	481223	481224	481251		176577	0	0	1	1	0	0	0	0	0
140	NW_019672106.1	TTTCTAGTAGTG	CACTACTAGAAA	59896	REV	*AGT*	ACT	CACTACTAGAAAAATAGCCTTTTACGAC	***	GTCGTAAAAGGCTATTTTTCTAGTAGTG*AGT	59869	59896	59897	59899		-421327	0	1	0	0	1	0	0	0	0
141	NW_019672106.1	CACTACTAGAAA	CACTACTAGAAA	234320	FRW	*CTG*	CTG	CACTACTAGAAAAACAACCTTTTACTTC	***	CTG*CACTACTAGAAAAACAACCTTTTACTTC	234317	234319	234320	234347		174425	0	1	1	1	0	0	0	0	0
142	NW_019672106.1	TTTCTAGTAGTG	CACTACTAGAAA	241022	REV	*CTG*	CAG	CACTACTAGAAAAACAGCCTTTTACGAC	***	GTCGTAAAAGGCTGTTTTTCTAGTAGTG*CTG	240995	241022	241023	241025		6703	1	0	1	1	1	1	1	TRUE	6703
143	NW_019672107.1	TTTCTAGTAGTG	CACTACTAGAAA	39258	REV	*AAA*	TTT	CACTACTAGAAAAACAGCCTTTTACAAC	***	GTTGTAAAAGGCTGTTTTTCTAGTAGTG*AAA	39231	39258	39259	39261		-201763	0	0	0	0	0	0	0	0	0
144	NW_019672115.1	TTTCTAGTAGTG	CACTACTAGAAA	938408	REV	*CCT*	AGG	CACTACTAGAAAAACAACCTTTTACGAC	***	GTCGTAAAAGGTTGTTTTTCTAGTAGTG*CCT	938381	938408	938409	938411		899151	0	1	0	0	0	0	0	0	0
145	NW_019672115.1	TTTCTAGTAGTG	CACTACTAGAAA	942599	REV	*CCT*	AGG	CACTACTAGAAAAACAACCTTTTACGAC	***	GTCGTAAAAGGTTGTTTTTCTAGTAGTG*CCT	942572	942599	942600	942602		4192	1	1	1	1	0	1	0	0	0
146	NW_019672115.1	TTTCTAGTAGTG	CACTACTAGAAA	983397	REV	*CGA*	TCG	CACTACTAGAAAAACAGCCTTTTACGAA	***	TTCGTAAAAGGCTGTTTTTCTAGTAGTG*CGA	983370	983397	983398	983400		40799	0	1	1	1	0	0	0	0	0
147	NW_019672115.1	CACTACTAGAAA	CACTACTAGAAA	2019398	FRW	*ATG*	ATG	CACTACTAGAAAAAAGGCCTTTTACGAC	***	ATG*CACTACTAGAAAAAAGGCCTTTTACGAC	2019395	2019397	2019398	2019425		1036002	0	1	1	1	0	0	0	0	0
148	NW_019672115.1	TTTCTAGTAGTG	CACTACTAGAAA	2024741	REV	*ATG*	CAT	CACTACTAGAAAAAAGGCCTTTTACGAC	***	GTCGTAAAAGGCCTTTTTTCTAGTAGTG*ATG	2024714	2024741	2024742	2024744		5344	1	1	1	1	1	1	1	TRUE	5344
149	NW_019672115.1	CACTACTAGAAA	CACTACTAGAAA	2387592	FRW	*CAT*	CAT	CACTACTAGAAAAATACCCTTTAATGAC	***	CAT*CACTACTAGAAAAATACCCTTTAATGAC	2387589	2387591	2387592	2387619		362852	0	1	1	1	0	0	0	0	0
150	NW_019672115.1	TTTCTAGTAGTG	CACTACTAGAAA	2391423	REV	*CAT*	ATG	CACTACTAGAAAAACAACCTTTTACGAC	***	GTCGTAAAAGGTTGTTTTTCTAGTAGTG*CAT	2391396	2391423	2391424	2391426		3832	1	1	1	1	1	1	1	TRUE	3832
151	NW_019672115.1	TTTCTAGTAGTG	CACTACTAGAAA	2558852	REV	*AAG*	CTT	CACTACTAGAAAAAAGGCCTTTTACGAC	***	GTCGTAAAAGGCCTTTTTTCTAGTAGTG*AAG	2558825	2558852	2558853	2558855		167430	0	1	1	1	0	0	0	0	0
152	NW_019672115.1	TTTCTAGTAGTG	CACTACTAGAAA	2754541	REV	*GGT*	ACC	CACTACTAGAAAAAAGGCCTTTTACGAC	***	GTCGTAAAAGGCCTTTTTTCTAGTAGTG*GGT	2754514	2754541	2754542	2754544		195690	0	1	1	1	0	0	0	0	0
153	NW_019672115.1	CACTACTAGAAA	CACTACTAGAAA	2839882	FRW	*TAG*	TAG	CACTACTAGAAAAACAGCCTTTTACGAC	***	TAG*CACTACTAGAAAAACAGCCTTTTACGAC	2839879	2839881	2839882	2839909		85342	0	1	1	1	0	0	0	0	0
154	NW_019672115.1	TTTCTAGTAGTG	CACTACTAGAAA	2846321	REV	*TAG*	CTA	CACTACTAGAAAAAAGGCCTTTTACAAC	***	GTTGTAAAAGGCCTTTTTTCTAGTAGTG*TAG	2846294	2846321	2846322	2846324		6440	1	1	1	1	1	1	1	TRUE	6440
155	NW_019672115.1	CACTACTAGAAA	CACTACTAGAAA	3128318	FRW	*GGA*	GGA	CACTACTAGAAAAACAGCCTTTTACGAT	***	GGA*CACTACTAGAAAAACAGCCTTTTACGAT	3128315	3128317	3128318	3128345		281998	0	1	1	1	0	0	0	0	0
156	NW_019672115.1	CACTACTAGAAA	CACTACTAGAAA	3447597	FRW	*GGC*	GGC	CACTACTAGAAAACAGCCCTTTAATGAC	***	GGC*CACTACTAGAAAACAGCCCTTTAATGAC	3447594	3447596	3447597	3447624		319280	0	1	1	1	0	0	0	0	0
157	NW_019672115.1	TTTCTAGTAGTG	CACTACTAGAAA	3461509	REV	*TGC*	GCA	CACTACTAGAAAAACAACATTTTATGAC	***	GTCATAAAATGTTGTTTTTCTAGTAGTG*TGC	3461482	3461509	3461510	3461512		13913	1	0	1	1	1	0	0	0	0
158	NW_019672117.1	TTTCTAGTAGTG	CACTACTAGAAA	121860	REV	*AAG*	CTT	CACTACTAGAAAATCAGCCTTTTACGAC	***	GTCGTAAAAGGCTGATTTTCTAGTAGTG*AAG	121833	121860	121861	121863		-3339648	0	0	0	0	0	0	0	0	0
159	NW_019672119.1	CACTACTAGAAA	CACTACTAGAAA	501615	FRW	*CCT*	CCT	CACTACTAGAAAAAATCCCTTTAATGAC	***	CCT*CACTACTAGAAAAAATCCCTTTAATGAC	501612	501614	501615	501642		379756	0	1	0	0	0	0	0	0	0
160	NW_019672119.1	TTTCTAGTAGTG	CACTACTAGAAA	506639	REV	*CCT*	AGG	CACTACTAGAAAAACAGCCTTTTACGAC	***	GTCGTAAAAGGCTGTTTTTCTAGTAGTG*CCT	506612	506639	506640	506642		5025	1	1	1	1	1	1	1	TRUE	5025
161	NW_019672119.1	CACTACTAGAAA	CACTACTAGAAA	916623	FRW	*TTC*	TTC	CACTACTAGAAAATAGACCTATAATGAC	***	TTC*CACTACTAGAAAATAGACCTATAATGAC	916620	916622	916623	916650		409985	0	1	1	1	0	0	0	0	0
162	NW_019672119.1	TTTCTAGTAGTG	CACTACTAGAAA	922135	REV	*TTC*	GAA	CACTACTAGAAAAACAACATTTTACGAC	***	GTCGTAAAATGTTGTTTTTCTAGTAGTG*TTC	922108	922135	922136	922138		5513	1	0	1	1	1	1	1	TRUE	5513
163	NW_019672134.1	CACTACTAGAAA	CACTACTAGAAA	142695	FRW	*CAA*	CAA	CACTACTAGAAAAACAGCCTTTTACGAC	***	CAA*CACTACTAGAAAAACAGCCTTTTACGAC	142692	142694	142695	142722		-779439	0	1	0	0	0	0	0	0	0
164	NW_019672134.1	TTTCTAGTAGTG	CACTACTAGAAA	148441	REV	*CAA*	TTG	CACTACTAGAAAAATAGCCTTTTACGAC	***	GTCGTAAAAGGCTATTTTTCTAGTAGTG*CAA	148414	148441	148442	148444		5747	1	0	1	1	1	1	1	TRUE	5747
165	NW_019672135.1	CACTACTAGAAA	CACTACTAGAAA	1216112	FRW	*TGG*	TGG	CACTACTAGAAAAAAAGGCCTTTTACGA	***	TGG*CACTACTAGAAAAAAAGGCCTTTTACGA	1216109	1216111	1216112	1216139		1067672	0	1	0	0	0	0	0	0	0
166	NW_019672135.1	CACTACTAGAAA	CACTACTAGAAA	1361686	FRW	*CCG*	CCG	CACTACTAGAAAAAAGGCCTTTTACGAC	***	CCG*CACTACTAGAAAAAAGGCCTTTTACGAC	1361683	1361685	1361686	1361713		145575	0	1	1	1	0	0	0	0	0
167	NW_019672135.1	TTTCTAGTAGTG	CACTACTAGAAA	1367263	REV	*CCG*	CGG	CACTACTAGAAAAACAGCCTTTTACGAC	***	GTCGTAAAAGGCTGTTTTTCTAGTAGTG*CCG	1367236	1367263	1367264	1367266		5578	1	1	1	1	1	1	1	TRUE	5578
168	NW_019672135.1	CACTACTGGAAA	CACTACTGGAAA	3714817	FRW	*TGA*	TGA	CACTACTGGAAAAAGGTTAATACAATAC	***	TGA*CACTACTGGAAAAAGGTTAATACAATAC	3714814	3714816	3714817	3714844		2347555	0	1	1	1	0	0	0	0	0
169	NW_019672135.1	TTTCTAGTAGTG	CACTACTAGAAA	3719933	REV	*TGA*	TCA	CACTACTAGAAAAAGGTTAATAGAGTAC	***	GTACTCTATTAACCTTTTTCTAGTAGTG*TGA	3719906	3719933	3719934	3719936	TIR-A	5117	1	1	1	1	1	1	1	TRUE	5117
170	NW_019672135.1	CACTACTAGAAA	CACTACTAGAAA	3990404	FRW	*TTG*	TTG	CACTACTAGAAAAAAGGGTGTTTTCCTA	***	TTG*CACTACTAGAAAAAAGGGTGTTTTCCTA	3990401	3990403	3990404	3990431		270472	0	1	1	1	0	0	0	0	0
171	NW_019672135.1	CACTACTAGAAA	CACTACTAGAAA	4083045	FRW	*AAC*	AAC	CACTACTAGAAAAACAGCCTTTTACGAC	***	AAC*CACTACTAGAAAAACAGCCTTTTACGAC	4083042	4083044	4083045	4083072		92642	0	1	1	1	0	0	0	0	0
172	NW_019672135.1	TTCTAGTAGTG	CACTACTAGAA	4088856	REV	*AAC*	GTT	CACTACTAGAATATAGGCCTTTAATGAC	***	GTCATTAAAGGCCTATATTCTAGTAGTG*AAC	4088829	4088856	4088857	4088859		5812	1	0	1	1	1	1	1	TRUE	5812
173	NW_019672140.1	CACTACTAGAAA	CACTACTAGAAA	34603	FRW	*TAT*	TAT	CACTACTAGAAAAAAGGCCTTTTACGAC	***	TAT*CACTACTAGAAAAAAGGCCTTTTACGAC	34600	34602	34603	34630		-4054252	0	1	0	0	0	0	0	0	0
174	NW_019672140.1	TTTCTAGTAGTG	CACTACTAGAAA	40479	REV	*TAT*	ATA	CACTACTAGAAAAACAGCCTTTTACGAT	***	ATCGTAAAAGGCTGTTTTTCTAGTAGTG*TAT	40452	40479	40480	40482		5877	1	1	1	1	1	1	1	TRUE	5877
175	NW_019672140.1	CACTACTAGAAA	CACTACTAGAAA	520498	FRW	*GAG*	GAG	CACTACTAGAAAAACAGCCTTTTACGAC	***	GAG*CACTACTAGAAAAACAGCCTTTTACGAC	520495	520497	520498	520525		480020	0	1	1	1	0	0	0	0	0
176	NW_019672140.1	TTTCTAGTAGTG	CACTACTAGAAA	524608	REV	*GAG*	CTC	CACTACTAGAAAAACAGCCTTTTACGAC	***	GTCGTAAAAGGCTGTTTTTCTAGTAGTG*GAG	524581	524608	524609	524611		4111	1	1	1	1	1	1	1	TRUE	4111
177	NW_019672140.1	CACTACTAGAAA	CACTACTAGAAA	1080924	FRW	*GTG*	GTG	CACTACTAGAAAAATAGCCTTTTACGAC	***	GTG*CACTACTAGAAAAATAGCCTTTTACGAC	1080921	1080923	1080924	1080951		556317	0	1	1	1	0	0	0	0	0
178	NW_019672140.1	TTTCTAGTAGTG	CACTACTAGAAA	1571629	REV	*TTG*	CAA	CACTACTAGAAAAAAGGCCTTTTACGAC	***	GTCGTAAAAGGCCTTTTTTCTAGTAGTG*TTG	1571602	1571629	1571630	1571632		490706	0	1	1	1	1	0	0	0	0
179	NW_019672140.1	CACTACTAGAAA	CACTACTAGAAA	2166614	FRW	*TTG*	TTG	CACTACTAGAAAAATAGCCTTTTACAAC	***	TTG*CACTACTAGAAAAATAGCCTTTTACAAC	2166611	2166613	2166614	2166641		594986	0	1	1	1	0	1	0	0	0
180	NW_019672140.1	TTTCTAGTAGTG	CACTACTAGAAA	2172155	REV	*TTG*	CAA	CACTACTAGAAAAACAGCCTTTTACGAC	***	GTCGTAAAAGGCTGTTTTTCTAGTAGTG*TTG	2172128	2172155	2172156	2172158		5542	1	0	1	1	1	1	1	TRUE	5542
181	NW_019672145.1	CACTACTAGAAA	CACTACTAGAAA	762779	FRW	*TAC*	TAC	CACTACTAGAAAAACAGCCTTTTACGAC	***	TAC*CACTACTAGAAAAACAGCCTTTTACGAC	762776	762778	762779	762806		-1409375	0	1	0	0	0	0	0	0	0
182	NW_019672145.1	TTTCTAGTAGTG	CACTACTAGAAA	767881	REV	*TAC*	GTA	CACTACTAGAAAACAACCCTTTAATGAC	***	GTCATTAAAGGGTTGTTTTCTAGTAGTG*TAC	767854	767881	767882	767884		5103	1	1	1	1	1	1	1	TRUE	5103
183	NW_019672145.1	TTTCTAGTAGTG	CACTACTAGAAA	814930	REV	*TAT*	ATA	CACTACTAGAAAAACAGTCTTTTACGAC	***	GTCGTAAAAGACTGTTTTTCTAGTAGTG*TAT	814903	814930	814931	814933		47050	0	1	1	1	0	0	0	0	0
184	NW_019672145.1	CACTACTAGAAA	CACTACTAGAAA	3172934	FRW	*ATC*	ATC	CACTACTAGAAAAAAGGCCTTTTACGAC	***	ATC*CACTACTAGAAAAAAGGCCTTTTACGAC	3172931	3172933	3172934	3172961		2358005	0	1	1	1	0	0	0	0	0
185	NW_019672145.1	CACTACTAGAAA	CACTACTAGAAA	3501915	FRW	*AAT*	AAT	CACTACTAGAAAAACAGCTTTTTACGAC	***	AAT*CACTACTAGAAAAACAGCTTTTTACGAC	3501912	3501914	3501915	3501942		328982	0	1	1	1	0	0	0	0	0
186	NW_019672145.1	CACTACTAGAAA	CACTACTAGAAA	3548627	FRW	*TCC*	TCC	CACTACTAGAAAAACAGCCTTTAATGAC	***	TCC*CACTACTAGAAAAACAGCCTTTAATGAC	3548624	3548626	3548627	3548654		46713	0	1	1	1	0	0	0	0	0
187	NW_019672145.1	TTTCTAGTAGTG	CACTACTAGAAA	3553763	REV	*TCC*	GGA	CACTACTAGAAAAAAGGCCTTTTACGAC	***	GTCGTAAAAGGCCTTTTTTCTAGTAGTG*TCC	3553736	3553763	3553764	3553766		5137	1	1	1	1	1	1	1	TRUE	5137
188	NW_019672145.1	TTTCTAGTAGTG	CACTACTAGAAA	3587680	REV	*CAT*	ATG	CACTACTAGAAAAACAGCCTTTTACGAT	***	ATCGTAAAAGGCTGTTTTTCTAGTAGTG*CAT	3587653	3587680	3587681	3587683		33918	0	0	1	1	0	0	0	0	0
189	NW_019672150.1	CACTACTAGAAA	CACTACTAGAAA	18085	FRW	*GGG*	GGG	CACTACTAGAAAAAAGGCCTTTTACGAC	***	GGG*CACTACTAGAAAAAAGGCCTTTTACGAC	18082	18084	18085	18112		-3569594	0	1	0	0	0	0	0	0	0
190	NW_019672150.1	TTTCTAGTAGTG	CACTACTAGAAA	23587	REV	*GGG*	CCC	CACTACTAGAAAAAAGGCCTTTTACGAC	***	GTCGTAAAAGGCCTTTTTTCTAGTAGTG*GGG	23560	23587	23588	23590		5503	1	1	1	1	1	1	1	TRUE	5503
191	NW_019672150.1	TTTCTAGTAGTG	CACTACTAGAAA	634086	REV	*ACA*	TGT	CACTACTAGAAAACAGACCTTTAATGAC	***	GTCATTAAAGGTCTGTTTTCTAGTAGTG*ACA	634059	634086	634087	634089		610500	0	0	1	1	0	0	0	0	0
192	NW_019672153.1	CACTACTAGAAA	CACTACTAGAAA	1218733	FRW	*TAA*	TAA	CACTACTAGAAAAATAGCCTTTTACGAC	***	TAA*CACTACTAGAAAAATAGCCTTTTACGAC	1218730	1218732	1218733	1218760		584648	0	1	0	0	0	0	0	0	0
193	NW_019672153.1	TTTCTAGTAGTG	CACTACTAGAAA	1225962	REV	*TAA*	TTA	CACTACTAGAAAACAGACCTTTAACGAC	***	GTCGTTAAAGGTCTGTTTTCTAGTAGTG*TAA	1225935	1225962	1225963	1225965		7230	1	0	1	1	1	1	1	TRUE	7230
194	NW_019672154.1	CACTACTAGAAA	CACTACTAGAAA	1539	FRW	*TGT*	TGT	CACTACTAGAAAAACAGCCTTTTACGAC	***	TGT*CACTACTAGAAAAACAGCCTTTTACGAC	1536	1538	1539	1566		-1224422	0	0	0	0	0	0	0	0	0
195	NW_019672158.1	TTTCTAGTAGTG	CACTACTAGAAA	381429	REV	*TGA*	TCA	CACTACTAGAAAAACAGTCTTTTACGAT	***	ATCGTAAAAGACTGTTTTTCTAGTAGTG*TGA	381402	381429	381430	381432		379891	0	1	0	0	1	0	0	0	0
196	NW_019672158.1	CACTACTAGAAA	CACTACTAGAAA	506126	FRW	*TTA*	TTA	CACTACTAGAAAAACAGCCTTTTACGAC	***	TTA*CACTACTAGAAAAACAGCCTTTTACGAC	506123	506125	506126	506153		124698	0	0	1	1	0	0	0	0	0
197	NW_019672183.1	CACTACTAGAAA	CACTACTAGAAA	232019	FRW	*ACA*	ACA	CACTACTAGAAAAACAACCTTTAATGAC	***	ACA*CACTACTAGAAAAACAACCTTTAATGAC	232016	232018	232019	232046		-274106	0	1	0	0	0	0	0	0	0
198	NW_019672183.1	TTTCTAGTAGTG	CACTACTAGAAA	235773	REV	*ACA*	TGT	CACTACTAGAAAAAAGGCCTTTTACGAC	***	GTCGTAAAAGGCCTTTTTTCTAGTAGTG*ACA	235746	235773	235774	235776		3755	1	1	1	1	1	1	1	TRUE	3755
199	NW_019672183.1	TTTCTAGTAGTG	CACTACTAGAAA	302477	REV	*CAC*	GTG	CACTACTAGAAAAACAGGCTTTTACGAC	***	GTCGTAAAAGCCTGTTTTTCTAGTAGTG*CAC	302450	302477	302478	302480		66705	0	1	1	1	0	0	0	0	0
200	NW_019672183.1	CACTACTAGAAA	CACTACTAGAAA	649094	FRW	*TTT*	TTT	CACTACTAGAAAAACAGCCTTTTACGAT	***	TTT*CACTACTAGAAAAACAGCCTTTTACGAT	649091	649093	649094	649121		346618	0	1	1	1	0	0	0	0	0
201	NW_019672183.1	TTTCTAGTAGTG	CACTACTAGAAA	658116	REV	*TTT*	AAA	CACTACTAGAAAAACAGTCTTTTACACG	***	CGTGTAAAAGACTGTTTTTCTAGTAGTG*TTT	658089	658116	658117	658119		9023	1	1	1	1	1	1	1	TRUE	9023
202	NW_019672183.1	CACTACTAGAAA	CACTACTAGAAA	1278524	FRW	*AGT*	AGT	CACTACTAGAAAAAAGGCCTTTTACGAC	***	AGT*CACTACTAGAAAAAAGGCCTTTTACGAC	1278521	1278523	1278524	1278551		620409	0	1	1	1	0	0	0	0	0
203	NW_019672183.1	TTTCTAGTAGTG	CACTACTAGAAA	1283180	REV	*AGT*	ACT	CACTACTAGAAAAAAGGCCTTTTACGAC	***	GTCGTAAAAGGCCTTTTTTCTAGTAGTG*AGT	1283153	1283180	1283181	1283183		4657	1	0	1	1	1	1	1	TRUE	4657
204	NW_019672184.1	CACTACTAGAAA	CACTACTAGAAA	246105	FRW	*GTT*	GTT	CACTACTAGAAAAACAGTCTTTTACGAC	***	GTT*CACTACTAGAAAAACAGTCTTTTACGAC	246102	246104	246105	246132		-1037074	0	1	0	0	0	0	0	0	0
205	NW_019672184.1	TTTCTAGTAGTG	CACTACTAGAAA	251464	REV	*GTT*	AAC	CACTACTAGAAAATAGACCTTTAATGAC	***	GTCATTAAAGGTCTATTTTCTAGTAGTG*GTT	251437	251464	251465	251467		5360	1	1	1	1	1	1	1	TRUE	5360
206	NW_019672184.1	TTTCTAGTAGTG	CACTACTAGAAA	2902916	REV	*ATA*	TAT	CACTACTAGAAAAAAGGCCTTTTACGAC	***	GTCGTAAAAGGCCTTTTTTCTAGTAGTG*ATA	2902889	2902916	2902917	2902919		2651453	0	0	1	1	0	0	0	0	0
207	NW_019672186.1	CACTACTAGAAA	CACTACTAGAAA	204440	FRW	*AAT*	AAT	CACTACTAGAAAAATAGCCTTTTACGAC	***	AAT*CACTACTAGAAAAATAGCCTTTTACGAC	204437	204439	204440	204467		-2698475	0	1	0	0	0	0	0	0	0
208	NW_019672186.1	TTTCTAGTAGTG	CACTACTAGAAA	208768	REV	*AAT*	ATT	CACTACTAGAAAAACAGCCTTTTACGAC	***	GTCGTAAAAGGCTGTTTTTCTAGTAGTG*AAT	208741	208768	208769	208771		4329	1	1	1	1	1	1	1	TRUE	4329
209	NW_019672186.1	CACTACTAGAAA	CACTACTAGAAA	225347	FRW	*TTT*	TTT	CACTACTAGAAAAAAGGCCTTTTACGAC	***	TTT*CACTACTAGAAAAAAGGCCTTTTACGAC	225344	225346	225347	225374		16580	1	1	1	1	0	0	0	0	0
210	NW_019672186.1	TTTCTAGTAGTG	CACTACTAGAAA	229621	REV	*TTT*	AAA	CACTACTAGAAAAAAGGCCTTTTACGAC	***	GTCGTAAAAGGCCTTTTTTCTAGTAGTG*TTT	229594	229621	229622	229624		4275	1	0	1	1	1	1	1	TRUE	4275
211	NW_019672201.1	CACTACTAGAAA	CACTACTAGAAA	443405	FRW	*CTA*	CTA	CACTACTAGAAAAACAGCCTTTTACGAC	***	CTA*CACTACTAGAAAAACAGCCTTTTACGAC	443402	443404	443405	443432		213785	0	1	0	0	0	0	0	0	0
212	NW_019672201.1	TTTCTAGTAGTG	CACTACTAGAAA	449460	REV	*CTA*	TAG	CACTACTAGAAAAACAGACCTTTAATGA	***	TCATTAAAGGTCTGTTTTTCTAGTAGTG*CTA	449433	449460	449461	449463		6056	1	1	1	1	1	1	1	TRUE	6056
213	NW_019672201.1	CACTACTAGAAA	CACTACTAGAAA	585632	FRW	*GCA*	GCA	CACTACTAGAAAACATCCCTTTAATGAC	***	GCA*CACTACTAGAAAACATCCCTTTAATGAC	585629	585631	585632	585659		136173	0	1	1	1	0	0	0	0	0
214	NW_019672201.1	TTTCTAGTAGTG	CACTACTAGAAA	589719	REV	*GCA*	TGC	CACTACTAGAAAAACAGCCTTTTACGAC	***	GTCGTAAAAGGCTGTTTTTCTAGTAGTG*GCA	589692	589719	589720	589722		4088	1	1	1	1	1	1	1	TRUE	4088
215	NW_019672201.1	CACTACTAGAAA	CACTACTAGAAA	1695236	FRW	*TGT*	TGT	CACTACTAGAAAAAAGACCTTTAATGAC	***	TGT*CACTACTAGAAAAAAGACCTTTAATGAC	1695233	1695235	1695236	1695263		1105518	0	1	1	1	0	0	0	0	0
216	NW_019672201.1	TTTCTAGTAGTG	CACTACTAGAAA	1699851	REV	*TGT*	ACA	CACTACTAGAAAAAAGGCCTTTTACGAC	***	GTCGTAAAAGGCCTTTTTTCTAGTAGTG*TGT	1699824	1699851	1699852	1699854		4616	1	1	1	1	1	1	1	TRUE	4616
217	NW_019672201.1	TTTCTAGTAGTG	CACTACTAGAAA	1746460	REV	*TTC*	GAA	CACTACTAGAAAAACAACCTTTTACGAC	***	GTCGTAAAAGGTTGTTTTTCTAGTAGTG*TTC	1746433	1746460	1746461	1746463		46610	0	0	1	1	0	0	0	0	0
218	NW_019672210.1	CACTACTAGAAA	CACTACTAGAAA	16974	FRW	*TGC*	TGC	CACTACTAGAAAAACAGCCTTTTACGAC	***	TGC*CACTACTAGAAAAACAGCCTTTTACGAC	16971	16973	16974	17001		-1729485	0	0	0	0	0	0	0	0	0
219	NW_019672218.1	CACTACTAGAAA	CACTACTAGAAA	231975	FRW	*TAA*	TAA	CACTACTAGAAAAAAGGCCTTTAATGAC	***	TAA*CACTACTAGAAAAAAGGCCTTTAATGAC	231972	231974	231975	232002		215002	0	1	0	0	0	0	0	0	0
220	NW_019672218.1	CACTACTAGAAA	CACTACTAGAAA	383037	FRW	*CCT*	CCT	CACTACTAGAAAAACAGCCTTTTACGAC	***	CCT*CACTACTAGAAAAACAGCCTTTTACGAC	383034	383036	383037	383064		151063	0	1	1	1	0	0	0	0	0
221	NW_019672218.1	TTTCTAGTAGTG	CACTACTAGAAA	595597	REV	*TTC*	GAA	CACTACTAGAAAAACAGCCTTTTACGAT	***	ATCGTAAAAGGCTGTTTTTCTAGTAGTG*TTC	595570	595597	595598	595600		212561	0	1	1	1	1	0	0	0	0
222	NW_019672218.1	CACTACTAGAAA	CACTACTAGAAA	776387	FRW	*ATT*	ATT	CACTACTAGAAAAACAGCCTTTTACGAC	***	ATT*CACTACTAGAAAAACAGCCTTTTACGAC	776384	776386	776387	776414		180791	0	1	1	1	0	0	0	0	0
223	NW_019672218.1	TTTCTAGTAGTG	CACTACTAGAAA	781077	REV	*ATT*	AAT	CACTACTAGAAAACAACCCTTTAATGAC	***	GTCATTAAAGGGTTGTTTTCTAGTAGTG*ATT	781050	781077	781078	781080		4691	1	0	1	1	1	1	1	TRUE	4691
224	NW_019672227.1	CACTACTAGAAA	CACTACTAGAAA	264852	FRW	*GTT*	GTT	CACTACTAGAAAAACAGCCTTTTACGAT	***	GTT*CACTACTAGAAAAACAGCCTTTTACGAT	264849	264851	264852	264879		-516224	0	1	0	0	0	0	0	0	0
225	NW_019672227.1	TTTCTAGTAGTG	CACTACTAGAAA	273039	REV	*GTT*	AAC	CACTACTAGAAAAAAGACCTTTAATGAC	***	GTCATTAAAGGTCTTTTTTCTAGTAGTG*GTT	273012	273039	273040	273042		8188	1	1	1	1	1	1	1	TRUE	8188
226	NW_019672227.1	TTTCTAGTAGTG	CACTACTAGAAA	362219	REV	*TTT*	AAA	CACTACTAGAAAAACAGCCTTTTACGAT	***	ATCGTAAAAGGCTGTTTTTCTAGTAGTG*TTT	362192	362219	362220	362222		89181	0	1	1	1	0	0	0	0	0
227	NW_019672227.1	CACTACTAGAAA	CACTACTAGAAA	669459	FRW	*ACC*	ACC	CACTACTAGAAAAACAGCCTTTTACGAC	***	ACC*CACTACTAGAAAAACAGCCTTTTACGAC	669456	669458	669459	669486		307241	0	1	1	1	0	0	0	0	0
228	NW_019672227.1	TTTCTAGTAGTG	CACTACTAGAAA	674552	REV	*ACC*	GGT	CACTACTAGAAAATAGCCCTTTAACGAT	***	ATCGTTAAAGGGCTATTTTCTAGTAGTG*ACC	674525	674552	674553	674555		5094	1	0	1	1	1	1	1	TRUE	5094
229	NW_019672233.1	CACTACTAGAAA	CACTACTAGAAA	219385	FRW	*TTT*	TTT	CACTACTAGAAACCTTACCTTCAGTGAC	***	TTT*CACTACTAGAAACCTTACCTTCAGTGAC	219382	219384	219385	219412		-455166	0	1	0	0	0	0	0	0	0
230	NW_019672233.1	TTTCTAGTAGTG	CACTACTAGAAA	223836	REV	*TTT*	AAA	CACTACTAGAAACAGGGTTTCAGAGATG	***	CATCTCTGAAACCCTGTTTCTAGTAGTG*TTT	223809	223836	223837	223839		4452	1	1	1	1	1	1	1	TRUE	4452
231	NW_019672233.1	CACTACTAGAAA	CACTACTAGAAA	294405	FRW	*TGG*	TGG	CACTACTAGAAAAAAAAGCTTTTCTTGG	***	TGG*CACTACTAGAAAAAAAAGCTTTTCTTGG	294402	294404	294405	294432		70570	0	1	1	1	0	0	0	0	0
232	NW_019672233.1	TTTCTAGTAGTG	CACTACTAGAAA	299717	REV	*TGG*	CCA	CACTACTAGAAAAAAGGTTTTCCTTGAC	***	GTCAAGGAAAACCTTTTTTCTAGTAGTG*TGG	299690	299717	299718	299720		5313	1	1	1	1	1	1	1	TRUE	5313
233	NW_019672233.1	CACTACTAGAAA	CACTACTAGAAA	519888	FRW	*GAC*	GAC	CACTACTAGAAAATAGGCCTTTAATGAC	***	GAC*CACTACTAGAAAATAGGCCTTTAATGAC	519885	519887	519888	519915		220172	0	1	1	1	0	0	0	0	0
234	NW_019672233.1	TTTCTAGTAGTG	CACTACTAGAAA	525097	REV	*GAG*	CTC	CACTACTAGAAAAACAGCCTTTTACGAC	***	GTCGTAAAAGGCTGTTTTTCTAGTAGTG*GAG	525070	525097	525098	525100		5210	1	1	1	1	1	0	0	0	0
235	NW_019672233.1	CACTACTAGAAA	CACTACTAGAAA	683323	FRW	*GAT*	GAT	CACTACTAGAAAAAAGGCCTTTAGTGAC	***	GAT*CACTACTAGAAAAAAGGCCTTTAGTGAC	683320	683322	683323	683350		158227	0	1	1	1	0	0	0	0	0
236	NW_019672233.1	TTTCTAGTAGTG	CACTACTAGAAA	690642	REV	*GAT*	ATC	CACTACTAGAAAAACAGCCTTTTATGAC	***	GTCATAAAAGGCTGTTTTTCTAGTAGTG*GAT	690615	690642	690643	690645		7320	1	1	1	1	1	1	1	TRUE	7320
237	NW_019672233.1	CACTACTAGAAA	CACTACTAGAAA	759991	FRW	*TTT*	TTT	CACTACTAGAAAAACAACCTTTTACGAC	***	TTT*CACTACTAGAAAAACAACCTTTTACGAC	759988	759990	759991	760018		69350	0	1	1	1	0	0	0	0	0
238	NW_019672233.1	TTTCTAGTAGTG	CACTACTAGAAA	766977	REV	*TTT*	AAA	CACTACTAGAAAAACAGCCTTTTACGAC	***	GTCGTAAAAGGCTGTTTTTCTAGTAGTG*TTT	766950	766977	766978	766980		6987	1	1	1	1	1	1	1	TRUE	6987
239	NW_019672233.1	CACTACTAGAAA	CACTACTAGAAA	1093581	FRW	*ATT*	ATT	CACTACTAGAAAAACAACCTTTTACGAT	***	ATT*CACTACTAGAAAAACAACCTTTTACGAT	1093578	1093580	1093581	1093608		326605	0	1	1	1	0	0	0	0	0
240	NW_019672233.1	CACTACTAGAAA	CACTACTAGAAA	1191655	FRW	*TCA*	TCA	CACTACTAGAAAAACAGCCTTTTACGAC	***	TCA*CACTACTAGAAAAACAGCCTTTTACGAC	1191652	1191654	1191655	1191682		98075	0	1	1	1	0	0	0	0	0
241	NW_019672233.1	TTCTAGTAGTG	CACTACTAGAA	1199348	REV	*TCA*	TGA	CACTACTAGAATATAGGCCTTTAATGAC	***	GTCATTAAAGGCCTATATTCTAGTAGTG*TCA	1199321	1199348	1199349	1199351		7694	1	1	1	1	1	1	1	TRUE	7694
242	NW_019672233.1	CACTACTAGAAA	CACTACTAGAAA	1450502	FRW	*TCA*	TCA	CACTACTAGAAAAAAGGCCTTTTACGAC	***	TCA*CACTACTAGAAAAAAGGCCTTTTACGAC	1450499	1450501	1450502	1450529		251155	0	1	1	1	0	1	0	0	0
243	NW_019672233.1	TTTCTAGTAGTG	CACTACTAGAAA	1454444	REV	*TCA*	TGA	CACTACTAGAAAAAAGGCCTTTTACGAC	***	GTCGTAAAAGGCCTTTTTTCTAGTAGTG*TCA	1454417	1454444	1454445	1454447		3943	1	1	1	1	1	1	1	TRUE	3943
244	NW_019672233.1	CACTACTAGAAA	CACTACTAGAAA	1499425	FRW	*ACA*	ACA	CACTACTAGAAAAACAGCCTTTAATGAC	***	ACA*CACTACTAGAAAAACAGCCTTTAATGAC	1499422	1499424	1499425	1499452		44982	0	1	1	1	0	0	0	0	0
245	NW_019672233.1	CACTACTAGAAA	CACTACTAGAAA	1514857	FRW	*TCT*	TCT	CACTACTAGAAAAACAGCCTTTTACGAC	***	TCT*CACTACTAGAAAAACAGCCTTTTACGAC	1514854	1514856	1514857	1514884		15433	1	0	1	1	0	0	0	0	0
246	NW_019672238.1	TTTCTAGTAGTG	CACTACTAGAAA	27049	REV	*TTC*	GAA	CACTACTAGAAAAAAGACCTTTAATGAC	***	GTCATTAAAGGTCTTTTTTCTAGTAGTG*TTC	27022	27049	27050	27052		-1487807	0	0	0	0	1	0	0	0	0
247	NW_019672251.1	CACTACTAGAAA	CACTACTAGAAA	109083	FRW	*GGT*	GGT	CACTACTAGAAAAAAGGCCTTTTACGAC	***	GGT*CACTACTAGAAAAAAGGCCTTTTACGAC	109080	109082	109083	109110		82035	0	1	0	0	0	0	0	0	0
248	NW_019672251.1	TTTCTAGTAGTG	CACTACTAGAAA	1277028	REV	*CGC*	GCG	CACTACTAGAAAAACAGCCTTTTACGAC	***	GTCGTAAAAGGCTGTTTTTCTAGTAGTG*CGC	1277001	1277028	1277029	1277031		1167946	0	1	1	1	1	0	0	0	0
249	NW_019672251.1	TTTCTAGTAGTG	CACTACTAGAAA	2454892	REV	*ACA*	TGT	CACTACTAGAAAAACAGCCTTTTACGAC	***	GTCGTAAAAGGCTGTTTTTCTAGTAGTG*ACA	2454865	2454892	2454893	2454895		1177865	0	0	1	1	0	0	0	0	0
250	NW_019672258.1	TTTCTAGTAGTG	CACTACTAGAAA	406841	REV	*AAC*	GTT	CACTACTAGAAAAAAGGCCTTTTACGAC	***	GTCGTAAAAGGCCTTTTTTCTAGTAGTG*AAC	406814	406841	406842	406844		-2048050	0	1	0	0	0	0	0	0	0
251	NW_019672258.1	TTTCTAGTAGTG	CACTACTAGAAA	2046876	REV	*TAG*	CTA	CACTACTAGAAAAACAGCCTTTTACGAC	***	GTCGTAAAAGGCTGTTTTTCTAGTAGTG*TAG	2046849	2046876	2046877	2046879		1640036	0	1	1	1	0	0	0	0	0
252	NW_019672258.1	CACTACTAGAA	CACTACTAGAA	2195713	FRW	*AGA*	AGA	CACTACTAGAATATAGGCCTTTAATGAC	***	AGA*CACTACTAGAATATAGGCCTTTAATGAC	2195710	2195712	2195713	2195740		148838	0	1	1	1	0	0	0	0	0
253	NW_019672258.1	TTTCTAGTAGTG	CACTACTAGAAA	2202052	REV	*AGA*	TCT	CACTACTAGAAAAACAGCCTTTTACGAC	***	GTCGTAAAAGGCTGTTTTTCTAGTAGTG*AGA	2202025	2202052	2202053	2202055		6340	1	1	1	1	1	1	1	TRUE	6340
254	NW_019672258.1	TTTCTAGTAGTG	CACTACTAGAAA	3465624	REV	*GGC*	GCC	CACTACTAGAAAAAGGCCTTTTACGACG	***	CGTCGTAAAAGGCCTTTTTCTAGTAGTG*GGC	3465597	3465624	3465625	3465627		1263573	0	1	1	1	0	0	0	0	0
255	NW_019672258.1	TTTCTAGTAGTG	CACTACTAGAAA	5308055	REV	*NNN*	NNN	CACTACTAGAAAAACAGCCTTTTACGAC	***	GTCGTAAAAGGCTGTTTTTCTAGTAGTG*NNN	5308028	5308055	5308056	5308058		1842432	0	1	1	1	0	0	0	0	0
256	NW_019672258.1	CACTACTAGAAA	CACTACTAGAAA	5679727	FRW	*TTG*	TTG	CACTACTAGAAAACTAGTGCAATAGCTA	***	TTG*CACTACTAGAAAACTAGTGCAATAGCTA	5679724	5679726	5679727	5679754		371673	0	1	1	1	0	0	0	0	0
257	NW_019672258.1	CACTACTAGAAA	CACTACTAGAAA	5892835	FRW	*ACT*	ACT	CACTACTAGAAAAATAGCCTTTTACGAT	***	ACT*CACTACTAGAAAAATAGCCTTTTACGAT	5892832	5892834	5892835	5892862		213109	0	1	1	1	0	0	0	0	0
258	NW_019672258.1	TTTCTAGTAGTG	CACTACTAGAAA	5898179	REV	*ACT*	AGT	CACTACTAGAAAAACAGCCTTTTACGAC	***	GTCGTAAAAGGCTGTTTTTCTAGTAGTG*ACT	5898152	5898179	5898180	5898182		5345	1	1	1	1	1	1	1	TRUE	5345
259	NW_019672258.1	TTTCTAGTAGTG	CACTACTAGAAA	6286600	REV	*GTG*	CAC	CACTACTAGAAAAACAGCCTTTTACAAC	***	GTTGTAAAAGGCTGTTTTTCTAGTAGTG*GTG	6286573	6286600	6286601	6286603		388422	0	1	1	1	0	0	0	0	0
260	NW_019672258.1	TTTCTAGTAGTG	CACTACTAGAAA	6993466	REV	*GNA*	TNC	CACTACTAGAAAAACAGCCTTTTACGAC	***	GTCGTAAAAGGCTGTTTTTCTAGTAGTG*GNA	6993439	6993466	6993467	6993469		706867	0	1	1	1	0	0	0	0	0
261	NW_019672258.1	CACTACTAGAAA	CACTACTAGAAA	7170098	FRW	*AAC*	AAC	CACTACTAGAAAAATAGCCTTTTACGAC	***	AAC*CACTACTAGAAAAATAGCCTTTTACGAC	7170095	7170097	7170098	7170125		176633	0	1	1	1	0	0	0	0	0
262	NW_019672258.1	TTTCTAGTAGTG	CACTACTAGAAA	7174975	REV	*AAC*	GTT	CACTACTAGAAAAACAACCTTTTACGAC	***	GTCGTAAAAGGTTGTTTTTCTAGTAGTG*AAC	7174948	7174975	7174976	7174978		4878	1	1	1	1	1	1	1	TRUE	4878
263	NW_019672258.1	CACTACTAGAAA	CACTACTAGAAA	7378052	FRW	*TGG*	TGG	CACTACTAGAAAAACAGCCTTTTACGAC	***	TGG*CACTACTAGAAAAACAGCCTTTTACGAC	7378049	7378051	7378052	7378079		203078	0	1	1	1	0	0	0	0	0
264	NW_019672258.1	TTTCTAGTAGTG	CACTACTAGAAA	7382670	REV	*TGG*	CCA	CACTACTAGAAAAGAGCCCTTTAATGAC	***	GTCATTAAAGGGCTCTTTTCTAGTAGTG*TGG	7382643	7382670	7382671	7382673		4619	1	1	1	1	1	1	1	TRUE	4619
265	NW_019672258.1	CACTACTAGAAA	CACTACTAGAAA	7465025	FRW	*TTA*	TTA	CACTACTAGAAAAACAGCCTTTTACGAC	***	TTA*CACTACTAGAAAAACAGCCTTTTACGAC	7465022	7465024	7465025	7465052		82356	0	0	1	1	0	0	0	0	0
266	NW_019672263.1	TTTCTAGTAGTG	CACTACTAGAAA	434574	REV	*AAT*	ATT	CACTACTAGAAAAACAGCCTTTTACGAC	***	GTCGTAAAAGGCTGTTTTTCTAGTAGTG*AAT	434547	434574	434575	434577		-7030450	0	0	0	0	1	0	0	0	0
267	NW_019672267.1	CACTACTAGAAA	CACTACTAGAAA	312911	FRW	*CAA*	CAA	CACTACTAGAAAAATAGCCTTTTACGAC	***	CAA*CACTACTAGAAAAATAGCCTTTTACGAC	312908	312910	312911	312938		-121662	0	1	0	0	0	0	0	0	0
268	NW_019672267.1	TTTCTAGTAGTG	CACTACTAGAAA	317819	REV	*CAA*	TTG	CACTACTAGAAAAACAGCCTTTTACGAC	***	GTCGTAAAAGGCTGTTTTTCTAGTAGTG*CAA	317792	317819	317820	317822		4909	1	0	1	1	1	1	1	TRUE	4909
269	NW_019672282.1	TTTCTAGTAGTG	CACTACTAGAAA	108373	REV	*AAT*	ATT	CACTACTAGAAACTTGAGTTTCAGCTAT	***	ATAGCTGAAACTCAAGTTTCTAGTAGTG*AAT	108346	108373	108374	108376		-209445	0	1	0	0	0	0	0	0	0
270	NW_019672282.1	CACTACTAGAAA	CACTACTAGAAA	110349	FRW	*AGG*	AGG	CACTACTAGAAAAAAGGCCTTTTACGAC	***	AGG*CACTACTAGAAAAAAGGCCTTTTACGAC	110346	110348	110349	110376		1977	1	1	1	1	0	0	0	0	0
271	NW_019672282.1	TTTCTAGTAGTG	CACTACTAGAAA	115837	REV	*AGG*	CCT	CACTACTAGAAAAAAGGTCTTTTACGAC	***	GTCGTAAAAGACCTTTTTTCTAGTAGTG*AGG	115810	115837	115838	115840		5489	1	1	1	1	1	1	1	TRUE	5489
272	NW_019672282.1	TTTCTAGTAGTG	CACTACTAGAAA	152398	REV	*TTA*	TAA	CACTACTAGAAAAACAGCCTTTTACGAC	***	GTCGTAAAAGGCTGTTTTTCTAGTAGTG*TTA	152371	152398	152399	152401		36562	0	1	1	1	0	0	0	0	0
273	NW_019672282.1	CACTACTAGAAA	CACTACTAGAAA	840915	FRW	*AAG*	AAG	CACTACTAGAAAAACAGCCTTTTACGAC	***	AAG*CACTACTAGAAAAACAGCCTTTTACGAC	840912	840914	840915	840942		688518	0	1	1	1	0	0	0	0	0
274	NW_019672282.1	CACTACTAGAAA	CACTACTAGAAA	1086105	FRW	*TAC*	TAC	CACTACTAGAAAAACAGCCTTTTATGAC	***	TAC*CACTACTAGAAAAACAGCCTTTTATGAC	1086102	1086104	1086105	1086132		245191	0	1	1	1	0	0	0	0	0
275	NW_019672282.1	CACTACTAGAAA	CACTACTAGAAA	1092784	FRW	*ATG*	ATG	CACTACTAGAAAAACAACCTTTTACGAC	***	ATG*CACTACTAGAAAAACAACCTTTTACGAC	1092781	1092783	1092784	1092811		6680	1	1	1	1	0	0	0	0	0
276	NW_019672282.1	TTTCTAGTAGTG	CACTACTAGAAA	1112143	REV	*GGA*	TCC	CACTACTAGAAAAAAGGCCTTTTACGAC	***	GTCGTAAAAGGCCTTTTTTCTAGTAGTG*GGA	1112116	1112143	1112144	1112146		19360	1	1	1	1	1	0	0	0	0
277	NW_019672282.1	TTTCTAGTAGTG	CACTACTAGAAA	1813947	REV	*CCT*	AGG	CACTACTAGAAAAAAGGCCTTTTACGAC	***	GTCGTAAAAGGCCTTTTTTCTAGTAGTG*CCT	1813920	1813947	1813948	1813950		701805	0	1	1	1	0	0	0	0	0
278	NW_019672282.1	TTTCTAGTAGTG	CACTACTAGAAA	2163642	REV	*CAA*	TTG	CACTACTAGAAAAAAGGCCTTTTACGAC	***	GTCGTAAAAGGCCTTTTTTCTAGTAGTG*CAA	2163615	2163642	2163643	2163645		349696	0	1	1	1	0	0	0	0	0
279	NW_019672282.1	TTTCTAGTAGTG	CACTACTAGAAA	2615103	REV	*TGA*	TCA	CACTACTAGAAAAACAGCCTTTTACGAC	***	GTCGTAAAAGGCTGTTTTTCTAGTAGTG*TGA	2615076	2615103	2615104	2615106		451462	0	1	1	1	0	0	0	0	0
280	NW_019672282.1	CACTACTAGAAA	CACTACTAGAAA	3966749	FRW	*AGT*	AGT	CACTACTAGAAAAAAGACCTTTAATGAC	***	AGT*CACTACTAGAAAAAAGACCTTTAATGAC	3966746	3966748	3966749	3966776		1351647	0	1	1	1	0	0	0	0	0
281	NW_019672282.1	TTTCTAGTAGTG	CACTACTAGAAA	3971431	REV	*AGT*	ACT	CACTACTAGAAAAATAGCCTTTTACGAC	***	GTCGTAAAAGGCTATTTTTCTAGTAGTG*AGT	3971404	3971431	3971432	3971434		4683	1	1	1	1	1	1	1	TRUE	4683
282	NW_019672282.1	CACTACTAGAAA	CACTACTAGAAA	4011037	FRW	*TCT*	TCT	CACTACTAGAAAAAAGGCCTTTTACGAC	***	TCT*CACTACTAGAAAAAAGGCCTTTTACGAC	4011034	4011036	4011037	4011064		39607	0	1	1	1	0	0	0	0	0
283	NW_019672282.1	CACTACTAGAAA	CACTACTAGAAA	4579912	FRW	*TAG*	TAG	CACTACTAGAAAAACAGCCTTTTATTAC	***	TAG*CACTACTAGAAAAACAGCCTTTTATTAC	4579909	4579911	4579912	4579939		568876	0	1	1	1	0	0	0	0	0
284	NW_019672282.1	TTTCTAGTAGTG	CACTACTAGAAA	4586612	REV	*TAG*	CTA	CACTACTAGAAAAACAGCCTTTTACGAC	***	GTCGTAAAAGGCTGTTTTTCTAGTAGTG*TAG	4586585	4586612	4586613	4586615		6701	1	1	1	1	1	1	1	TRUE	6701
285	NW_019672282.1	CACTACTAGAAA	CACTACTAGAAA	4854293	FRW	*AGA*	AGA	CACTACTAGAAAAAAGGCCTTTTACGAT	***	AGA*CACTACTAGAAAAAAGGCCTTTTACGAT	4854290	4854292	4854293	4854320		267682	0	0	1	1	0	0	0	0	0
286	NW_019672285.1	TTTCTAGTAGTG	CACTACTAGAAA	127859	REV	*ATC*	GAT	CACTACTAGAAAAACAACCTTTTACGAC	***	GTCGTAAAAGGTTGTTTTTCTAGTAGTG*ATC	127832	127859	127860	127862		-4726433	0	1	0	0	1	0	0	0	0
287	NW_019672285.1	CACTACTAGAAA	CACTACTAGAAA	129620	FRW	*CCT*	CCT	CACTACTAGAAAAACAGCCTTTTACGAC	***	CCT*CACTACTAGAAAAACAGCCTTTTACGAC	129617	129619	129620	129647		1762	1	0	1	1	0	0	0	0	0
288	NW_019672303.1	CACTACTAGAA	CACTACTAGAA	867404	FRW	*CCT*	CCT	CACTACTAGAATATATGCCTTTAATGAC	***	CCT*CACTACTAGAATATATGCCTTTAATGAC	867401	867403	867404	867431		737785	0	1	0	0	0	1	0	0	0
289	NW_019672303.1	CACTACTAGAAA	CACTACTAGAAA	1655718	FRW	*TGG*	TGG	CACTACTAGAAAAAAGGCCTTTTACGAC	***	TGG*CACTACTAGAAAAAAGGCCTTTTACGAC	1655715	1655717	1655718	1655745		788315	0	0	1	1	0	0	0	0	0
290	NW_019672305.1	CACTACTAGAAA	CACTACTAGAAA	53907	FRW	*ACA*	ACA	CACTACTAGAAAAACAGCATTTTACGAC	***	ACA*CACTACTAGAAAAACAGCATTTTACGAC	53904	53906	53907	53934		-1601810	0	1	0	0	0	0	0	0	0
291	NW_019672305.1	CACTACTAGAAA	CACTACTAGAAA	464540	FRW	*CCA*	CCA	CACTACTAGAAAAAGGTTAATAGAGTAC	***	CCA*CACTACTAGAAAAAGGTTAATAGAGTAC	464537	464539	464540	464567	TIR-A	410634	0	1	1	1	0	0	0	0	0
292	NW_019672305.1	TTTCCAGTAGTG	CACTACTGGAAA	477010	REV	*CCA*	TGG	CACTACTGGAAAATTGGTAATAGAGTAC	***	GTACTCTATTACCAATTTTCCAGTAGTG*CCA	476983	477010	477011	477013	TIR-B	12471	1	1	1	1	1	1	1	TRUE	12471
293	NW_019672305.1	TTTCTAGTAGTG	CACTACTAGAAA	589148	REV	*AAT*	ATT	CACTACTAGAAAAACAGTCTTTTACGAC	***	GTCGTAAAAGACTGTTTTTCTAGTAGTG*AAT	589121	589148	589149	589151		112139	0	1	1	1	0	0	0	0	0
294	NW_019672305.1	CACTACTAGAAA	CACTACTAGAAA	635894	FRW	*TCA*	TCA	CACTACTAGAAAAACAGCCTTTTACGAC	***	TCA*CACTACTAGAAAAACAGCCTTTTACGAC	635891	635893	635894	635921		46747	0	0	1	1	0	0	0	0	0
295	NW_019672309.1	CACTACTAGAAA	CACTACTAGAAA	201823	FRW	*TGG*	TGG	CACTACTAGAAAACAACCTTTTAATGAC	***	TGG*CACTACTAGAAAACAACCTTTTAATGAC	201820	201822	201823	201850		-434070	0	1	0	0	0	0	0	0	0
296	NW_019672309.1	TTTCTAGTAGTG	CACTACTAGAAA	215679	REV	*TGG*	CCA	CACTACTAGAAAAACAGCCTTTTACGAC	***	GTCGTAAAAGGCTGTTTTTCTAGTAGTG*TGG	215652	215679	215680	215682		13857	1	0	1	1	1	1	1	TRUE	13857
297	NW_019672310.1	CACTACTAGAAA	CACTACTAGAAA	162603	FRW	*GAG*	GAG	CACTACTAGAAAAAAGGCCTTTTACGAC	***	GAG*CACTACTAGAAAAAAGGCCTTTTACGAC	162600	162602	162603	162630		-53075	0	0	0	0	0	0	0	0	0
298	NW_019672319.1	TTTCTAGTAGTG	CACTACTAGAAA	181647	REV	*GTT*	AAC	CACTACTAGAAAAACAGTCTTTTACGAT	***	ATCGTAAAAGACTGTTTTTCTAGTAGTG*GTT	181620	181647	181648	181650		19045	1	1	0	0	1	0	0	0	0
299	NW_019672319.1	CACTACTAGAAA	CACTACTAGAAA	1039358	FRW	*ATT*	ATT	CACTACTAGAAAAACAGCATTTTACGAC	***	ATT*CACTACTAGAAAAACAGCATTTTACGAC	1039355	1039357	1039358	1039385		857712	0	1	1	1	0	0	0	0	0
300	NW_019672319.1	CACTACTAGAAA	CACTACTAGAAA	1039593	FRW	*ACA*	ACA	CACTACTAGAAAAATAGCCTTTTACGAC	***	ACA*CACTACTAGAAAAATAGCCTTTTACGAC	1039590	1039592	1039593	1039620		236	0	0	1	1	0	0	0	0	0
301	NW_019672329.1	CACTACTAGAAA	CACTACTAGAAA	296220	FRW	*AGA*	AGA	CACTACTAGAAAACAGCCCTTTAATGAC	***	AGA*CACTACTAGAAAACAGCCCTTTAATGAC	296217	296219	296220	296247		-743372	0	1	0	0	0	0	0	0	0
302	NW_019672329.1	TTTCTAGTAGTG	CACTACTAGAAA	313687	REV	*AGA*	TCT	CACTACTAGAAAAACAGCCTTTTACGAC	***	GTCGTAAAAGGCTGTTTTTCTAGTAGTG*AGA	313660	313687	313688	313690		17468	1	0	1	1	1	1	1	TRUE	17468
303	NW_019672330.1	TTTCTAGTAGTG	CACTACTAGAAA	263081	REV	*CTT*	AAG	CACTACTAGAAAAACAGCCTTTAACGAC	***	GTCGTTAAAGGCTGTTTTTCTAGTAGTG*CTT	263054	263081	263082	263084		-50605	0	1	0	0	0	0	0	0	0
304	NW_019672330.1	CACTACTAGAAA	CACTACTAGAAA	948779	FRW	*TAT*	TAT	CACTACTAGAAAAAATGCCTTTTACGAC	***	TAT*CACTACTAGAAAAAATGCCTTTTACGAC	948776	948778	948779	948806		685699	0	1	1	1	0	0	0	0	0
305	NW_019672330.1	TTTCTAGTAGTG	CACTACTAGAAA	960475	REV	*TAT*	ATA	CACTACTAGAAAAAAGGCCTTTTACGAC	***	GTCGTAAAAGGCCTTTTTTCTAGTAGTG*TAT	960448	960475	960476	960478		11697	1	1	1	1	1	1	1	TRUE	11697
306	NW_019672330.1	CACTACTAGAAA	CACTACTAGAAA	1120784	FRW	*TAT*	TAT	CACTACTAGAAAACAACCCTTTAATGAC	***	TAT*CACTACTAGAAAACAACCCTTTAATGAC	1120781	1120783	1120784	1120811		160310	0	1	1	1	0	1	0	0	0
307	NW_019672330.1	TTTCTAGTAGTG	CACTACTAGAAA	1125603	REV	*TAT*	ATA	CACTACTAGAAAAAGGCCTTTTACGACG	***	CGTCGTAAAAGGCCTTTTTCTAGTAGTG*TAT	1125576	1125603	1125604	1125606		4820	1	0	1	1	1	1	1	TRUE	4820
308	NW_019672332.1	TTTCTAGTAGTG	CACTACTAGAAA	129076	REV	*GTA*	TAC	CACTACTAGAAAAACAGCCTTTTACGAC	***	GTCGTAAAAGGCTGTTTTTCTAGTAGTG*GTA	129049	129076	129077	129079		-996526	0	0	0	0	0	0	0	0	0
309	NW_019672338.1	TTTCTAGTAGTG	CACTACTAGAAA	26908	REV	*AGT*	ACT	CACTACTAGAAAATAGCCCTTTAATGAC	***	GTCATTAAAGGGCTATTTTCTAGTAGTG*AGT	26881	26908	26909	26911		-102167	0	1	0	0	0	0	0	0	0
310	NW_019672338.1	CACTACTAGAAA	CACTACTAGAAA	933835	FRW	*AGA*	AGA	CACTACTAGAAAAACAGCCTTTTACGAC	***	AGA*CACTACTAGAAAAACAGCCTTTTACGAC	933832	933834	933835	933862		906928	0	1	1	1	0	0	0	0	0
311	NW_019672338.1	TTTCTAGTAGTG	CACTACTAGAAA	938401	REV	*AGA*	TCT	CACTACTAGAAAAACAGCCTTTTACGAC	***	GTCGTAAAAGGCTGTTTTTCTAGTAGTG*AGA	938374	938401	938402	938404		4567	1	1	1	1	1	1	1	TRUE	4567
312	NW_019672338.1	CACTACTAGAAA	CACTACTAGAAA	1540093	FRW	*TAA*	TAA	CACTACTAGAAAAACAGCCTTTTACGAC	***	TAA*CACTACTAGAAAAACAGCCTTTTACGAC	1540090	1540092	1540093	1540120		601693	0	1	1	1	0	0	0	0	0
313	NW_019672338.1	TTTCTAGTAGTG	CACTACTAGAAA	1547397	REV	*TAA*	TTA	CACTACTAGAAAACAATCCTTTAATGAC	***	GTCATTAAAGGATTGTTTTCTAGTAGTG*TAA	1547370	1547397	1547398	1547400		7305	1	0	1	1	1	1	1	TRUE	7305
314	NW_019672350.1	CACTACTAGAAA	CACTACTAGAAA	329947	FRW	*CAT*	CAT	CACTACTAGAAAAAAGGCCTTTTACGAC	***	CAT*CACTACTAGAAAAAAGGCCTTTTACGAC	329944	329946	329947	329974		-1217449	0	1	0	0	0	0	0	0	0
315	NW_019672350.1	TTTCTAGTAGTG	CACTACTAGAAA	335470	REV	*CAT*	ATG	CACTACTAGAAAAACAGCCTTTAATGAC	***	GTCATTAAAGGCTGTTTTTCTAGTAGTG*CAT	335443	335470	335471	335473		5524	1	1	1	1	1	1	1	TRUE	5524
316	NW_019672350.1	TTTCTAGTAGTG	CACTACTAGAAA	965414	REV	*GAT*	ATC	CACTACTAGAAAAAAGGCCTTTTACGAC	***	GTCGTAAAAGGCCTTTTTTCTAGTAGTG*GAT	965387	965414	965415	965417		629945	0	1	1	1	0	0	0	0	0
317	NW_019672350.1	TTTCTAGTAGTG	CACTACTAGAAA	1473574	REV	*ATT*	AAT	CACTACTAGAAAAACAGCCTTTTACGAC	***	GTCGTAAAAGGCTGTTTTTCTAGTAGTG*ATT	1473547	1473574	1473575	1473577		508161	0	0	1	1	0	0	0	0	0
318	NW_019672358.1	TTTCTAGTAGTG	CACTACTAGAAA	5846	REV	*CTT*	AAG	CACTACTAGAAAAAAGGCCTTTTACGAC	***	GTCGTAAAAGGCCTTTTTTCTAGTAGTG*CTT	5819	5846	5847	5849		-1467727	0	1	0	0	0	0	0	0	0
319	NW_019672358.1	CACTACTAGAAA	CACTACTAGAAA	401845	FRW	*TCA*	TCA	CACTACTAGAAAACAGACCTTTAATGAC	***	TCA*CACTACTAGAAAACAGACCTTTAATGAC	401842	401844	401845	401872		396000	0	1	1	1	0	0	0	0	0
320	NW_019672358.1	CACTACTAGAAA	CACTACTAGAAA	537379	FRW	*CTA*	CTA	CACTACTAGAAAAACAGCCTTTTACGAC	***	CTA*CACTACTAGAAAAACAGCCTTTTACGAC	537376	537378	537379	537406		135535	0	1	1	1	0	0	0	0	0
321	NW_019672358.1	TTCTAGTAGTG	CACTACTAGAA	544578	REV	*ATA*	TAT	CACTACTAGAATTTAGGCCTTTAACGAC	***	GTCGTTAAAGGCCTAAATTCTAGTAGTG*ATA	544551	544578	544579	544581		7200	1	1	1	1	1	0	0	0	0
322	NW_019672358.1	TTTCTAGTAGTG	CACTACTAGAAA	759933	REV	*CAT*	ATG	CACTACTAGAAAAAAGGCCTTTTACGAC	***	GTCGTAAAAGGCCTTTTTTCTAGTAGTG*CAT	759906	759933	759934	759936		215356	0	1	1	1	0	0	0	0	0
323	NW_019672358.1	CACTACTAGAAA	CACTACTAGAAA	1319058	FRW	*ATA*	ATA	CACTACTAGAAAAACAGCCTTTTACGAC	***	ATA*CACTACTAGAAAAACAGCCTTTTACGAC	1319055	1319057	1319058	1319085		559126	0	1	1	1	0	0	0	0	0
324	NW_019672358.1	TTTCTAGTAGTG	CACTACTAGAAA	1323022	REV	*ATA*	TAT	CACTACTAGAAAAATAGCCTTTTACGAC	***	GTCGTAAAAGGCTATTTTTCTAGTAGTG*ATA	1322995	1323022	1323023	1323025		3965	1	0	1	1	1	1	1	TRUE	3965
325	NW_019672362.1	TTTCTAGTAGTG	CACTACTAGAAA	132760	REV	*TTT*	AAA	CACTACTAGAAAAACAGCCTTTAATGAC	***	GTCATTAAAGGCTGTTTTTCTAGTAGTG*TTT	132733	132760	132761	132763		-1190261	0	1	0	0	0	0	0	0	0
326	NW_019672362.1	CACTACTAGAAA	CACTACTAGAAA	509469	FRW	*TGG*	TGG	CACTACTAGAAAAATAGCCTTTTACGAC	***	TGG*CACTACTAGAAAAATAGCCTTTTACGAC	509466	509468	509469	509496		376710	0	1	1	1	0	0	0	0	0
327	NW_019672362.1	TTTCTAGTAGTG	CACTACTAGAAA	514393	REV	*TGG*	CCA	CACTACTAGAAAAACAGCCTTTTACGAC	***	GTCGTAAAAGGCTGTTTTTCTAGTAGTG*TGG	514366	514393	514394	514396		4925	1	1	1	1	1	1	1	TRUE	4925
328	NW_019672362.1	TTTCTAGTAGTG	CACTACTAGAAA	1786743	REV	*AGT*	ACT	CACTACTAGAAAAAAGGCCTTTTACGAC	***	GTCGTAAAAGGCCTTTTTTCTAGTAGTG*AGT	1786716	1786743	1786744	1786746		1272351	0	0	1	1	0	0	0	0	0
329	NW_019672363.1	CACTACTAGAAA	CACTACTAGAAA	299533	FRW	*AAA*	AAA	CACTACTAGAAAACTAGTCCAATAGCTA	***	AAA*CACTACTAGAAAACTAGTCCAATAGCTA	299530	299532	299533	299560		-1487209	0	0	0	0	0	0	0	0	0
330	NW_019672384.1	TTTCTAGTAGTG	CACTACTAGAAA	305435	REV	*CAA*	TTG	CACTACTAGAAAAAAGCCCTTTAATGAC	***	GTCATTAAAGGGCTTTTTTCTAGTAGTG*CAA	305408	305435	305436	305438		5903	1	0	0	0	1	0	0	0	0
331	NW_019672404.1	TTTCTAGTAGTG	CACTACTAGAAA	90354	REV	*TAT*	ATA	CACTACTAGAAAAACAGCCTTTTACGAC	***	GTCGTAAAAGGCTGTTTTTCTAGTAGTG*TAT	90327	90354	90355	90357		-215080	0	1	0	0	0	0	0	0	0
332	NW_019672404.1	CACTACTAGAAA	CACTACTAGAAA	1073113	FRW	*NNT*	NNT	CACTACTAGAAAAAAGGCCTTTTACGAC	***	NNT*CACTACTAGAAAAAAGGCCTTTTACGAC	1073110	1073112	1073113	1073140		982760	0	1	1	1	0	0	0	0	0
333	NW_019672404.1	TTTCTAGTAGTG	CACTACTAGAAA	1078398	REV	*GTT*	AAC	CACTACTAGAAAAACAGCCTTTAATGAC	***	GTCATTAAAGGCTGTTTTTCTAGTAGTG*GTT	1078371	1078398	1078399	1078401		5286	1	1	1	1	1	0	0	0	0
334	NW_019672404.1	CACTACTAGAAA	CACTACTAGAAA	1775578	FRW	*ATG*	ATG	CACTACTAGAAAACAGACCTTTAATGAC	***	ATG*CACTACTAGAAAACAGACCTTTAATGAC	1775575	1775577	1775578	1775605		697181	0	0	1	1	0	0	0	0	0
335	NW_019672410.1	CACTACTAGAAA	CACTACTAGAAA	9416	FRW	*AGG*	AGG	CACTACTAGAAAAACAGCCTTTTACGAC	***	AGG*CACTACTAGAAAAACAGCCTTTTACGAC	9413	9415	9416	9443		-1766161	0	0	0	0	0	0	0	0	0
336	NW_019672423.1	CACTACTAGAAA	CACTACTAGAAA	35567	FRW	*TTT*	TTT	CACTACTAGAAAATAGACCTTTAATGAC	***	TTT*CACTACTAGAAAATAGACCTTTAATGAC	35564	35566	35567	35594		26152	1	1	0	0	0	0	0	0	0
337	NW_019672423.1	TTTCTAGTAGTG	CACTACTAGAAA	41420	REV	*TCC*	GGA	CACTACTAGAAAAACAGCCTTTTACGAC	***	GTCGTAAAAGGCTGTTTTTCTAGTAGTG*TCC	41393	41420	41421	41423		5854	1	1	1	1	1	0	0	0	0
338	NW_019672423.1	CACTACTAGAA	CACTACTAGAA	75935	FRW	*ACT*	ACT	CACTACTAGAATATAGACCTTTAATGAC	***	ACT*CACTACTAGAATATAGACCTTTAATGAC	75932	75934	75935	75962		34516	0	1	1	1	0	0	0	0	0
339	NW_019672423.1	TTTCTAGTAGTG	CACTACTAGAAA	83733	REV	*ACT*	AGT	CACTACTAGAAAAACAGCATTTTACGAC	***	GTCGTAAAATGCTGTTTTTCTAGTAGTG*ACT	83706	83733	83734	83736		7799	1	1	1	1	1	1	1	TRUE	7799
340	NW_019672423.1	CACTACTAGAAA	CACTACTAGAAA	1151863	FRW	*GTT*	GTT	CACTACTAGAAAAACAACATTTTACGAC	***	GTT*CACTACTAGAAAAACAACATTTTACGAC	1151860	1151862	1151863	1151890		1068131	0	1	1	1	0	0	0	0	0
341	NW_019672423.1	TTTCTAGTAGTG	CACTACTAGAAA	1779616	REV	*CAG*	CTG	CACTACTAGAAAAAGAGCCTTTTACGAC	***	GTCGTAAAAGGCTCTTTTTCTAGTAGTG*CAG	1779589	1779616	1779617	1779619		627754	0	1	1	1	1	0	0	0	0
342	NW_019672423.1	TTCTAGTAGTG	CACTACTAGAA	1975114	REV	*AAT*	ATT	CACTACTAGAATATAGGCCTTTAATGAC	***	GTCATTAAAGGCCTATATTCTAGTAGTG*AAT	1975087	1975114	1975115	1975117		195499	0	0	1	1	0	0	0	0	0
343	NW_019672424.1	TTTCTAGTAGTG	CACTACTAGAAA	119971	REV	*TCA*	TGA	CACTACTAGAAAAAAAGCCTTTTACGAC	***	GTCGTAAAAGGCTTTTTTTCTAGTAGTG*TCA	119944	119971	119972	119974		-1855142	0	1	0	0	0	0	0	0	0
344	NW_019672424.1	TTTCTAGTAGTG	CACTACTAGAAA	230222	REV	*CTA*	TAG	CACTACTAGAAAATAGGCCTTTAATGAC	***	GTCATTAAAGGCCTATTTTCTAGTAGTG*CTA	230195	230222	230223	230225		110252	0	1	1	1	0	0	0	0	0
345	NW_019672424.1	TTTCTAGTAGTG	CACTACTAGAAA	1578804	REV	*TTC*	GAA	CACTACTAGAAAAATAGCCTTTTACGAC	***	GTCGTAAAAGGCTATTTTTCTAGTAGTG*TTC	1578777	1578804	1578805	1578807		1348583	0	1	1	1	0	0	0	0	0
346	NW_019672424.1	CACTACTAGAAA	CACTACTAGAAA	1634395	FRW	*TAA*	TAA	CACTACTAGAAAACAGCCTTTTAAGATG	***	TAA*CACTACTAGAAAACAGCCTTTTAAGATG	1634392	1634394	1634395	1634422		55592	0	1	1	1	0	0	0	0	0
347	NW_019672424.1	TTTCTAGTAGTG	CACTACTAGAAA	1638578	REV	*TAA*	TTA	CACTACTAGAAAAACAGCCTTTTACGAC	***	GTCGTAAAAGGCTGTTTTTCTAGTAGTG*TAA	1638551	1638578	1638579	1638581		4184	1	1	1	1	1	1	1	TRUE	4184
348	NW_019672424.1	CACTACTAGAAA	CACTACTAGAAA	1795707	FRW	*GTA*	GTA	CACTACTAGAAAACAGGGCTTTAAGGAC	***	GTA*CACTACTAGAAAACAGGGCTTTAAGGAC	1795704	1795706	1795707	1795734		157130	0	1	1	1	0	0	0	0	0
349	NW_019672424.1	TTTCTAGTAGTG	CACTACTAGAAA	1799372	REV	*GTA*	TAC	CACTACTAGAAAAACAACCTTTTACGAC	***	GTCGTAAAAGGTTGTTTTTCTAGTAGTG*GTA	1799345	1799372	1799373	1799375		3666	1	1	1	1	1	1	1	TRUE	3666
350	NW_019672424.1	CACTACTAGAAA	CACTACTAGAAA	1842687	FRW	*AGG*	AGG	CACTACTAGAAAACAGCCTTTTACGACG	***	AGG*CACTACTAGAAAACAGCCTTTTACGACG	1842684	1842686	1842687	1842714		43316	0	1	1	1	0	0	0	0	0
351	NW_019672424.1	TTTCTAGTAGTG	CACTACTAGAAA	1848040	REV	*AGC*	GCT	CACTACTAGAAAAACAGCCTTTTACGAC	***	GTCGTAAAAGGCTGTTTTTCTAGTAGTG*AGC	1848013	1848040	1848041	1848043		5354	1	1	1	1	1	0	0	0	0
352	NW_019672424.1	CACTACTAGAAA	CACTACTAGAAA	1904997	FRW	*TTG*	TTG	CACTACTAGAAAAACAGCCTTTTACGAC	***	TTG*CACTACTAGAAAAACAGCCTTTTACGAC	1904994	1904996	1904997	1905024		56958	0	1	1	1	0	0	0	0	0
353	NW_019672424.1	CACTACTAGAAA	CACTACTAGAAA	3032666	FRW	*ATT*	ATT	CACTACTAGAAAACAACCCTTTATTGAT	***	ATT*CACTACTAGAAAACAACCCTTTATTGAT	3032663	3032665	3032666	3032693		1127670	0	1	1	1	0	0	0	0	0
354	NW_019672424.1	TTTCTAGTAGTG	CACTACTAGAAA	3036280	REV	*ATT*	AAT	CACTACTAGAAAAACAGCCTTTTACGAC	***	GTCGTAAAAGGCTGTTTTTCTAGTAGTG*ATT	3036253	3036280	3036281	3036283		3615	1	1	1	1	1	1	1	TRUE	3615
355	NW_019672424.1	CACTACTAGAA	CACTACTAGAA	3393342	FRW	*CCT*	CCT	CACTACTAGAATATAGGCCTTTAATGAC	***	CCT*CACTACTAGAATATAGGCCTTTAATGAC	3393339	3393341	3393342	3393369		357063	0	1	1	1	0	0	0	0	0
356	NW_019672424.1	TTTCTAGTAGTG	CACTACTAGAAA	3398008	REV	*CCT*	AGG	CACTACTAGAAAAACAGCCTTTTACGAC	***	GTCGTAAAAGGCTGTTTTTCTAGTAGTG*CCT	3397981	3398008	3398009	3398011		4667	1	1	1	1	1	1	1	TRUE	4667
357	NW_019672424.1	TTTCTAGTAGTG	CACTACTAGAAA	3460830	REV	*TTT*	AAA	CACTACTAGAAAACAACCCTTTAATGAC	***	GTCATTAAAGGGTTGTTTTCTAGTAGTG*TTT	3460803	3460830	3460831	3460833		62823	0	1	1	1	0	0	0	0	0
358	NW_019672424.1	CACTACTAGAAA	CACTACTAGAAA	3874177	FRW	*TGT*	TGT	CACTACTAGAAAAAAGGCCTTTAATGAC	***	TGT*CACTACTAGAAAAAAGGCCTTTAATGAC	3874174	3874176	3874177	3874204		413348	0	1	1	1	0	0	0	0	0
359	NW_019672424.1	TTTCTAGTAGTG	CACTACTAGAAA	3884417	REV	*TGT*	ACA	CACTACTAGAAAAACAGCCTTTTGTGAC	***	GTCACAAAAGGCTGTTTTTCTAGTAGTG*TGT	3884390	3884417	3884418	3884420		10241	1	1	1	1	1	1	1	TRUE	10241
360	NW_019672424.1	CACTACTAGAAA	CACTACTAGAAA	5169928	FRW	*AAT*	AAT	CACTACTAGAAAAAAGGCCTTTTACGAC	***	AAT*CACTACTAGAAAAAAGGCCTTTTACGAC	5169925	5169927	5169928	5169955		1285512	0	1	1	1	0	0	0	0	0
361	NW_019672424.1	TTTCTAGTAGTG	CACTACTAGAAA	5359096	REV	*TAT*	ATA	CACTACTAGAAAAACAGCCTTTTACGAC	***	GTCGTAAAAGGCTGTTTTTCTAGTAGTG*TAT	5359069	5359096	5359097	5359099		189169	0	1	1	1	1	0	0	0	0
362	NW_019672424.1	CACTACTAGAAA	CACTACTAGAAA	6243518	FRW	*TAC*	TAC	CACTACTAGAAAAACAGCCTTTTACAAC	***	TAC*CACTACTAGAAAAACAGCCTTTTACAAC	6243515	6243517	6243518	6243545		884423	0	1	1	1	0	0	0	0	0
363	NW_019672424.1	CACTACTAGAAA	CACTACTAGAAA	6570583	FRW	*TAT*	TAT	CACTACTAGAAAAACAGCCTTTTACGAG	***	TAT*CACTACTAGAAAAACAGCCTTTTACGAG	6570580	6570582	6570583	6570610		327066	0	1	1	1	0	0	0	0	0
364	NW_019672424.1	TTTCTAGTAGTG	CACTACTAGAAA	6580161	REV	*TAT*	ATA	CACTACTAGAAAATAGCCCTTTAATGAC	***	GTCATTAAAGGGCTATTTTCTAGTAGTG*TAT	6580134	6580161	6580162	6580164		9579	1	0	1	1	1	1	1	TRUE	9579
365	NW_019672430.1	CACTACTAGAAA	CACTACTAGAAA	94096	FRW	*CCG*	CCG	CACTACTAGAAAAAAGGCCTTTTACGAC	***	CCG*CACTACTAGAAAAAAGGCCTTTTACGAC	94093	94095	94096	94123		-6486064	0	1	0	0	0	0	0	0	0
366	NW_019672430.1	CACTACTAGAAA	CACTACTAGAAA	140079	FRW	*GGC*	GGC	CACTACTAGAAAACATACCTTTAATGAC	***	GGC*CACTACTAGAAAACATACCTTTAATGAC	140076	140078	140079	140106		45984	0	1	1	1	0	0	0	0	0
367	NW_019672430.1	TTTCTAGTAGTG	CACTACTAGAAA	154785	REV	*GAC*	GTC	CACTACTAGAAAAACAGCCTTTTACGAT	***	ATCGTAAAAGGCTGTTTTTCTAGTAGTG*GAC	154758	154785	154786	154788		14707	1	0	1	1	1	0	0	0	0
368	NW_019672452.1	CACTACTAGAAA	CACTACTAGAAA	19283	FRW	*TAT*	TAT	CACTACTAGAAAACATGGCGTTTTCCTA	***	TAT*CACTACTAGAAAACATGGCGTTTTCCTA	19280	19282	19283	19310		-135501	0	0	0	0	0	0	0	0	0
369	NW_019672460.1	CACTACTAGAAA	CACTACTAGAAA	367961	FRW	*AAA*	AAA	CACTACTAGAAACTTGAGTTTCAGCTAC	***	AAA*CACTACTAGAAACTTGAGTTTCAGCTAC	367958	367960	367961	367988		348679	0	1	0	0	0	0	0	0	0
370	NW_019672460.1	TTTCTAGTAGTG	CACTACTAGAAA	387269	REV	*AAA*	TTT	CACTACTAGAAACATGGGTTTTAGAGAC	***	GTCTCTAAAACCCATGTTTCTAGTAGTG*AAA	387242	387269	387270	387272		19309	1	1	1	1	1	1	1	TRUE	19309
371	NW_019672460.1	CACTACTAGAAA	CACTACTAGAAA	396611	FRW	*TTA*	TTA	CACTACTAGAAAACAGTCCTTTAATGAC	***	TTA*CACTACTAGAAAACAGTCCTTTAATGAC	396608	396610	396611	396638		9343	1	1	1	1	0	0	0	0	0
372	NW_019672460.1	TTTCTAGTAGTG	CACTACTAGAAA	430840	REV	*TTA*	TAA	CACTACTAGAAAAACAACTTTTTACGAC	***	GTCGTAAAAAGTTGTTTTTCTAGTAGTG*TTA	430813	430840	430841	430843		34230	0	1	1	1	1	1	0	0	0
373	NW_019672460.1	TTTCTAGTAGTG	CACTACTAGAAA	507411	REV	*CAT*	ATG	CACTACTAGAAAAACAGCCTTTTACGAC	***	GTCGTAAAAGGCTGTTTTTCTAGTAGTG*CAT	507384	507411	507412	507414		76572	0	1	1	1	0	0	0	0	0
374	NW_019672460.1	TTTCTAGTAGTG	CACTACTAGAAA	841983	REV	*GTC*	GAC	CACTACTAGAAAAACAACTTTTTACGAC	***	GTCGTAAAAAGTTGTTTTTCTAGTAGTG*GTC	841956	841983	841984	841986		334573	0	1	1	1	0	0	0	0	0
375	NW_019672460.1	CACTACTAGAAA	CACTACTAGAAA	889097	FRW	*TCT*	TCT	CACTACTAGAAAAACAGCCTTTTACAAT	***	TCT*CACTACTAGAAAAACAGCCTTTTACAAT	889094	889096	889097	889124		47115	0	1	1	1	0	0	0	0	0
376	NW_019672460.1	CACTACTAGAAA	CACTACTAGAAA	1155711	FRW	*TTT*	TTT	CACTACTAGAAAAACAGCCTTTTACGAC	***	TTT*CACTACTAGAAAAACAGCCTTTTACGAC	1155708	1155710	1155711	1155738		266615	0	1	1	1	0	0	0	0	0
377	NW_019672460.1	CACTACTAGAAA	CACTACTAGAAA	1196708	FRW	*TAA*	TAA	CACTACTAGAAAAATAGCCTTTTACAAC	***	TAA*CACTACTAGAAAAATAGCCTTTTACAAC	1196705	1196707	1196708	1196735		40998	0	1	1	1	0	0	0	0	0
378	NW_019672460.1	TTCTAGTAGTG	CACTACTAGAA	1201261	REV	*TAA*	TTA	CACTACTAGAATATAGGCCTTTAATGAC	***	GTCATTAAAGGCCTATATTCTAGTAGTG*TAA	1201234	1201261	1201262	1201264		4554	1	1	1	1	1	1	1	TRUE	4554
379	NW_019672460.1	TTTCTAGTAGTG	CACTACTAGAAA	1322472	REV	*GTG*	CAC	CACTACTAGAAAAACAGCCTTTTACGAC	***	GTCGTAAAAGGCTGTTTTTCTAGTAGTG*GTG	1322445	1322472	1322473	1322475		121212	0	1	1	1	0	0	0	0	0
380	NW_019672460.1	CACTACTAGAAA	CACTACTAGAAA	1715072	FRW	*TAT*	TAT	CACTACTAGAAATAAGAGTTTTAGAGAT	***	TAT*CACTACTAGAAATAAGAGTTTTAGAGAT	1715069	1715071	1715072	1715099		392601	0	1	1	1	0	0	0	0	0
381	NW_019672460.1	TTTCTAGTAGTG	CACTACTAGAAA	1718727	REV	*TAT*	ATA	CACTACTAGAAACCAAACCTTCTGCGAC	***	GTCGCAGAAGGTTTGGTTTCTAGTAGTG*TAT	1718700	1718727	1718728	1718730		3656	1	1	1	1	1	1	1	TRUE	3656
382	NW_019672460.1	CACTACTAGAAA	CACTACTAGAAA	1827024	FRW	*TTA*	TTA	CACTACTAGAAAAAGAGCCTTTTACGAC	***	TTA*CACTACTAGAAAAAGAGCCTTTTACGAC	1827021	1827023	1827024	1827051		108298	0	1	1	1	0	0	0	0	0
383	NW_019672460.1	TTTCTAGTAGTG	CACTACTAGAAA	1831625	REV	*TTA*	TAA	CACTACTAGAAAACAGCCCTTTAATGAC	***	GTCATTAAAGGGCTGTTTTCTAGTAGTG*TTA	1831598	1831625	1831626	1831628		4602	1	0	1	1	1	1	1	TRUE	4602
384	NW_019672469.1	CACTACTAGAAA	CACTACTAGAAA	191453	FRW	*ATA*	ATA	CACTACTAGAAAAAAGGCCTTTTACGAC	***	ATA*CACTACTAGAAAAAAGGCCTTTTACGAC	191450	191452	191453	191480		-1640171	0	1	0	0	0	0	0	0	0
385	NW_019672469.1	TTTCTAGTAGTG	CACTACTAGAAA	196813	REV	*ATA*	TAT	CACTACTAGAAAAATAGCATTTTACGAC	***	GTCGTAAAATGCTATTTTTCTAGTAGTG*ATA	196786	196813	196814	196816		5361	1	1	1	1	1	1	1	TRUE	5361
386	NW_019672469.1	CACTACTAGAAA	CACTACTAGAAA	406890	FRW	*TCT*	TCT	CACTACTAGAAAAACAGCCTTTTATGAT	***	TCT*CACTACTAGAAAAACAGCCTTTTATGAT	406887	406889	406890	406917		210078	0	1	1	1	0	0	0	0	0
387	NW_019672469.1	TTTCTAGTAGTG	CACTACTAGAAA	413224	REV	*TCT*	AGA	CACTACTAGAAAACAACCCTTTAATGAC	***	GTCATTAAAGGGTTGTTTTCTAGTAGTG*TCT	413197	413224	413225	413227		6335	1	1	1	1	1	1	1	TRUE	6335
388	NW_019672469.1	CACTACTAGAAA	CACTACTAGAAA	643250	FRW	*AAA*	AAA	CACTACTAGAAAAACAGCCTTTTACGAC	***	AAA*CACTACTAGAAAAACAGCCTTTTACGAC	643247	643249	643250	643277		230027	0	1	1	1	0	0	0	0	0
389	NW_019672469.1	TTTCTAGTAGTG	CACTACTAGAAA	648067	REV	*AAA*	TTT	CACTACTAGAAAAATAGCCTTTTACGAC	***	GTCGTAAAAGGCTATTTTTCTAGTAGTG*AAA	648040	648067	648068	648070		4818	1	1	1	1	1	1	1	TRUE	4818
390	NW_019672469.1	CACTACTAGAAA	CACTACTAGAAA	1109768	FRW	*AAG*	AAG	CACTACTAGAAAAACAGCCTTCTACGAC	***	AAG*CACTACTAGAAAAACAGCCTTCTACGAC	1109765	1109767	1109768	1109795		461702	0	1	1	1	0	0	0	0	0
391	NW_019672469.1	CACTACTAGAAA	CACTACTAGAAA	1128094	FRW	*ATA*	ATA	CACTACTAGAAAACAGCCCTTTAATGAC	***	ATA*CACTACTAGAAAACAGCCCTTTAATGAC	1128091	1128093	1128094	1128121		18327	1	1	1	1	0	0	0	0	0
392	NW_019672469.1	CACTACTAGAAA	CACTACTAGAAA	1495978	FRW	*GAT*	GAT	CACTACTAGAAAAACAGCCTTTTACGAC	***	GAT*CACTACTAGAAAAACAGCCTTTTACGAC	1495975	1495977	1495978	1496005		367885	0	1	1	1	0	0	0	0	0
393	NW_019672469.1	CACTACTAGAAA	CACTACTAGAAA	1679953	FRW	*TTT*	TTT	CACTACTAGAAAAACAACTTTTTACGAC	***	TTT*CACTACTAGAAAAACAACTTTTTACGAC	1679950	1679952	1679953	1679980		183976	0	1	1	1	0	0	0	0	0
394	NW_019672469.1	CACTACTAGAAA	CACTACTAGAAA	1790976	FRW	*GCA*	GCA	CACTACTAGAAAAACAGCCTTTTACGAC	***	GCA*CACTACTAGAAAAACAGCCTTTTACGAC	1790973	1790975	1790976	1791003		111024	0	1	1	1	0	0	0	0	0
395	NW_019672469.1	TTTCTAGTAGTG	CACTACTAGAAA	1795863	REV	*GTA*	TAC	CACTACTAGAAAAACAGCCTTTTACGAT	***	ATCGTAAAAGGCTGTTTTTCTAGTAGTG*GTA	1795836	1795863	1795864	1795866		4888	1	0	1	1	1	0	0	0	0
396	NW_019672473.1	CACTACTAGAAA	CACTACTAGAAA	14487	FRW	*CTT*	CTT	CACTACTAGAAAAACAGCCTTTTACGAC	***	CTT*CACTACTAGAAAAACAGCCTTTTACGAC	14484	14486	14487	14514		-1781375	0	1	0	0	0	0	0	0	0
397	NW_019672473.1	TTTCTAGTAGTG	CACTACTAGAAA	20190	REV	*AAT*	ATT	CACTACTAGAAAAATACCCTTTAATGAC	***	GTCATTAAAGGGTATTTTTCTAGTAGTG*AAT	20163	20190	20191	20193		5704	1	0	1	1	1	0	0	0	0
398	NW_019672488.1	TTTCTAGTAGTG	CACTACTAGAAA	279917	REV	*TTG*	CAA	CACTACTAGAAAAACAGCCTTTTATGAC	***	GTCATAAAAGGCTGTTTTTCTAGTAGTG*TTG	279890	279917	279918	279920		259728	0	0	0	0	0	0	0	0	0
399	NW_019672500.1	CACTACTAGAAA	CACTACTAGAAA	1103278	FRW	*TGT*	TGT	CACTACTAGAAAAACAGCCTTTTACGAC	***	TGT*CACTACTAGAAAAACAGCCTTTTACGAC	1103275	1103277	1103278	1103305		823362	0	1	0	0	0	0	0	0	0
400	NW_019672500.1	CACTACTAGAAA	CACTACTAGAAA	1186692	FRW	*TCC*	TCC	CACTACTAGAAAAAAGGCCTTTTACGAC	***	TCC*CACTACTAGAAAAAAGGCCTTTTACGAC	1186689	1186691	1186692	1186719		83415	0	1	1	1	0	0	0	0	0
401	NW_019672500.1	CACTACTAGAAA	CACTACTAGAAA	1221871	FRW	*NAT*	NAT	CACTACTAGAAAATAGCCCTTTAATGAC	***	NAT*CACTACTAGAAAATAGCCCTTTAATGAC	1221868	1221870	1221871	1221898		35180	0	1	1	1	0	0	0	0	0
402	NW_019672500.1	TTTCTAGTAGTG	CACTACTAGAAA	1671345	REV	*AGC*	GCT	CACTACTAGAAAAAAGGCCTTTTACGAC	***	GTCGTAAAAGGCCTTTTTTCTAGTAGTG*AGC	1671318	1671345	1671346	1671348		449475	0	1	1	1	1	0	0	0	0
403	NW_019672500.1	CACTACTAGAAA	CACTACTAGAAA	2132559	FRW	*TTA*	TTA	CACTACTAGAAAAACAGCCTTTTACGAC	***	TTA*CACTACTAGAAAAACAGCCTTTTACGAC	2132556	2132558	2132559	2132586		461215	0	1	1	1	0	0	0	0	0
404	NW_019672500.1	TTTCTAGTAGTG	CACTACTAGAAA	2137731	REV	*TTA*	TAA	CACTACTAGAAAAAAGACCTTTAATGAC	***	GTCATTAAAGGTCTTTTTTCTAGTAGTG*TTA	2137704	2137731	2137732	2137734		5173	1	1	1	1	1	1	1	TRUE	5173
405	NW_019672500.1	CACTACTAGAAA	CACTACTAGAAA	2151150	FRW	*TGT*	TGT	CACTACTAGAAAAACAGCCTTTTACGAC	***	TGT*CACTACTAGAAAAACAGCCTTTTACGAC	2151147	2151149	2151150	2151177		13420	1	1	1	1	0	0	0	0	0
406	NW_019672500.1	TTTCTAGTAGTG	CACTACTAGAAA	2158833	REV	*TGT*	ACA	CACTACTAGAAAACAGCCGTTTAATGAC	***	GTCATTAAACGGCTGTTTTCTAGTAGTG*TGT	2158806	2158833	2158834	2158836		7684	1	1	1	1	1	1	1	TRUE	7684
407	NW_019672500.1	TTTCTAGTAGTG	CACTACTAGAAA	2615695	REV	*TGG*	CCA	CACTACTAGAAAAACAACCTTTTACGAC	***	GTCGTAAAAGGTTGTTTTTCTAGTAGTG*TGG	2615668	2615695	2615696	2615698		456863	0	1	1	1	0	0	0	0	0
408	NW_019672500.1	CACTACTAGAAA	CACTACTAGAAA	3347657	FRW	*ATA*	ATA	CACTACTAGAAAAACAGCCTTTCACGAC	***	ATA*CACTACTAGAAAAACAGCCTTTCACGAC	3347654	3347656	3347657	3347684		731963	0	1	1	1	0	0	0	0	0
409	NW_019672500.1	TTTCTAGTAGTG	CACTACTAGAAA	3357580	REV	*ATA*	TAT	CACTACTAGAAAAACAGCCTTTTACGAC	***	GTCGTAAAAGGCTGTTTTTCTAGTAGTG*ATA	3357553	3357580	3357581	3357583		9924	1	1	1	1	1	1	1	TRUE	9924
410	NW_019672500.1	CACTACTAGAAA	CACTACTAGAAA	3506702	FRW	*TGA*	TGA	CACTACTAGAAAAACAGCCTTTTACGAC	***	TGA*CACTACTAGAAAAACAGCCTTTTACGAC	3506699	3506701	3506702	3506729		149123	0	1	1	1	0	0	0	0	0
411	NW_019672500.1	TTTCTAGTAGTG	CACTACTAGAAA	3510955	REV	*TGA*	TCA	CACTACTAGAAAACTGGCCTTTAATGAC	***	GTCATTAAAGGCCAGTTTTCTAGTAGTG*TGA	3510928	3510955	3510956	3510958		4254	1	1	1	1	1	1	1	TRUE	4254
412	NW_019672500.1	CACTACTAGAAA	CACTACTAGAAA	3607274	FRW	*CCT*	CCT	CACTACTAGAAAAATAGCCTTTTACAAC	***	CCT*CACTACTAGAAAAATAGCCTTTTACAAC	3607271	3607273	3607274	3607301		96320	0	0	1	1	0	0	0	0	0
413	NW_019672506.1	CACTACTAGAAA	CACTACTAGAAA	507533	FRW	*TAT*	TAT	CACTACTAGAAAAAGGCCCTTTAATGAC	***	TAT*CACTACTAGAAAAAGGCCCTTTAATGAC	507530	507532	507533	507560		-3099740	0	1	0	0	0	0	0	0	0
414	NW_019672506.1	TTTCTAGTAGTG	CACTACTAGAAA	512817	REV	*TAT*	ATA	CACTACTAGAAAAACAGCCTTTTACGAC	***	GTCGTAAAAGGCTGTTTTTCTAGTAGTG*TAT	512790	512817	512818	512820		5285	1	1	1	1	1	1	1	TRUE	5285
415	NW_019672506.1	CACTACTAGAAA	CACTACTAGAAA	1129560	FRW	*TGT*	TGT	CACTACTAGAAAAACGGCCTTTTACGAC	***	TGT*CACTACTAGAAAAACGGCCTTTTACGAC	1129557	1129559	1129560	1129587		616744	0	0	1	1	0	0	0	0	0
416	NW_019672507.1	CACTACTAGAAA	CACTACTAGAAA	134567	FRW	*TTC*	TTC	CACTACTAGAAAAACAGCCTTTTACGAC	***	TTC*CACTACTAGAAAAACAGCCTTTTACGAC	134564	134566	134567	134594		-994992	0	1	0	0	0	0	0	0	0
417	NW_019672507.1	TTTCTAGTAGTG	CACTACTAGAAA	151758	REV	*TTC*	GAA	CACTACTAGAAAGAAGCCCTTTAATGAA	***	TTCATTAAAGGGCTTCTTTCTAGTAGTG*TTC	151731	151758	151759	151761		17192	1	1	1	1	1	1	1	TRUE	17192
418	NW_019672507.1	CACTACTAGAAA	CACTACTAGAAA	879504	FRW	*AGG*	AGG	CACTACTAGAAAAAAGGCCTTTTACGAC	***	AGG*CACTACTAGAAAAAAGGCCTTTTACGAC	879501	879503	879504	879531		727747	0	1	1	1	0	0	0	0	0
419	NW_019672507.1	TTTCTAGTAGTG	CACTACTAGAAA	884413	REV	*AGG*	CCT	CACTACTAGAAAAAAGGCCTTTTACGAC	***	GTCGTAAAAGGCCTTTTTTCTAGTAGTG*AGG	884386	884413	884414	884416		4910	1	1	1	1	1	1	1	TRUE	4910
420	NW_019672507.1	CACTACTAGAAA	CACTACTAGAAA	892457	FRW	*CTG*	CTG	CACTACTAGAAAAACAGCCTTTTACGAT	***	CTG*CACTACTAGAAAAACAGCCTTTTACGAT	892454	892456	892457	892484		8045	1	1	1	1	0	0	0	0	0
421	NW_019672507.1	CACTACTAGAAA	CACTACTAGAAA	1042973	FRW	*ACC*	ACC	CACTACTAGAAAAAAGGCCTTTTACGAC	***	ACC*CACTACTAGAAAAAAGGCCTTTTACGAC	1042970	1042972	1042973	1043000		150517	0	1	1	1	0	0	0	0	0
422	NW_019672507.1	CACTACTAGAAA	CACTACTAGAAA	1286574	FRW	*AGA*	AGA	CACTACTAGAAAAAAGGCCTTTTACGAC	***	AGA*CACTACTAGAAAAAAGGCCTTTTACGAC	1286571	1286573	1286574	1286601		243602	0	1	1	1	0	0	0	0	0
423	NW_019672507.1	TTTCTAGTAGTG	CACTACTAGAAA	1291398	REV	*AGA*	TCT	CACTACTAGAAAAAAGGCCTTTTACGAC	***	GTCGTAAAAGGCCTTTTTTCTAGTAGTG*AGA	1291371	1291398	1291399	1291401		4825	1	0	1	1	1	1	1	TRUE	4825
424	NW_019672533.1	CACTACTAGAAA	CACTACTAGAAA	467599	FRW	*ACA*	ACA	CACTACTAGAAAAAAGGCCTTTTACGAC	***	ACA*CACTACTAGAAAAAAGGCCTTTTACGAC	467596	467598	467599	467626		-823798	0	1	0	0	0	0	0	0	0
425	NW_019672533.1	TTTCTAGTAGTG	CACTACTAGAAA	471933	REV	*ACA*	TGT	CACTACTAGAAAAACAGCCTTTAATGAC	***	GTCATTAAAGGCTGTTTTTCTAGTAGTG*ACA	471906	471933	471934	471936		4335	1	1	1	1	1	1	1	TRUE	4335
426	NW_019672533.1	TTTCTAGTAGTG	CACTACTAGAAA	734837	REV	*TTG*	CAA	CACTACTAGAAAAAAGGTTTTCCTTGAC	***	GTCAAGGAAAACCTTTTTTCTAGTAGTG*TTG	734810	734837	734838	734840		262905	0	1	1	1	0	0	0	0	0
427	NW_019672533.1	CACTACTAGAAA	CACTACTAGAAA	952043	FRW	*AAT*	AAT	CACTACTAGAAAAAAGGCCTTTTACGAC	***	AAT*CACTACTAGAAAAAAGGCCTTTTACGAC	952040	952042	952043	952070		217207	0	1	1	1	0	0	0	0	0
428	NW_019672533.1	TTTCTAGTAGTG	CACTACTAGAAA	957723	REV	*TAG*	CTA	CACTACTAGAAAAAAGGCCTTTTACGAC	***	GTCGTAAAAGGCCTTTTTTCTAGTAGTG*TAG	957696	957723	957724	957726		5681	1	1	1	1	1	0	0	0	0
429	NW_019672533.1	CACTACTAGAAA	CACTACTAGAAA	1154936	FRW	*TTT*	TTT	CACTACTAGAAAAACAGCCTTTTACGAT	***	TTT*CACTACTAGAAAAACAGCCTTTTACGAT	1154933	1154935	1154936	1154963		197214	0	1	1	1	0	0	0	0	0
430	NW_019672533.1	TTTCTAGTAGTG	CACTACTAGAAA	1163576	REV	*TTT*	AAA	CACTACTAGAAAACAGCCCTTTAATGAC	***	GTCATTAAAGGGCTGTTTTCTAGTAGTG*TTT	1163549	1163576	1163577	1163579		8641	1	0	1	1	1	1	1	TRUE	8641
431	NW_019672541.1	CACTACTAGAAA	CACTACTAGAAA	178399	FRW	*TCT*	TCT	CACTACTAGAAAAACAACCTTTTACGAC	***	TCT*CACTACTAGAAAAACAACCTTTTACGAC	178396	178398	178399	178426		-985176	0	0	0	0	0	0	0	0	0
432	NW_019672542.1	CACTACTAGAAA	CACTACTAGAAA	1739904	FRW	*ATA*	ATA	CACTACTAGAAAAAAGGCCTTTTACGAC	***	ATA*CACTACTAGAAAAAAGGCCTTTTACGAC	1739901	1739903	1739904	1739931		1561506	0	1	0	0	0	0	0	0	0
433	NW_019672542.1	TTTCTAGTAGTG	CACTACTAGAAA	1744573	REV	*ATA*	TAT	CACTACTAGAAAAATAGCCTTTAATGAC	***	GTCATTAAAGGCTATTTTTCTAGTAGTG*ATA	1744546	1744573	1744574	1744576		4670	1	1	1	1	1	1	1	TRUE	4670
434	NW_019672542.1	TTTCTAGTAGTG	CACTACTAGAAA	2093682	REV	*AGC*	GCT	CACTACTAGAAAAACAGCCTTTTACGAC	***	GTCGTAAAAGGCTGTTTTTCTAGTAGTG*AGC	2093655	2093682	2093683	2093685		349110	0	0	1	1	0	0	0	0	0
435	NW_019672549.1	CACTACTAGAAA	CACTACTAGAAA	66324	FRW	*CAA*	CAA	CACTACTAGAAAAATAACCTTTTATGAC	***	CAA*CACTACTAGAAAAATAACCTTTTATGAC	66321	66323	66324	66351		-2027357	0	1	0	0	0	0	0	0	0
436	NW_019672549.1	TTTCTAGTAGTG	CACTACTAGAAA	69997	REV	*CAA*	TTG	CACTACTAGAAAACAGCCCTTTAATGAC	***	GTCATTAAAGGGCTGTTTTCTAGTAGTG*CAA	69970	69997	69998	70000		3674	1	1	1	1	1	1	1	TRUE	3674
437	NW_019672549.1	CACTACTAGAAA	CACTACTAGAAA	557332	FRW	*AAC*	AAC	CACTACTAGAAAAATAGCCTTTTATGAC	***	AAC*CACTACTAGAAAAATAGCCTTTTATGAC	557329	557331	557332	557359		487336	0	1	1	1	0	0	0	0	0
438	NW_019672549.1	TTTCTAGTAGTG	CACTACTAGAAA	565916	REV	*AAC*	GTT	CACTACTAGAAAACAGCCTTTTACGACG	***	CGTCGTAAAAGGCTGTTTTCTAGTAGTG*AAC	565889	565916	565917	565919		8585	1	1	1	1	1	1	1	TRUE	8585
439	NW_019672549.1	TTTCTAGTAGTG	CACTACTAGAAA	701065	REV	*GAA*	TTC	CACTACTAGAAAAACAGCCTTTTACGAT	***	ATCGTAAAAGGCTGTTTTTCTAGTAGTG*GAA	701038	701065	701066	701068		135150	0	0	1	1	0	0	0	0	0
440	NW_019672556.1	TTTCTAGTAGTG	CACTACTAGAAA	147524	REV	*TCG*	CGA	CACTACTAGAAAAAAGGCCTTTTACGAC	***	GTCGTAAAAGGCCTTTTTTCTAGTAGTG*TCG	147497	147524	147525	147527		-553540	0	1	0	0	0	0	0	0	0
441	NW_019672556.1	CACTACTAGAAA	CACTACTAGAAA	173179	FRW	*TAT*	TAT	CACTACTAGAAAATAGCCCTTTAATGAC	***	TAT*CACTACTAGAAAATAGCCCTTTAATGAC	173176	173178	173179	173206		25656	1	0	1	1	0	0	0	0	0
442	NW_019672570.1	CACTACTAGAAA	CACTACTAGAAA	53335	FRW	*AAA*	AAA	CACTACTAGAAAAACAGCCTTTTACGAC	***	AAA*CACTACTAGAAAAACAGCCTTTTACGAC	53332	53334	53335	53362		-119843	0	1	0	0	0	0	0	0	0
443	NW_019672570.1	TTTCTAGTAGTG	CACTACTAGAAA	61012	REV	*AAA*	TTT	CACTACTAGAAAAAAGGCTTTTAATGAC	***	GTCATTAAAAGCCTTTTTTCTAGTAGTG*AAA	60985	61012	61013	61015		7678	1	0	1	1	1	1	1	TRUE	7678
444	NW_019672578.1	CACTACTAGAAA	CACTACTAGAAA	51791	FRW	*CAA*	CAA	CACTACTAGAAAAAATCCCTTTAATGAC	***	CAA*CACTACTAGAAAAAATCCCTTTAATGAC	51788	51790	51791	51818		-9220	0	0	0	0	0	0	0	0	0
445	NW_019672588.1	CACTACTAGAAA	CACTACTAGAAA	784226	FRW	*AAT*	AAT	CACTACTAGAAAAACAGCCTTTTACGAC	***	AAT*CACTACTAGAAAAACAGCCTTTTACGAC	784223	784225	784226	784253		732436	0	1	0	0	0	0	0	0	0
446	NW_019672588.1	TTTCTAGTAGTG	CACTACTAGAAA	790448	REV	*AAT*	ATT	CACTACTAGAAAAAAGGTCCTTAATGAC	***	GTCATTAAGGACCTTTTTTCTAGTAGTG*AAT	790421	790448	790449	790451		6223	1	0	1	1	1	1	1	TRUE	6223
447	NW_019672601.1	CACTACTAGAAA	CACTACTAGAAA	1239665	FRW	*CGA*	CGA	CACTACTAGAAAAACAGCCTTTTACGAC	***	CGA*CACTACTAGAAAAACAGCCTTTTACGAC	1239662	1239664	1239665	1239692		449218	0	0	0	0	0	0	0	0	0
448	NW_019672624.1	TTTCTAGTAGTG	CACTACTAGAAA	247354	REV	*CAG*	CTG	CACTACTAGAAAAACAGCCTTTTACGAC	***	GTCGTAAAAGGCTGTTTTTCTAGTAGTG*CAG	247327	247354	247355	247357		-992310	0	1	0	0	1	0	0	0	0
449	NW_019672624.1	CACTACTAGAAA	CACTACTAGAAA	1628786	FRW	*CCT*	CCT	CACTACTAGAAAAAAGGCCTTTTACGAC	***	CCT*CACTACTAGAAAAAAGGCCTTTTACGAC	1628783	1628785	1628786	1628813		1381433	0	1	1	1	0	0	0	0	0
450	NW_019672624.1	TTTCTAGTAGTG	CACTACTAGAAA	1634860	REV	*CCT*	AGG	CACTACTAGAAAAACAGCCTTTAATGAC	***	GTCATTAAAGGCTGTTTTTCTAGTAGTG*CCT	1634833	1634860	1634861	1634863		6075	1	1	1	1	1	1	1	TRUE	6075
451	NW_019672624.1	CACTACTAGAAA	CACTACTAGAAA	3037285	FRW	*CAT*	CAT	CACTACTAGAAAAACAGCCTTTTACGAC	***	CAT*CACTACTAGAAAAACAGCCTTTTACGAC	3037282	3037284	3037285	3037312		1402426	0	1	1	1	0	0	0	0	0
452	NW_019672624.1	TTTCTAGTAGTG	CACTACTAGAAA	3042091	REV	*CAT*	ATG	CACTACTAGAAAATAGACCTTTAATGAC	***	GTCATTAAAGGTCTATTTTCTAGTAGTG*CAT	3042064	3042091	3042092	3042094		4807	1	1	1	1	1	1	1	TRUE	4807
453	NW_019672624.1	CACTACTAGAAA	CACTACTAGAAA	3310629	FRW	*CCT*	CCT	CACTACTAGAAAAATAGCCTTTTACGAC	***	CCT*CACTACTAGAAAAATAGCCTTTTACGAC	3310626	3310628	3310629	3310656		268539	0	1	1	1	0	0	0	0	0
454	NW_019672624.1	TTTCTAGTAGTG	CACTACTAGAAA	3314033	REV	*CCT*	AGG	CACTACTAGAAAAACAGCCTTTTACGAC	***	GTCGTAAAAGGCTGTTTTTCTAGTAGTG*CCT	3314006	3314033	3314034	3314036		3405	1	1	1	1	1	1	1	TRUE	3405
455	NW_019672624.1	TTTCTAGTAGTG	CACTACTAGAAA	4010992	REV	*ATT*	AAT	CACTACTAGAAAAAACAGCCTTTTATGA	***	TCATAAAAGGCTGTTTTTTCTAGTAGTG*ATT	4010965	4010992	4010993	4010995		696960	0	1	1	1	0	0	0	0	0
456	NW_019672624.1	CACTACTAGAAA	CACTACTAGAAA	4015247	FRW	*AAA*	AAA	CACTACTAGAAAAACAGCCTTTTACGAC	***	AAA*CACTACTAGAAAAACAGCCTTTTACGAC	4015244	4015246	4015247	4015274		4256	1	0	1	1	0	0	0	0	0
457	NW_019672626.1	CACTACTAGAAA	CACTACTAGAAA	613961	FRW	*TGT*	TGT	CACTACTAGAAAAACAACCTTTTACGAT	***	TGT*CACTACTAGAAAAACAACCTTTTACGAT	613958	613960	613961	613988		-3401285	0	1	0	0	0	0	0	0	0
458	NW_019672626.1	TTTCTAGTAGTG	CACTACTAGAAA	642912	REV	*TGT*	ACA	CACTACTAGAAAAACAGCCTTTTATAAC	***	GTTATAAAAGGCTGTTTTTCTAGTAGTG*TGT	642885	642912	642913	642915		28952	1	1	1	1	1	1	1	TRUE	28952
459	NW_019672626.1	CACTACTAGAAA	CACTACTAGAAA	1028303	FRW	*CCA*	CCA	CACTACTAGAAAAAAGGCCTTTTACGAC	***	CCA*CACTACTAGAAAAAAGGCCTTTTACGAC	1028300	1028302	1028303	1028330		385392	0	0	1	1	0	0	0	0	0
460	NW_019672638.1	CACTACTAGAA	CACTACTAGAA	286001	FRW	*ATT*	ATT	CACTACTAGAATATAGACCTTTAATGAC	***	ATT*CACTACTAGAATATAGACCTTTAATGAC	285998	286000	286001	286028		-742301	0	1	0	0	0	0	0	0	0
461	NW_019672638.1	CACTACTAGAA	CACTACTAGAA	290008	FRW	*ATT*	ATT	CACTACTAGAATATAGACCTTTAATGAC	***	ATT*CACTACTAGAATATAGACCTTTAATGAC	290005	290007	290008	290035		4008	1	1	1	1	0	1	0	0	0
462	NW_019672638.1	TTTCTAGTAGTG	CACTACTAGAAA	296635	REV	*ATT*	AAT	CACTACTAGAAAAACAGCCTTTTACGAC	***	GTCGTAAAAGGCTGTTTTTCTAGTAGTG*ATT	296608	296635	296636	296638		6628	1	0	1	1	1	1	1	TRUE	6628
463	NW_019672644.1	CACTACTAGAAA	CACTACTAGAAA	146330	FRW	*GGG*	GGG	CACTACTAGAAAAACAGCCTTTTACGAC	***	GGG*CACTACTAGAAAAACAGCCTTTTACGAC	146327	146329	146330	146357		-150304	0	1	0	0	0	0	0	0	0
464	NW_019672644.1	TTTCTAGTAGTG	CACTACTAGAAA	150628	REV	*GGG*	CCC	CACTACTAGAAAACAGGCCTTTAATGAC	***	GTCATTAAAGGCCTGTTTTCTAGTAGTG*GGG	150601	150628	150629	150631		4299	1	1	1	1	1	1	1	TRUE	4299
465	NW_019672644.1	CACTACTAGAAA	CACTACTAGAAA	345164	FRW	*CAC*	CAC	CACTACTAGAAAAACAGCCTTTTACGAC	***	CAC*CACTACTAGAAAAACAGCCTTTTACGAC	345161	345163	345164	345191		194537	0	1	1	1	0	0	0	0	0
466	NW_019672644.1	CACTACTAGAAA	CACTACTAGAAA	1101066	FRW	*CGG*	CGG	CACTACTAGAAAAAAGGCCTTTTACGAC	***	CGG*CACTACTAGAAAAAAGGCCTTTTACGAC	1101063	1101065	1101066	1101093		755903	0	0	1	1	0	0	0	0	0
467	NW_019672650.1	CACTACTAGAAA	CACTACTAGAAA	58413	FRW	*TGT*	TGT	CACTACTAGAAAAATAGTCTTTTACGAC	***	TGT*CACTACTAGAAAAATAGTCTTTTACGAC	58410	58412	58413	58440		-1042652	0	1	0	0	0	0	0	0	0
468	NW_019672650.1	TTTCTAGTAGTG	CACTACTAGAAA	71374	REV	*TGT*	ACA	CACTACTAGAAAAACAATCTTTTACGAC	***	GTCGTAAAAGATTGTTTTTCTAGTAGTG*TGT	71347	71374	71375	71377		12962	1	1	1	1	1	1	1	TRUE	12962
469	NW_019672650.1	TTTCTAGTAGTG	CACTACTAGAAA	1506654	REV	*TCG*	CGA	CACTACTAGAAAAACAGCCTTTTACGAC	***	GTCGTAAAAGGCTGTTTTTCTAGTAGTG*TCG	1506627	1506654	1506655	1506657		1435281	0	1	1	1	0	0	0	0	0
470	NW_019672650.1	TTTCTAGTAGTG	CACTACTAGAAA	1834017	REV	*AGG*	CCT	CACTACTAGAAAAACAGCCTTTTACAAC	***	GTTGTAAAAGGCTGTTTTTCTAGTAGTG*AGG	1833990	1834017	1834018	1834020		327364	0	1	1	1	0	0	0	0	0
471	NW_019672650.1	TTTCTAGTAGTG	CACTACTAGAAA	2280070	REV	*TAT*	ATA	CACTACTAGAAAACTAGTGCAATAGCTA	***	TAGCTATTGCACTAGTTTTCTAGTAGTG*TAT	2280043	2280070	2280071	2280073		446054	0	1	1	1	0	0	0	0	0
472	NW_019672650.1	CACTACTAGAAA	CACTACTAGAAA	2477710	FRW	*GAG*	GAG	CACTACTAGAAAAAAGGCCTTTTACGAC	***	GAG*CACTACTAGAAAAAAGGCCTTTTACGAC	2477707	2477709	2477710	2477737		197641	0	1	1	1	0	0	0	0	0
473	NW_019672650.1	TTTCTAGTAGTG	CACTACTAGAAA	2483239	REV	*GAG*	CTC	CACTACTAGAAAAACAACCTTTTACGAC	***	GTCGTAAAAGGTTGTTTTTCTAGTAGTG*GAG	2483212	2483239	2483240	2483242		5530	1	1	1	1	1	1	1	TRUE	5530
474	NW_019672650.1	TTTCTAGTAGTG	CACTACTAGAAA	2507047	REV	*TAC*	GTA	CACTACTAGAAAAAAGGCCTTTTACGAC	***	GTCGTAAAAGGCCTTTTTTCTAGTAGTG*TAC	2507020	2507047	2507048	2507050		23809	1	1	1	1	0	0	0	0	0
475	NW_019672650.1	CACTACTAGAAA	CACTACTAGAAA	2884614	FRW	*TCG*	TCG	CACTACTAGAAAAACAGCCTTTTACGAC	***	TCG*CACTACTAGAAAAACAGCCTTTTACGAC	2884611	2884613	2884614	2884641		377568	0	1	1	1	0	0	0	0	0
476	NW_019672650.1	CACTACTAGAAA	CACTACTAGAAA	3393288	FRW	*TGC*	TGC	CACTACTAGAAAAACAGCCTTTTACGAC	***	TGC*CACTACTAGAAAAACAGCCTTTTACGAC	3393285	3393287	3393288	3393315		508675	0	1	1	1	0	0	0	0	0
477	NW_019672650.1	TTTCTAGTAGTG	CACTACTAGAAA	3407119	REV	*TGC*	GCA	CACTACTAGAAAAACAGTCTTTTACGAC	***	GTCGTAAAAGACTGTTTTTCTAGTAGTG*TGC	3407092	3407119	3407120	3407122		13832	1	1	1	1	1	1	1	TRUE	13832
478	NW_019672650.1	CACTACTAGAAA	CACTACTAGAAA	3435764	FRW	*CTA*	CTA	CACTACTAGAAAACAGACCTTTAATGAC	***	CTA*CACTACTAGAAAACAGACCTTTAATGAC	3435761	3435763	3435764	3435791		28646	1	1	1	1	0	0	0	0	0
479	NW_019672650.1	TTTCTAGTAGTG	CACTACTAGAAA	3442486	REV	*CTA*	TAG	CACTACTAGAAAAACAACCTTTTACGAA	***	TTCGTAAAAGGTTGTTTTTCTAGTAGTG*CTA	3442459	3442486	3442487	3442489		6723	1	1	1	1	1	1	1	TRUE	6723
480	NW_019672650.1	CACTACTAGAAA	CACTACTAGAAA	4157809	FRW	*ATG*	ATG	CACTACTAGAAAAATAGCCTTTTACGAC	***	ATG*CACTACTAGAAAAATAGCCTTTTACGAC	4157806	4157808	4157809	4157836		715324	0	1	1	1	0	0	0	0	0
481	NW_019672650.1	TTTCTAGTAGTG	CACTACTAGAAA	4179766	REV	*AGG*	CCT	CACTACTAGAAAAATAGCCTTTTACGAC	***	GTCGTAAAAGGCTATTTTTCTAGTAGTG*AGG	4179739	4179766	4179767	4179769		21958	1	0	1	1	1	0	0	0	0
482	NW_019672653.1	CACTACTAGAAA	CACTACTAGAAA	1110416	FRW	*CTG*	CTG	CACTACTAGAAAACATACCTTTAATGAC	***	CTG*CACTACTAGAAAACATACCTTTAATGAC	1110413	1110415	1110416	1110443		-3069349	0	1	0	0	0	0	0	0	0
483	NW_019672653.1	TTTCTAGTAGTG	CACTACTAGAAA	1116430	REV	*TTG*	CAA	CACTACTAGAAAAACAGCCTTTTACGAC	***	GTCGTAAAAGGCTGTTTTTCTAGTAGTG*TTG	1116403	1116430	1116431	1116433		6015	1	0	1	1	1	0	0	0	0
484	NW_019672654.1	TTTCTAGTAGTG	CACTACTAGAAA	73592	REV	*AAG*	CTT	CACTACTAGAAAAAAGGCCTTTTACGAC	***	GTCGTAAAAGGCCTTTTTTCTAGTAGTG*AAG	73565	73592	73593	73595		-1042837	0	0	0	0	0	0	0	0	0
485	NW_019672659.1	CACTACTAGAAA	CACTACTAGAAA	218645	FRW	*AGC*	AGC	CACTACTAGAAAAACAGCCTTTTACGAC	***	AGC*CACTACTAGAAAAACAGCCTTTTACGAC	218642	218644	218645	218672		145054	0	1	0	0	0	0	0	0	0
486	NW_019672659.1	TTTCTAGTAGTG	CACTACTAGAAA	224412	REV	*AGC*	GCT	CACTACTAGAAAAACAGCCTTTTACGAC	***	GTCGTAAAAGGCTGTTTTTCTAGTAGTG*AGC	224385	224412	224413	224415		5768	1	0	1	1	1	1	1	TRUE	5768
487	NW_019672668.1	CACTACTAGAAA	CACTACTAGAAA	398633	FRW	*CCT*	CCT	CACTACTAGAAAAACAGCCTTTTACGAT	***	CCT*CACTACTAGAAAAACAGCCTTTTACGAT	398630	398632	398633	398660		174222	0	1	0	0	0	0	0	0	0
488	NW_019672668.1	TTCTAGTAGTG	CACTACTAGAA	405924	REV	*CCT*	AGG	CACTACTAGAATATAGGCATTTAATGAT	***	ATCATTAAATGCCTATATTCTAGTAGTG*CCT	405897	405924	405925	405927		7292	1	1	1	1	1	1	1	TRUE	7292
489	NW_019672668.1	CACTACTAGAAA	CACTACTAGAAA	457254	FRW	*TGT*	TGT	CACTACTAGAAAAATACCCTTTAATGAC	***	TGT*CACTACTAGAAAAATACCCTTTAATGAC	457251	457253	457254	457281		51331	0	0	1	1	0	0	0	0	0
490	NW_019672681.1	CACTACTAGAAA	CACTACTAGAAA	434461	FRW	*ATT*	ATT	CACTACTAGAAAATAGACCTTTAATGAC	***	ATT*CACTACTAGAAAATAGACCTTTAATGAC	434458	434460	434461	434488		-22792	0	1	0	0	0	0	0	0	0
491	NW_019672681.1	TTTCTAGTAGTG	CACTACTAGAAA	442405	REV	*ATT*	AAT	CACTACTAGAAAAACAGCCTTTTACGAC	***	GTCGTAAAAGGCTGTTTTTCTAGTAGTG*ATT	442378	442405	442406	442408		7945	1	0	1	1	1	1	1	TRUE	7945
492	NW_019672685.1	CACTACTAGAAA	CACTACTAGAAA	361679	FRW	*TCA*	TCA	CACTACTAGAAAAACAACATTTTACGAC	***	TCA*CACTACTAGAAAAACAACATTTTACGAC	361676	361678	361679	361706		-80725	0	1	0	0	0	0	0	0	0
493	NW_019672685.1	TTTCTAGTAGTG	CACTACTAGAAA	366578	REV	*TCA*	TGA	CACTACTAGAAAACAGACCTTTAATGAC	***	GTCATTAAAGGTCTGTTTTCTAGTAGTG*TCA	366551	366578	366579	366581		4900	1	1	1	1	1	1	1	TRUE	4900
494	NW_019672685.1	CACTACTAGAAA	CACTACTAGAAA	388512	FRW	*GAT*	GAT	CACTACTAGAAAAATAGCCTTTTACGAC	***	GAT*CACTACTAGAAAAATAGCCTTTTACGAC	388509	388511	388512	388539		21935	1	1	1	1	0	0	0	0	0
495	NW_019672685.1	CACTACTAGAAA	CACTACTAGAAA	719743	FRW	*TAT*	TAT	CACTACTAGAAAACAACCCTTTAATGAC	***	TAT*CACTACTAGAAAACAACCCTTTAATGAC	719740	719742	719743	719770		331232	0	1	1	1	0	0	0	0	0
496	NW_019672685.1	TTTCTAGTAGTG	CACTACTAGAAA	727675	REV	*TAT*	ATA	CACTACTAGAAAAACAGCCTTTTAAGAC	***	GTCTTAAAAGGCTGTTTTTCTAGTAGTG*TAT	727648	727675	727676	727678		7933	1	1	1	1	1	1	1	TRUE	7933
497	NW_019672685.1	TTTCTAGTAGTG	CACTACTAGAAA	1810330	REV	*AAT*	ATT	CACTACTAGAAAACATCCCTTTAATGAC	***	GTCATTAAAGGGATGTTTTCTAGTAGTG*AAT	1810303	1810330	1810331	1810333		1082656	0	1	1	1	0	0	0	0	0
498	NW_019672685.1	CACTACTAGAAA	CACTACTAGAAA	1926158	FRW	*GAT*	GAT	CACTACTAGAAAAAAGCCCTTTAATGAC	***	GAT*CACTACTAGAAAAAAGCCCTTTAATGAC	1926155	1926157	1926158	1926185		115829	0	1	1	1	0	0	0	0	0
499	NW_019672685.1	TTTCTAGTAGTG	CACTACTAGAAA	1944247	REV	*GAT*	ATC	CACTACTAGAAAAACAGCCTTTTACGAC	***	GTCGTAAAAGGCTGTTTTTCTAGTAGTG*GAT	1944220	1944247	1944248	1944250		18090	1	1	1	1	1	1	1	TRUE	18090
500	NW_019672685.1	CACTACTAGAAA	CACTACTAGAAA	2165135	FRW	*CCT*	CCT	CACTACTAGAAAACAGACCTTTAATGAC	***	CCT*CACTACTAGAAAACAGACCTTTAATGAC	2165132	2165134	2165135	2165162		220889	0	1	1	1	0	0	0	0	0
501	NW_019672685.1	TTTCTAGTAGTG	CACTACTAGAAA	2170715	REV	*CCT*	AGG	CACTACTAGAAAAAAGGCCTTTTACGAC	***	GTCGTAAAAGGCCTTTTTTCTAGTAGTG*CCT	2170688	2170715	2170716	2170718		5581	1	1	1	1	1	1	1	TRUE	5581
502	NW_019672685.1	TTTCTAGTAGTG	CACTACTAGAAA	2521920	REV	*TGA*	TCA	CACTACTAGAAAAAGGTTAATAGAGTAC	***	GTACTCTATTAACCTTTTTCTAGTAGTG*TGA	2521893	2521920	2521921	2521923	TIR-A	351206	0	1	1	1	0	0	0	0	0
503	NW_019672685.1	TTTCTAGTAGTG	CACTACTAGAAA	2618076	REV	*GTT*	AAC	CACTACTAGAAAACAGCCCTTTAATGAC	***	GTCATTAAAGGGCTGTTTTCTAGTAGTG*GTT	2618049	2618076	2618077	2618079		96157	0	1	1	1	0	0	0	0	0
504	NW_019672685.1	CACTACTAGAAA	CACTACTAGAAA	2745531	FRW	*GTT*	GTT	CACTACTAGAAAACAAGCCTTTAAGGAC	***	GTT*CACTACTAGAAAACAAGCCTTTAAGGAC	2745528	2745530	2745531	2745558		127456	0	1	1	1	0	1	0	0	0
505	NW_019672685.1	TTTCTAGTAGTG	CACTACTAGAAA	2749067	REV	*GTT*	AAC	CACTACTAGAAAAATAGCCCTTTACGAC	***	GTCGTAAAGGGCTATTTTTCTAGTAGTG*GTT	2749040	2749067	2749068	2749070		3537	1	0	1	1	1	1	1	TRUE	3537
506	NW_019672686.1	TTTCTAGTAGTG	CACTACTAGAAA	199060	REV	*GCA*	TGC	CACTACTAGAAAAACAGCCTTTTACAAC	***	GTTGTAAAAGGCTGTTTTTCTAGTAGTG*GCA	199033	199060	199061	199063		-2550006	0	0	0	0	0	0	0	0	0
507	NW_019672689.1	CACTACTAGAAA	CACTACTAGAAA	120056	FRW	*TGT*	TGT	CACTACTAGAAAAACAGCCTTTTACGAC	***	TGT*CACTACTAGAAAAACAGCCTTTTACGAC	120053	120055	120056	120083		-79003	0	1	0	0	0	0	0	0	0
508	NW_019672689.1	CACTACTAGAAA	CACTACTAGAAA	220346	FRW	*AAG*	AAG	CACTACTAGAAAAAAGGCCTTTTACGAC	***	AAG*CACTACTAGAAAAAAGGCCTTTTACGAC	220343	220345	220346	220373		100291	0	0	1	1	0	0	0	0	0
509	NW_019672698.1	TTTCTAGTAGTG	CACTACTAGAAA	792537	REV	*TCT*	AGA	CACTACTAGAAAAATAACCTTTTACGAC	***	GTCGTAAAAGGTTATTTTTCTAGTAGTG*TCT	792510	792537	792538	792540		572192	0	1	0	0	1	0	0	0	0
510	NW_019672698.1	CACTACTAGAAA	CACTACTAGAAA	800504	FRW	*GGA*	GGA	CACTACTAGAAAAACAGCCTTTTACGAC	***	GGA*CACTACTAGAAAAACAGCCTTTTACGAC	800501	800503	800504	800531		7968	1	1	1	1	0	0	0	0	0
511	NW_019672698.1	CACTACTAGAAA	CACTACTAGAAA	1490012	FRW	*ACA*	ACA	CACTACTAGAAAAAAAGCCTTTAATGAC	***	ACA*CACTACTAGAAAAAAAGCCTTTAATGAC	1490009	1490011	1490012	1490039		689509	0	1	1	1	0	0	0	0	0
512	NW_019672698.1	TTTCTAGTAGTG	CACTACTAGAAA	1561576	REV	*CGG*	CCG	CACTACTAGAAAAAAGGCCTTTTACGAC	***	GTCGTAAAAGGCCTTTTTTCTAGTAGTG*CGG	1561549	1561576	1561577	1561579		71565	0	1	1	1	1	0	0	0	0
513	NW_019672698.1	CACTACTAGAAA	CACTACTAGAAA	1678935	FRW	*GGA*	GGA	CACTACTAGAAAACAACCCTTTAATGAC	***	GGA*CACTACTAGAAAACAACCCTTTAATGAC	1678932	1678934	1678935	1678962		117360	0	1	1	1	0	0	0	0	0
514	NW_019672698.1	TTTCTAGTAGTG	CACTACTAGAAA	1683472	REV	*GGA*	TCC	CACTACTAGAAAAAAGGCCTTTTACGAC	***	GTCGTAAAAGGCCTTTTTTCTAGTAGTG*GGA	1683445	1683472	1683473	1683475		4538	1	0	1	1	1	1	1	TRUE	4538
515	NW_019672700.1	TTTCTAGTAGTG	CACTACTAGAAA	112199	REV	*TTA*	TAA	CACTACTAGAAACATGGGTTTTAGAGAT	***	ATCTCTAAAACCCATGTTTCTAGTAGTG*TTA	112172	112199	112200	112202		-1571272	0	1	0	0	0	0	0	0	0
516	NW_019672700.1	CACTACTAGAAA	CACTACTAGAAA	154778	FRW	*CAT*	CAT	CACTACTAGAAAAACAGCCTTTTACGAC	***	CAT*CACTACTAGAAAAACAGCCTTTTACGAC	154775	154777	154778	154805		42580	0	0	1	1	0	0	0	0	0
517	NW_019672702.1	CACTACTAGAAA	CACTACTAGAAA	231131	FRW	*TCC*	TCC	CACTACTAGAAAAACAGCCTTTTACGAC	***	TCC*CACTACTAGAAAAACAGCCTTTTACGAC	231128	231130	231131	231158		76354	0	1	0	0	0	0	0	0	0
518	NW_019672702.1	TTTCTAGTAGTG	CACTACTAGAAA	236405	REV	*TCC*	GGA	CACTACTAGAAAACAGCCCTCTAATGAC	***	GTCATTAGAGGGCTGTTTTCTAGTAGTG*TCC	236378	236405	236406	236408		5275	1	0	1	1	1	1	1	TRUE	5275
519	NW_019672709.1	CACTACTAGAAA	CACTACTAGAAA	1137853	FRW	*AGA*	AGA	CACTACTAGAAAACTGGCCTTTAATGAC	***	AGA*CACTACTAGAAAACTGGCCTTTAATGAC	1137850	1137852	1137853	1137880		901449	0	1	0	0	0	0	0	0	0
520	NW_019672709.1	TTTCTAGTAGTG	CACTACTAGAAA	1142503	REV	*AGA*	TCT	CACTACTAGAAAAACAGCCTTTTACGAC	***	GTCGTAAAAGGCTGTTTTTCTAGTAGTG*AGA	1142476	1142503	1142504	1142506		4651	1	1	1	1	1	1	1	TRUE	4651
521	NW_019672709.1	CACTACTAGAAA	CACTACTAGAAA	1347373	FRW	*TTA*	TTA	CACTACTAGAAAAACAGCCTTTTACGAC	***	TTA*CACTACTAGAAAAACAGCCTTTTACGAC	1347370	1347372	1347373	1347400		204871	0	1	1	1	0	0	0	0	0
522	NW_019672709.1	TTTCTAGTAGTG	CACTACTAGAAA	1553427	REV	*TCT*	AGA	CACTACTAGAAAAAAGGCCTTTTACGAC	***	GTCGTAAAAGGCCTTTTTTCTAGTAGTG*TCT	1553400	1553427	1553428	1553430		206055	0	1	1	1	1	0	0	0	0
523	NW_019672709.1	CACTACTAGAAA	CACTACTAGAAA	1945355	FRW	*GTA*	GTA	CACTACTAGAAAAACAGCCTTTTACGAC	***	GTA*CACTACTAGAAAAACAGCCTTTTACGAC	1945352	1945354	1945355	1945382		391929	0	1	1	1	0	0	0	0	0
524	NW_019672709.1	CACTACTAGAAA	CACTACTAGAAA	2992384	FRW	*TAT*	TAT	CACTACTAGAAAAACAGCCTTTTACGAC	***	TAT*CACTACTAGAAAAACAGCCTTTTACGAC	2992381	2992383	2992384	2992411		1047030	0	1	1	1	0	0	0	0	0
525	NW_019672709.1	CACTACTAGAAA	CACTACTAGAAA	3247401	FRW	*ACA*	ACA	CACTACTAGAAAAAAAAAGCCTTTTACG	***	ACA*CACTACTAGAAAAAAAAAGCCTTTTACG	3247398	3247400	3247401	3247428		255018	0	1	1	1	0	0	0	0	0
526	NW_019672709.1	TTTCTAGTAGTG	CACTACTAGAAA	3253914	REV	*ACA*	TGT	CACTACTAGAAAACAGCCCTTTAATGAC	***	GTCATTAAAGGGCTGTTTTCTAGTAGTG*ACA	3253887	3253914	3253915	3253917		6514	1	1	1	1	1	1	1	TRUE	6514
527	NW_019672709.1	CACTACTAGAAA	CACTACTAGAAA	3502691	FRW	*TGT*	TGT	CACTACTAGAAAAACAGCCTTTAATGAC	***	TGT*CACTACTAGAAAAACAGCCTTTAATGAC	3502688	3502690	3502691	3502718		248778	0	1	1	1	0	0	0	0	0
528	NW_019672709.1	CACTACTAGAAA	CACTACTAGAAA	3682680	FRW	*GGC*	GGC	CACTACTAGAAAAACACCCTTTAATGAC	***	GGC*CACTACTAGAAAAACACCCTTTAATGAC	3682677	3682679	3682680	3682707		179990	0	1	1	1	0	0	0	0	0
529	NW_019672709.1	CACTACTAGAAA	CACTACTAGAAA	3782077	FRW	*ATT*	ATT	CACTACTAGAAAATAGACCTTTAATGAC	***	ATT*CACTACTAGAAAATAGACCTTTAATGAC	3782074	3782076	3782077	3782104		99398	0	1	1	1	0	0	0	0	0
530	NW_019672709.1	TTTCTAGTAGTG	CACTACTAGAAA	4285941	REV	*TTA*	TAA	CACTACTAGAAAAATAGCCTTTTACGAC	***	GTCGTAAAAGGCTATTTTTCTAGTAGTG*TTA	4285914	4285941	4285942	4285944		503865	0	0	1	1	1	0	0	0	0
531	NW_019672732.1	CACTACTAGAAA	CACTACTAGAAA	1022176	FRW	*TTA*	TTA	CACTACTAGAAAAACAGCCTTTTACGAT	***	TTA*CACTACTAGAAAAACAGCCTTTTACGAT	1022173	1022175	1022176	1022203		-3263764	0	1	0	0	0	1	0	0	0
532	NW_019672732.1	CACTACTAGAAA	CACTACTAGAAA	1228465	FRW	*CTT*	CTT	CACTACTAGAAAAACAACCTTTACGACG	***	CTT*CACTACTAGAAAAACAACCTTTACGACG	1228462	1228464	1228465	1228492		206290	0	0	1	1	0	0	0	0	0
533	NW_019672754.1	TTTCTAGTAGTG	CACTACTAGAAA	580218	REV	*ACA*	TGT	CACTACTAGAAAAACAGCCTTTTACGAC	***	GTCGTAAAAGGCTGTTTTTCTAGTAGTG*ACA	580191	580218	580219	580221		-648246	0	1	0	0	1	0	0	0	0
534	NW_019672754.1	TTTCTAGTAGTG	CACTACTAGAAA	769877	REV	*AAG*	CTT	CACTACTAGAAAAAAGGCCTTTTACGAC	***	GTCGTAAAAGGCCTTTTTTCTAGTAGTG*AAG	769850	769877	769878	769880		189660	0	1	1	1	0	0	0	0	0
535	NW_019672754.1	TTTCTAGTAGTG	CACTACTAGAAA	1087361	REV	*AGA*	TCT	CACTACTAGAAAACAACCCTTTAATGAC	***	GTCATTAAAGGGTTGTTTTCTAGTAGTG*AGA	1087334	1087361	1087362	1087364		317485	0	1	1	1	0	0	0	0	0
536	NW_019672754.1	CACTACTAGAAA	CACTACTAGAAA	1343792	FRW	*NNN*	NNN	CACTACTAGAAAAACAGCCTTTTACGAC	***	NNN*CACTACTAGAAAAACAGCCTTTTACGAC	1343789	1343791	1343792	1343819		256432	0	0	1	1	0	0	0	0	0
537	NW_019672759.1	CACTACTAGAAA	CACTACTAGAAA	581129	FRW	*ACA*	ACA	CACTACTAGAAAAACAACCTTTTACGAC	***	ACA*CACTACTAGAAAAACAACCTTTTACGAC	581126	581128	581129	581156		-762662	0	0	0	0	0	0	0	0	0
538	NW_019672779.1	CACTACTAGAAA	CACTACTAGAAA	591390	FRW	*TAC*	TAC	CACTACTAGAAAAATAGCCTTTAATGAC	***	TAC*CACTACTAGAAAAATAGCCTTTAATGAC	591387	591389	591390	591417		10262	1	1	0	0	0	0	0	0	0
539	NW_019672779.1	CACTACTAGAAA	CACTACTAGAAA	695384	FRW	*TCG*	TCG	CACTACTAGAAAAAAGGCCTTTTACGAC	***	TCG*CACTACTAGAAAAAAGGCCTTTTACGAC	695381	695383	695384	695411		103995	0	1	1	1	0	0	0	0	0
540	NW_019672779.1	TTTCTAGTAGTG	CACTACTAGAAA	699696	REV	*TCG*	CGA	CACTACTAGAAAAACAGCCTTTAATGAC	***	GTCATTAAAGGCTGTTTTTCTAGTAGTG*TCG	699669	699696	699697	699699		4313	1	0	1	1	1	1	1	TRUE	4313
541	NW_019672789.1	CACTACTAGAAA	CACTACTAGAAA	15134	FRW	*ATG*	ATG	CACTACTAGAAAACAGACCTTTAATGAC	***	ATG*CACTACTAGAAAACAGACCTTTAATGAC	15131	15133	15134	15161		-684561	0	1	0	0	0	0	0	0	0
542	NW_019672789.1	TTTCTAGTAGTG	CACTACTAGAAA	20405	REV	*ATG*	CAT	CACTACTAGAAAAACAGCCTTTTACGAT	***	ATCGTAAAAGGCTGTTTTTCTAGTAGTG*ATG	20378	20405	20406	20408		5272	1	1	1	1	1	1	1	TRUE	5272
543	NW_019672789.1	CACTACTAGAAA	CACTACTAGAAA	225011	FRW	*AGT*	AGT	CACTACTAGAAAAAAGACCTTTAATGAC	***	AGT*CACTACTAGAAAAAAGACCTTTAATGAC	225008	225010	225011	225038		204607	0	0	1	1	0	0	0	0	0
544	NW_019672793.1	CACTACTAGAAA	CACTACTAGAAA	1780876	FRW	*AAA*	AAA	CACTACTAGAAAAACAGCCTTTTACGAC	***	AAA*CACTACTAGAAAAACAGCCTTTTACGAC	1780873	1780875	1780876	1780903		1555866	0	1	0	0	0	0	0	0	0
545	NW_019672793.1	TTTCTAGTAGTG	CACTACTAGAAA	1786772	REV	*GAA*	TTC	CACTACTAGAAAACTGGCCTTTAATGAC	***	GTCATTAAAGGCCAGTTTTCTAGTAGTG*GAA	1786745	1786772	1786773	1786775		5897	1	1	1	1	1	0	0	0	0
546	NW_019672793.1	CACTACTAGAAA	CACTACTAGAAA	1912022	FRW	*AAA*	AAA	CACTACTAGAAAAAAGGCCTTTTACGAC	***	AAA*CACTACTAGAAAAAAGGCCTTTTACGAC	1912019	1912021	1912022	1912049		125251	0	1	1	1	0	0	0	0	0
547	NW_019672793.1	TTTCTAGTAGTG	CACTACTAGAAA	1916776	REV	*AAA*	TTT	CACTACTAGAAAAAAGGCCTTTTACGAC	***	GTCGTAAAAGGCCTTTTTTCTAGTAGTG*AAA	1916749	1916776	1916777	1916779		4755	1	1	1	1	1	1	1	TRUE	4755
548	NW_019672793.1	CACTACTAGAAA	CACTACTAGAAA	2438918	FRW	*CTA*	CTA	CACTACTAGAAAAATAGCCTTTTACGAC	***	CTA*CACTACTAGAAAAATAGCCTTTTACGAC	2438915	2438917	2438918	2438945		522143	0	0	1	1	0	0	0	0	0
549	NW_019672795.1	TTTCTAGTAGTG	CACTACTAGAAA	1034416	REV	*CCT*	AGG	CACTACTAGAAAAAAGGCCTTTTACGAC	***	GTCGTAAAAGGCCTTTTTTCTAGTAGTG*CCT	1034389	1034416	1034417	1034419		-1404501	0	1	0	0	1	0	0	0	0
550	NW_019672795.1	CACTACTAGAAA	CACTACTAGAAA	1262755	FRW	*TAC*	TAC	CACTACTAGAAAAACAACCTTTTACGAC	***	TAC*CACTACTAGAAAAACAACCTTTTACGAC	1262752	1262754	1262755	1262782		228340	0	1	1	1	0	0	0	0	0
551	NW_019672795.1	CACTACTAGAAA	CACTACTAGAAA	1373680	FRW	*GTT*	GTT	CACTACTAGAAAAACAGCCTTTTACGAC	***	GTT*CACTACTAGAAAAACAGCCTTTTACGAC	1373677	1373679	1373680	1373707		110926	0	1	1	1	0	0	0	0	0
552	NW_019672795.1	TTTCTAGTAGTG	CACTACTAGAAA	1378941	REV	*GTT*	AAC	CACTACTAGAAAAAAGCCCTTTAATGAC	***	GTCATTAAAGGGCTTTTTTCTAGTAGTG*GTT	1378914	1378941	1378942	1378944		5262	1	1	1	1	1	1	1	TRUE	5262
553	NW_019672795.1	CACTACTAGAAA	CACTACTAGAAA	1733313	FRW	*TGG*	TGG	CACTACTAGAAAAATAGCCTTTTACGAC	***	TGG*CACTACTAGAAAAATAGCCTTTTACGAC	1733310	1733312	1733313	1733340		354373	0	1	1	1	0	0	0	0	0
554	NW_019672795.1	TTTCTAGTAGTG	CACTACTAGAAA	1739610	REV	*TGG*	CCA	CACTACTAGAAAACAGACCTTTAATGAC	***	GTCATTAAAGGTCTGTTTTCTAGTAGTG*TGG	1739583	1739610	1739611	1739613		6298	1	0	1	1	1	1	1	TRUE	6298
555	NW_019672800.1	CACTACTAGAAA	CACTACTAGAAA	186058	FRW	*ACA*	ACA	CACTACTAGAAAAATAGCCTTTTATGAC	***	ACA*CACTACTAGAAAAATAGCCTTTTATGAC	186055	186057	186058	186085		-1553551	0	1	0	0	0	0	0	0	0
556	NW_019672800.1	TTTCTAGTAGTG	CACTACTAGAAA	199648	REV	*ACA*	TGT	CACTACTAGAAAAACAGCCTTTTACGAC	***	GTCGTAAAAGGCTGTTTTTCTAGTAGTG*ACA	199621	199648	199649	199651		13591	1	1	1	1	1	1	1	TRUE	13591
557	NW_019672800.1	TTTCTAGTAGTG	CACTACTAGAAA	263015	REV	*TAT*	ATA	CACTACTAGAAAAACAGCATTTTACGAC	***	GTCGTAAAATGCTGTTTTTCTAGTAGTG*TAT	262988	263015	263016	263018		63368	0	1	1	1	0	0	0	0	0
558	NW_019672800.1	TTTCTAGTAGTG	CACTACTAGAAA	339572	REV	*TAT*	ATA	CACTACTAGAAAAACAGCCTTTTACGAC	***	GTCGTAAAAGGCTGTTTTTCTAGTAGTG*TAT	339545	339572	339573	339575		76558	0	0	1	1	0	1	0	0	0
559	NW_019672802.1	CACTACTAGAAA	CACTACTAGAAA	245902	FRW	*AGG*	AGG	CACTACTAGAAAAACAGCCTTTTACAAC	***	AGG*CACTACTAGAAAAACAGCCTTTTACAAC	245899	245901	245902	245929		-93669	0	1	0	0	0	0	0	0	0
560	NW_019672802.1	TTTCTAGTAGTG	CACTACTAGAAA	251622	REV	*AGG*	CCT	CACTACTAGAAAAATAGCCTTTTACGAC	***	GTCGTAAAAGGCTATTTTTCTAGTAGTG*AGG	251595	251622	251623	251625		5721	1	1	1	1	1	1	1	TRUE	5721
561	NW_019672802.1	CACTACTAGAAA	CACTACTAGAAA	502516	FRW	*TTT*	TTT	CACTACTAGAAAAATAGCCTTTTACGAC	***	TTT*CACTACTAGAAAAATAGCCTTTTACGAC	502513	502515	502516	502543		250895	0	1	1	1	0	0	0	0	0
562	NW_019672802.1	TTCTAGTAGTG	CACTACTAGAA	508204	REV	*TTT*	AAA	CACTACTAGAATATATGCCTTTAATGAT	***	ATCATTAAAGGCATATATTCTAGTAGTG*TTT	508177	508204	508205	508207		5689	1	0	1	1	1	1	1	TRUE	5689
563	NW_019672824.1	TTTCTAGTAGTG	CACTACTAGAAA	11593	REV	*AAT*	ATT	CACTACTAGAAACATGAGTTTTAGAGAC	***	GTCTCTAAAACTCATGTTTCTAGTAGTG*AAT	11566	11593	11594	11596		-496610	0	1	0	0	0	0	0	0	0
564	NW_019672824.1	CACTACTAGAAA	CACTACTAGAAA	368214	FRW	*CCA*	CCA	CACTACTAGAAAAACAACCTTTTACGAC	***	CCA*CACTACTAGAAAAACAACCTTTTACGAC	368211	368213	368214	368241		356622	0	1	1	1	0	0	0	0	0
565	NW_019672824.1	CACTACTAGAAA	CACTACTAGAAA	385238	FRW	*ACA*	ACA	CACTACTAGAAAAACAGCCTTTTATGAT	***	ACA*CACTACTAGAAAAACAGCCTTTTATGAT	385235	385237	385238	385265		17025	1	0	1	1	0	0	0	0	0
566	NW_019672837.1	TTTCTAGTAGTG	CACTACTAGAAA	220305	REV	*TTT*	AAA	CACTACTAGAAAAGAACCCTTTAATGAC	***	GTCATTAAAGGGTTCTTTTCTAGTAGTG*TTT	220278	220305	220306	220308		-164932	0	1	0	0	1	0	0	0	0
567	NW_019672837.1	TTTCTAGTAGTG	CACTACTAGAAA	1133035	REV	*TAA*	TTA	CACTACTAGAAAAAATGCCTTTTACGAC	***	GTCGTAAAAGGCATTTTTTCTAGTAGTG*TAA	1133008	1133035	1133036	1133038		912731	0	1	1	1	0	0	0	0	0
568	NW_019672837.1	CACTACTAGAAA	CACTACTAGAAA	1513744	FRW	*CGN*	CGN	CACTACTAGAAAAAAGGCCTTTTACGAC	***	CGN*CACTACTAGAAAAAAGGCCTTTTACGAC	1513741	1513743	1513744	1513771		380710	0	1	1	1	0	0	0	0	0
569	NW_019672837.1	TTTCTAGTAGTG	CACTACTAGAAA	1519292	REV	*GAT*	ATC	CACTACTAGAAAAAAGGCCTTTTACGAT	***	ATCGTAAAAGGCCTTTTTTCTAGTAGTG*GAT	1519265	1519292	1519293	1519295		5549	1	1	1	1	1	0	0	0	0
570	NW_019672837.1	CACTACTAGAAA	CACTACTAGAAA	1803302	FRW	*GTA*	GTA	CACTACTAGAAAAATAACTTTTTACGAC	***	GTA*CACTACTAGAAAAATAACTTTTTACGAC	1803299	1803301	1803302	1803329		284011	0	1	1	1	0	0	0	0	0
571	NW_019672837.1	TTTCTAGTAGTG	CACTACTAGAAA	1807162	REV	*GTA*	TAC	CACTACTAGAAAAATAGCCTTTTACGAC	***	GTCGTAAAAGGCTATTTTTCTAGTAGTG*GTA	1807135	1807162	1807163	1807165		3861	1	1	1	1	1	1	1	TRUE	3861
572	NW_019672837.1	TTTCTAGTAGTG	CACTACTAGAAA	2162084	REV	*ACA*	TGT	CACTACTAGAAAAACAGCCTTTTACGAC	***	GTCGTAAAAGGCTGTTTTTCTAGTAGTG*ACA	2162057	2162084	2162085	2162087		354923	0	0	1	1	0	0	0	0	0
573	NW_019672841.1	CACTACTAGAAA	CACTACTAGAAA	302110	FRW	*CAT*	CAT	CACTACTAGAAAAACAGCCTTTAATGAC	***	CAT*CACTACTAGAAAAACAGCCTTTAATGAC	302107	302109	302110	302137		-1859973	0	1	0	0	0	0	0	0	0
574	NW_019672841.1	TTTCTAGTAGTG	CACTACTAGAAA	304678	REV	*CAT*	ATG	CACTACTAGAAAAACAGCCTTTTACGAC	***	GTCGTAAAAGGCTGTTTTTCTAGTAGTG*CAT	304651	304678	304679	304681		2569	1	1	1	1	1	1	1	TRUE	2569
575	NW_019672841.1	TTTCTAGTAGTG	CACTACTAGAAA	335271	REV	*TTG*	CAA	CACTACTAGAAAAAAGGCCTTTTACGAC	***	GTCGTAAAAGGCCTTTTTTCTAGTAGTG*TTG	335244	335271	335272	335274		30594	0	1	1	1	0	0	0	0	0
576	NW_019672841.1	CACTACTAGAAA	CACTACTAGAAA	924808	FRW	*ATG*	ATG	CACTACTAGAAAAACAGCCTTTTACGAC	***	ATG*CACTACTAGAAAAACAGCCTTTTACGAC	924805	924807	924808	924835		589538	0	0	1	1	0	0	0	0	0
577	NW_019672848.1	TTTCTAGTAGTG	CACTACTAGAAA	366360	REV	*GTT*	AAC	CACTACTAGAAAACAGACCTTTAATGAC	***	GTCATTAAAGGTCTGTTTTCTAGTAGTG*GTT	366333	366360	366361	366363		-558447	0	0	0	0	1	0	0	0	0
578	NW_019672865.1	TTTCTAGTAGTG	CACTACTAGAAA	214266	REV	*CAA*	TTG	CACTACTAGAAAAAAGGCCTTTTACGAC	***	GTCGTAAAAGGCCTTTTTTCTAGTAGTG*CAA	214239	214266	214267	214269		-152093	0	1	0	0	0	0	0	0	0
579	NW_019672865.1	CACTACTAGAAA	CACTACTAGAAA	627427	FRW	*GTC*	GTC	CACTACTAGAAAAACAGCCTTTTACGAC	***	GTC*CACTACTAGAAAAACAGCCTTTTACGAC	627424	627426	627427	627454		413162	0	1	1	1	0	0	0	0	0
580	NW_019672865.1	TTTCTAGTAGTG	CACTACTAGAAA	632095	REV	*GTC*	GAC	CACTACTAGAAAAATAGCCTTTTACGAC	***	GTCGTAAAAGGCTATTTTTCTAGTAGTG*GTC	632068	632095	632096	632098		4669	1	1	1	1	1	1	1	TRUE	4669
581	NW_019672865.1	CACTACTAGAAA	CACTACTAGAAA	759678	FRW	*CGT*	CGT	CACTACTAGAAAAACAGCCTTTTACGAC	***	CGT*CACTACTAGAAAAACAGCCTTTTACGAC	759675	759677	759678	759705		127584	0	1	1	1	0	0	0	0	0
582	NW_019672865.1	TTTCTAGTAGTG	CACTACTAGAAA	765905	REV	*TGT*	ACA	CACTACTAGAAAACAGCCCATTAATGAC	***	GTCATTAATGGGCTGTTTTCTAGTAGTG*TGT	765878	765905	765906	765908		6228	1	0	1	1	1	0	0	0	0
583	NW_019672867.1	TTTCTAGTAGTG	CACTACTAGAAA	23666	REV	*CAT*	ATG	CACTACTAGAAAAACATCCTTTTACGAC	***	GTCGTAAAAGGATGTTTTTCTAGTAGTG*CAT	23639	23666	23667	23669		-742238	0	0	0	0	0	0	0	0	0
584	NW_019672882.1	CACTACTAGAAA	CACTACTAGAAA	61230	FRW	*AAA*	AAA	CACTACTAGAAAAAAGAGTGCTTTCCTA	***	AAA*CACTACTAGAAAAAAGAGTGCTTTCCTA	61227	61229	61230	61257		37565	0	1	0	0	0	0	0	0	0
585	NW_019672882.1	TTTCTAGTAGTG	CACTACTAGAAA	66357	REV	*AAA*	TTT	CACTACTAGAAAACTTGATCAATAGCTA	***	TAGCTATTGATCAAGTTTTCTAGTAGTG*AAA	66330	66357	66358	66360		5128	1	1	1	1	1	1	1	TRUE	5128
586	NW_019672882.1	CACTACTAGAAA	CACTACTAGAAA	664413	FRW	*TCA*	TCA	CACTACTAGAAAACAGCCCTTTAATGAC	***	TCA*CACTACTAGAAAACAGCCCTTTAATGAC	664410	664412	664413	664440		598057	0	1	1	1	0	0	0	0	0
587	NW_019672882.1	TTTCTAGTAGTG	CACTACTAGAAA	669411	REV	*TGA*	TCA	CACTACTAGAAAAACAGTCTTTTACGAC	***	GTCGTAAAAGACTGTTTTTCTAGTAGTG*TGA	669384	669411	669412	669414		4999	1	0	1	1	1	0	0	0	0
588	NW_019672884.1	CACTACTAGAAA	CACTACTAGAAA	373888	FRW	*CGA*	CGA	CACTACTAGAAAAACAACCTTTTATGAC	***	CGA*CACTACTAGAAAAACAACCTTTTATGAC	373885	373887	373888	373915		-295522	0	0	0	0	0	0	0	0	0
589	NW_019672887.1	CACTACTAGAAA	CACTACTAGAAA	287013	FRW	*CGT*	CGT	CACTACTAGAAAAAAGGCCTTTTACGAC	***	CGT*CACTACTAGAAAAAAGGCCTTTTACGAC	287010	287012	287013	287040		-86874	0	1	0	0	0	0	0	0	0
590	NW_019672887.1	TTTCTAGTAGTG	CACTACTAGAAA	292162	REV	*TGT*	ACA	CACTACTAGAAAAATAGCCTTTTACGAC	***	GTCGTAAAAGGCTATTTTTCTAGTAGTG*TGT	292135	292162	292163	292165		5150	1	1	1	1	1	0	0	0	0
591	NW_019672887.1	CACTACTAGAAA	CACTACTAGAAA	433551	FRW	*AAC*	AAC	CACTACTAGAAAAACAGCCTTCTACGAC	***	AAC*CACTACTAGAAAAACAGCCTTCTACGAC	433548	433550	433551	433578		141390	0	1	1	1	0	0	0	0	0
592	NW_019672887.1	TTTCTAGTAGTG	CACTACTAGAAA	790094	REV	*AAA*	TTT	CACTACTAGAAAAACAGCATTTTACAAC	***	GTTGTAAAATGCTGTTTTTCTAGTAGTG*AAA	790067	790094	790095	790097		356544	0	1	1	1	1	0	0	0	0
593	NW_019672887.1	CACTACTAGAAA	CACTACTAGAAA	807263	FRW	*AAA*	AAA	CACTACTAGAAAAACAGCCTTTTACGAC	***	AAA*CACTACTAGAAAAACAGCCTTTTACGAC	807260	807262	807263	807290		17170	1	1	1	1	0	1	0	0	0
594	NW_019672887.1	TTTCTAGTAGTG	CACTACTAGAAA	1044803	REV	*GTA*	TAC	CACTACTAGAAAAAAGCCCTTTAATGAC	***	GTCATTAAAGGGCTTTTTTCTAGTAGTG*GTA	1044776	1044803	1044804	1044806		237541	0	1	1	1	1	0	0	0	0
595	NW_019672887.1	CACTACTAGAAA	CACTACTAGAAA	1072422	FRW	*CAC*	CAC	CACTACTAGAAAAACAGCCTTTTACGAC	***	CAC*CACTACTAGAAAAACAGCCTTTTACGAC	1072419	1072421	1072422	1072449		27620	1	1	1	1	0	0	0	0	0
596	NW_019672887.1	TTTCTAGTAGTG	CACTACTAGAAA	1597652	REV	*AGT*	ACT	CACTACTAGAAAAACAACCTTTTACGAT	***	ATCGTAAAAGGTTGTTTTTCTAGTAGTG*AGT	1597625	1597652	1597653	1597655		525231	0	1	1	1	1	0	0	0	0
597	NW_019672887.1	CACTACTAGAAA	CACTACTAGAAA	2163746	FRW	*CAT*	CAT	CACTACTAGAAAAAGGCCTTTTACGACG	***	CAT*CACTACTAGAAAAAGGCCTTTTACGACG	2163743	2163745	2163746	2163773		566095	0	1	1	1	0	0	0	0	0
598	NW_019672887.1	TTTCTAGTAGTG	CACTACTAGAAA	2169108	REV	*CAT*	ATG	CACTACTAGAAAAAAGGCCTTTTACGAC	***	GTCGTAAAAGGCCTTTTTTCTAGTAGTG*CAT	2169081	2169108	2169109	2169111		5363	1	1	1	1	1	1	1	TRUE	5363
599	NW_019672887.1	CACTACTAGAAA	CACTACTAGAAA	4012486	FRW	*TGA*	TGA	CACTACTAGAAAAATACCCTTTAATGAC	***	TGA*CACTACTAGAAAAATACCCTTTAATGAC	4012483	4012485	4012486	4012513		1843379	0	1	1	1	0	0	0	0	0
600	NW_019672887.1	CACTACTAGAAA	CACTACTAGAAA	4526905	FRW	*GTT*	GTT	CACTACTAGAAAAACAGCCTTTTACGAC	***	GTT*CACTACTAGAAAAACAGCCTTTTACGAC	4526902	4526904	4526905	4526932		514420	0	1	1	1	0	0	0	0	0
601	NW_019672887.1	CACTACTAGAAA	CACTACTAGAAA	4818016	FRW	*ATT*	ATT	CACTACTAGAAAAATAGCCTTTTACGAT	***	ATT*CACTACTAGAAAAATAGCCTTTTACGAT	4818013	4818015	4818016	4818043		291112	0	1	1	1	0	0	0	0	0
602	NW_019672887.1	CACTACTAGAAA	CACTACTAGAAA	4887486	FRW	*CTA*	CTA	CACTACTAGAAAACAACCCTTTAATGAT	***	CTA*CACTACTAGAAAACAACCCTTTAATGAT	4887483	4887485	4887486	4887513		69471	0	1	1	1	0	0	0	0	0
603	NW_019672887.1	TTTCTAGTAGTG	CACTACTAGAAA	4895585	REV	*CTA*	TAG	CACTACTAGAAAAACAACCTTTTACGAC	***	GTCGTAAAAGGTTGTTTTTCTAGTAGTG*CTA	4895558	4895585	4895586	4895588		8100	1	1	1	1	1	1	1	TRUE	8100
604	NW_019672887.1	CACTACTAGAAA	CACTACTAGAAA	6183378	FRW	*ATA*	ATA	CACTACTAGAAAAACAGCCTTTTACGAC	***	ATA*CACTACTAGAAAAACAGCCTTTTACGAC	6183375	6183377	6183378	6183405		1287794	0	1	1	1	0	0	0	0	0
605	NW_019672887.1	TTTCTAGTAGTG	CACTACTAGAAA	6188019	REV	*ATA*	TAT	CACTACTAGAAAAAAGGCCTTTTACGAC	***	GTCGTAAAAGGCCTTTTTTCTAGTAGTG*ATA	6187992	6188019	6188020	6188022		4642	1	0	1	1	1	1	1	TRUE	4642
606	NW_019672890.1	TTTCTAGTAGTG	CACTACTAGAAA	260211	REV	*AAT*	ATT	CACTACTAGAAAAACAGCCTTTTACGAC	***	GTCGTAAAAGGCTGTTTTTCTAGTAGTG*AAT	260184	260211	260212	260214		-5927807	0	1	0	0	0	0	0	0	0
607	NW_019672890.1	CACTACTAGAAA	CACTACTAGAAA	422334	FRW	*CCA*	CCA	CACTACTAGAAAAACAGCCTTTAATGAC	***	CCA*CACTACTAGAAAAACAGCCTTTAATGAC	422331	422333	422334	422361		162124	0	1	1	1	0	0	0	0	0
608	NW_019672890.1	TTTCTAGTAGTG	CACTACTAGAAA	428371	REV	*CCA*	TGG	CACTACTAGAAAAAAGGCCTTTTACGAC	***	GTCGTAAAAGGCCTTTTTTCTAGTAGTG*CCA	428344	428371	428372	428374		6038	1	1	1	1	1	1	1	TRUE	6038
609	NW_019672890.1	CACTACTAGAAA	CACTACTAGAAA	921267	FRW	*ATT*	ATT	CACTACTAGAAAAACAACCTTTTACGAC	***	ATT*CACTACTAGAAAAACAACCTTTTACGAC	921264	921266	921267	921294		492897	0	1	1	1	0	0	0	0	0
610	NW_019672890.1	TTTCTAGTAGTG	CACTACTAGAAA	928343	REV	*ATT*	AAT	CACTACTAGAAAACAACCCTTTAATGAC	***	GTCATTAAAGGGTTGTTTTCTAGTAGTG*ATT	928316	928343	928344	928346		7077	1	1	1	1	1	1	1	TRUE	7077
611	NW_019672890.1	CACTACTAGAAA	CACTACTAGAAA	1098422	FRW	*AGA*	AGA	CACTACTAGAAAAACAGCCTTTTACGAC	***	AGA*CACTACTAGAAAAACAGCCTTTTACGAC	1098419	1098421	1098422	1098449		170080	0	0	1	1	0	0	0	0	0
612	NW_019672897.1	CACTACTAGAAA	CACTACTAGAAA	52625	FRW	*ATC*	ATC	CACTACTAGAAAAACAGTCTTTTACGAC	***	ATC*CACTACTAGAAAAACAGTCTTTTACGAC	52622	52624	52625	52652		-1045796	0	1	0	0	0	0	0	0	0
613	NW_019672897.1	TTTCTAGTAGTG	CACTACTAGAAA	56946	REV	*ATC*	GAT	CACTACTAGAAAAACAGCCTTTTACGAC	***	GTCGTAAAAGGCTGTTTTTCTAGTAGTG*ATC	56919	56946	56947	56949		4322	1	1	1	1	1	1	1	TRUE	4322
614	NW_019672897.1	TTTCTAGTAGTG	CACTACTAGAAA	697014	REV	*TCT*	AGA	CACTACTAGAAAAAAGGCCTTTTACGAC	***	GTCGTAAAAGGCCTTTTTTCTAGTAGTG*TCT	696987	697014	697015	697017		640069	0	0	1	1	0	0	0	0	0
615	NW_019672927.1	CACTACTAGAAA	CACTACTAGAAA	268933	FRW	*TCT*	TCT	CACTACTAGAAAAACAACCTTTTATGAC	***	TCT*CACTACTAGAAAAACAACCTTTTATGAC	268930	268932	268933	268960		-428080	0	1	0	0	0	1	0	0	0
616	NW_019672927.1	CACTACTAGAAA	CACTACTAGAAA	366854	FRW	*CTC*	CTC	CACTACTAGAAAACAGCCCTTTAATGAC	***	CTC*CACTACTAGAAAACAGCCCTTTAATGAC	366851	366853	366854	366881		97922	0	1	1	1	0	0	0	0	0
617	NW_019672927.1	TTTCTAGTAGTG	CACTACTAGAAA	371675	REV	*CTC*	GAG	CACTACTAGAAAAACAACCTTTTACGAC	***	GTCGTAAAAGGTTGTTTTTCTAGTAGTG*CTC	371648	371675	371676	371678		4822	1	0	1	1	1	1	1	TRUE	4822
618	NW_019672955.1	CACTACTAGAAA	CACTACTAGAAA	294232	FRW	*CTA*	CTA	CACTACTAGAAAATTGGTGTAATAGCTA	***	CTA*CACTACTAGAAAATTGGTGTAATAGCTA	294229	294231	294232	294259		-77442	0	1	0	0	0	0	0	0	0
619	NW_019672955.1	CACTACTAGAAA	CACTACTAGAAA	526323	FRW	*ATC*	ATC	CACTACTAGAAAACAACCCTTTAATGAC	***	ATC*CACTACTAGAAAACAACCCTTTAATGAC	526320	526322	526323	526350		232092	0	1	1	1	0	0	0	0	0
620	NW_019672955.1	CACTACTAGAAA	CACTACTAGAAA	634967	FRW	*AAT*	AAT	CACTACTAGAAAAACAGCCTTTTACGAC	***	AAT*CACTACTAGAAAAACAGCCTTTTACGAC	634964	634966	634967	634994		108645	0	1	1	1	0	0	0	0	0
621	NW_019672955.1	CACTACTAGAAA	CACTACTAGAAA	1035785	FRW	*ATA*	ATA	CACTACTAGAAAAACAGCCTTTTACGAC	***	ATA*CACTACTAGAAAAACAGCCTTTTACGAC	1035782	1035784	1035785	1035812		400819	0	1	1	1	0	0	0	0	0
622	NW_019672955.1	CACTACTAGAAA	CACTACTAGAAA	1182329	FRW	*TTT*	TTT	CACTACTAGAAAACATAGGGTTTTCCTA	***	TTT*CACTACTAGAAAACATAGGGTTTTCCTA	1182326	1182328	1182329	1182356		146545	0	1	1	1	0	0	0	0	0
623	NW_019672955.1	CACTACTAGAAA	CACTACTAGAAA	1253842	FRW	*ACT*	ACT	CACTACTAGAAAAATAGCCTTTAATGAC	***	ACT*CACTACTAGAAAAATAGCCTTTAATGAC	1253839	1253841	1253842	1253869		71514	0	1	1	1	0	0	0	0	0
624	NW_019672955.1	TTTCTAGTAGTG	CACTACTAGAAA	1258501	REV	*ACT*	AGT	CACTACTAGAAAAAAGGCCTTTTACGAC	***	GTCGTAAAAGGCCTTTTTTCTAGTAGTG*ACT	1258474	1258501	1258502	1258504		4660	1	1	1	1	1	1	1	TRUE	4660
625	NW_019672955.1	CACTACTAGAAA	CACTACTAGAAA	1726980	FRW	*CAC*	CAC	CACTACTAGAAAAAAGGCCTTTTACGAC	***	CAC*CACTACTAGAAAAAAGGCCTTTTACGAC	1726977	1726979	1726980	1727007		468480	0	1	1	1	0	0	0	0	0
626	NW_019672955.1	TTTCTAGTAGTG	CACTACTAGAAA	1732472	REV	*CAC*	GTG	CACTACTAGAAAAAAGGCCTTTTACGAC	***	GTCGTAAAAGGCCTTTTTTCTAGTAGTG*CAC	1732445	1732472	1732473	1732475		5493	1	1	1	1	1	1	1	TRUE	5493
627	NW_019672955.1	CACTACTAGAAA	CACTACTAGAAA	2262102	FRW	*GCA*	GCA	CACTACTAGAAAAAGTGTAATATAATAC	***	GCA*CACTACTAGAAAAAGTGTAATATAATAC	2262099	2262101	2262102	2262129		529631	0	1	1	1	0	0	0	0	0
628	NW_019672955.1	CACTACTAGAAA	CACTACTAGAAA	2266624	FRW	*ACC*	ACC	CACTACTAGAAAAACAGCCTTTTACGAC	***	ACC*CACTACTAGAAAAACAGCCTTTTACGAC	2266621	2266623	2266624	2266651		4523	1	1	1	1	0	0	0	0	0
629	NW_019672955.1	CACTACTAGAAA	CACTACTAGAAA	2267912	FRW	*ACC*	ACC	CACTACTAGAAAAACAGCCTTTTACGAC	***	ACC*CACTACTAGAAAAACAGCCTTTTACGAC	2267909	2267911	2267912	2267939		1289	1	1	1	1	0	1	0	0	0
630	NW_019672955.1	TTTCTAGTAGTG	CACTACTAGAAA	2275911	REV	*ACC*	GGT	CACTACTAGAAAACAACCCTTTAATGAC	***	GTCATTAAAGGGTTGTTTTCTAGTAGTG*ACC	2275884	2275911	2275912	2275914		8000	1	1	1	1	1	1	1	TRUE	8000
631	NW_019672955.1	CACTACTAGAAA	CACTACTAGAAA	2366655	FRW	*CAT*	CAT	CACTACTAGAAAAAGGCCTTTTACGACG	***	CAT*CACTACTAGAAAAAGGCCTTTTACGACG	2366652	2366654	2366655	2366682		90745	0	1	1	1	0	0	0	0	0
632	NW_019672955.1	CACTACTAGAAA	CACTACTAGAAA	2413263	FRW	*ATT*	ATT	CACTACTAGAAAAACAGCCTTTTACGAC	***	ATT*CACTACTAGAAAAACAGCCTTTTACGAC	2413260	2413262	2413263	2413290		46609	0	1	1	1	0	0	0	0	0
633	NW_019672955.1	CACTACTAGAAA	CACTACTAGAAA	2896580	FRW	*CCA*	CCA	CACTACTAGAAAAACAGCCTTTTACGAC	***	CCA*CACTACTAGAAAAACAGCCTTTTACGAC	2896577	2896579	2896580	2896607		483318	0	0	1	1	0	0	0	0	0
634	NW_019672960.1	CACTACTAGAAA	CACTACTAGAAA	418172	FRW	*TCT*	TCT	CACTACTAGAAAACAACCCTTTAATGAC	***	TCT*CACTACTAGAAAACAACCCTTTAATGAC	418169	418171	418172	418199		-2478407	0	1	0	0	0	0	0	0	0
635	NW_019672960.1	TTTCTAGTAGTG	CACTACTAGAAA	421516	REV	*TCT*	AGA	CACTACTAGAAAAACAGCCTTTTACGAC	***	GTCGTAAAAGGCTGTTTTTCTAGTAGTG*TCT	421489	421516	421517	421519		3345	1	0	1	1	1	1	1	TRUE	3345
636	NW_019672968.1	TTTCTAGTAGTG	CACTACTAGAAA	442138	REV	*ATA*	TAT	CACTACTAGAAAACAGCCATTTAATGAC	***	GTCATTAAATGGCTGTTTTCTAGTAGTG*ATA	442111	442138	442139	442141		20623	1	1	0	0	0	0	0	0	0
637	NW_019672968.1	CACTACTAGAAA	CACTACTAGAAA	447970	FRW	*CGT*	CGT	CACTACTAGAAAAACAGCCTTTTACGAC	***	CGT*CACTACTAGAAAAACAGCCTTTTACGAC	447967	447969	447970	447997		5833	1	1	1	1	0	0	0	0	0
638	NW_019672968.1	TTTCTAGTAGTG	CACTACTAGAAA	483410	REV	*CTT*	AAG	CACTACTAGAAAAACAGCCTTTTACGAC	***	GTCGTAAAAGGCTGTTTTTCTAGTAGTG*CTT	483383	483410	483411	483413		35441	0	1	1	1	1	0	0	0	0
639	NW_019672968.1	CACTACTAGAAA	CACTACTAGAAA	517008	FRW	*GTG*	GTG	CACTACTAGAAAAACAGCCTTTTGCGAC	***	GTG*CACTACTAGAAAAACAGCCTTTTGCGAC	517005	517007	517008	517035		33599	0	1	1	1	0	0	0	0	0
640	NW_019672968.1	TTTCTAGTAGTG	CACTACTAGAAA	525799	REV	*GTG*	CAC	CACTACTAGAAAAATAGCCTTTTATGAT	***	ATCATAAAAGGCTATTTTTCTAGTAGTG*GTG	525772	525799	525800	525802		8792	1	1	1	1	1	1	1	TRUE	8792
641	NW_019672968.1	TTTCTAGTAGTG	CACTACTAGAAA	1038222	REV	*ACT*	AGT	CACTACTAGAAAATTGATGCAATAGCTA	***	TAGCTATTGCATCAATTTTCTAGTAGTG*ACT	1038195	1038222	1038223	1038225		512424	0	0	1	1	0	0	0	0	0
642	NW_019672972.1	CACTACTAGAAA	CACTACTAGAAA	308605	FRW	*TGT*	TGT	CACTACTAGAAAAACAGCCTTTTACGAC	***	TGT*CACTACTAGAAAAACAGCCTTTTACGAC	308602	308604	308605	308632		-729616	0	1	0	0	0	0	0	0	0
643	NW_019672972.1	TTTCTAGTAGTG	CACTACTAGAAA	315153	REV	*TGT*	ACA	CACTACTAGAAAAAAGGCCTTTTACGAC	***	GTCGTAAAAGGCCTTTTTTCTAGTAGTG*TGT	315126	315153	315154	315156		6549	1	1	1	1	1	1	1	TRUE	6549
644	NW_019672972.1	CACTACTAGAAA	CACTACTAGAAA	769020	FRW	*TTG*	TTG	CACTACTAGAAAAACAGCCTTTTACGAC	***	TTG*CACTACTAGAAAAACAGCCTTTTACGAC	769017	769019	769020	769047		453868	0	1	1	1	0	0	0	0	0
645	NW_019672972.1	TTTCTAGTAGTG	CACTACTAGAAA	776681	REV	*TTG*	CAA	CACTACTAGAAAAAAGGTCTTTAATGAC	***	GTCATTAAAGACCTTTTTTCTAGTAGTG*TTG	776654	776681	776682	776684		7662	1	0	1	1	1	1	1	TRUE	7662
646	NW_019672980.1	CACTACTAGAAA	CACTACTAGAAA	804110	FRW	*CCT*	CCT	CACTACTAGAAAAACAGCCTTTTACGAT	***	CCT*CACTACTAGAAAAACAGCCTTTTACGAT	804107	804109	804110	804137		27430	1	1	0	0	0	0	0	0	0
647	NW_019672980.1	CACTACTAGAAA	CACTACTAGAAA	843364	FRW	*ATG*	ATG	CACTACTAGAAAAACAGCCTTTTACGAC	***	ATG*CACTACTAGAAAAACAGCCTTTTACGAC	843361	843363	843364	843391		39255	0	1	1	1	0	0	0	0	0
648	NW_019672980.1	TTTCTAGTAGTG	CACTACTAGAAA	849653	REV	*ATG*	CAT	CACTACTAGAAAAACATCCTTTTACGAC	***	GTCGTAAAAGGATGTTTTTCTAGTAGTG*ATG	849626	849653	849654	849656		6290	1	1	1	1	1	1	1	TRUE	6290
649	NW_019672980.1	CACTACTAGAAA	CACTACTAGAAA	1181831	FRW	*ATC*	ATC	CACTACTAGAAAAAAGGCCTTTTACGAT	***	ATC*CACTACTAGAAAAAAGGCCTTTTACGAT	1181828	1181830	1181831	1181858		332179	0	1	1	1	0	0	0	0	0
650	NW_019672980.1	CACTACTAGAAA	CACTACTAGAAA	2899865	FRW	*ACC*	ACC	CACTACTAGAAAAAAGGCCTTTTACGAC	***	ACC*CACTACTAGAAAAAAGGCCTTTTACGAC	2899862	2899864	2899865	2899892		1718035	0	1	1	1	0	0	0	0	0
651	NW_019672980.1	TTTCTAGTAGTG	CACTACTAGAAA	2904640	REV	*NAT*	ATN	CACTACTAGAAAAAAGGCCTTTTACGAC	***	GTCGTAAAAGGCCTTTTTTCTAGTAGTG*NAT	2904613	2904640	2904641	2904643		4776	1	1	1	1	1	0	0	0	0
652	NW_019672980.1	TTTCTAGTAGTG	CACTACTAGAAA	2904678	REV	*ACC*	GGT	CACTACTAGAAAAAAGGCCTTTAATGAC	***	GTCATTAAAGGCCTTTTTTCTAGTAGTG*ACC	2904651	2904678	2904679	2904681		39	0	1	1	1	0	0	0	0	0
653	NW_019672980.1	TTTCTAGTAGTG	CACTACTAGAAA	2906191	REV	*ACC*	GGT	CACTACTAGAAAAAAGGCCTTTAATGAC	***	GTCATTAAAGGCCTTTTTTCTAGTAGTG*ACC	2906164	2906191	2906192	2906194		1514	1	0	1	1	0	1	0	0	0
654	NW_019672981.1	TTTCTAGTAGTG	CACTACTAGAAA	1094164	REV	*ANA*	TNT	CACTACTAGAAAAATAGCCTTTTACGAC	***	GTCGTAAAAGGCTATTTTTCTAGTAGTG*ANA	1094137	1094164	1094165	1094167		-1812026	0	0	0	0	0	0	0	0	0
655	NW_019672982.1	TTTCTAGTAGTG	CACTACTAGAAA	4554	REV	*AAA*	TTT	CACTACTAGAAAAAAGGCCTTTTACGAC	***	GTCGTAAAAGGCCTTTTTTCTAGTAGTG*AAA	4527	4554	4555	4557		-1089609	0	1	0	0	0	0	0	0	0
656	NW_019672982.1	TTTCTAGTAGTG	CACTACTAGAAA	6121	REV	*TTT*	AAA	CACTACTAGAAAAACAGCCTTTTACGAC	***	GTCGTAAAAGGCTGTTTTTCTAGTAGTG*TTT	6094	6121	6122	6124		1568	1	0	1	1	0	0	0	0	0
657	NW_019672985.1	CACTACTAGAAA	CACTACTAGAAA	293566	FRW	*GTA*	GTA	CACTACTAGAAAAACAGCCTTTTACGAT	***	GTA*CACTACTAGAAAAACAGCCTTTTACGAT	293563	293565	293566	293593		287446	0	1	0	0	0	0	0	0	0
658	NW_019672985.1	CACTACTAGAAA	CACTACTAGAAA	940278	FRW	*TCA*	TCA	CACTACTAGAAAAAAGGCCTTTTACGAC	***	TCA*CACTACTAGAAAAAAGGCCTTTTACGAC	940275	940277	940278	940305		646713	0	1	1	1	0	0	0	0	0
659	NW_019672985.1	TTTCTAGTAGTG	CACTACTAGAAA	946136	REV	*TCA*	TGA	CACTACTAGAAAACAACCCTTTAATGAC	***	GTCATTAAAGGGTTGTTTTCTAGTAGTG*TCA	946109	946136	946137	946139		5859	1	1	1	1	1	1	1	TRUE	5859
660	NW_019672985.1	CACTACTAGAAA	CACTACTAGAAA	1072094	FRW	*AGT*	AGT	CACTACTAGAAAAACAGCCTTTTACGAC	***	AGT*CACTACTAGAAAAACAGCCTTTTACGAC	1072091	1072093	1072094	1072121		125959	0	1	1	1	0	0	0	0	0
661	NW_019672985.1	TTTCTAGTAGTG	CACTACTAGAAA	1078527	REV	*AGT*	ACT	CACTACTAGAAAAACAACCTTTTACGAC	***	GTCGTAAAAGGTTGTTTTTCTAGTAGTG*AGT	1078500	1078527	1078528	1078530		6434	1	1	1	1	1	1	1	TRUE	6434
662	NW_019672985.1	CACTACTAGAAA	CACTACTAGAAA	1291930	FRW	*TTT*	TTT	CACTACTAGAAAAACAGCCTTTTACGAC	***	TTT*CACTACTAGAAAAACAGCCTTTTACGAC	1291927	1291929	1291930	1291957		213404	0	1	1	1	0	0	0	0	0
663	NW_019672985.1	TTTCTAGTAGTG	CACTACTAGAAA	1298938	REV	*TTT*	AAA	CACTACTAGAAAAACATCCTTTTACGAC	***	GTCGTAAAAGGATGTTTTTCTAGTAGTG*TTT	1298911	1298938	1298939	1298941		7009	1	1	1	1	1	1	1	TRUE	7009
664	NW_019672985.1	TTTCTAGTAGTG	CACTACTAGAAA	1300883	REV	*TTT*	AAA	CACTACTAGAAAAACATCCTTTTACGAC	***	GTCGTAAAAGGATGTTTTTCTAGTAGTG*TTT	1300856	1300883	1300884	1300886		1946	1	1	1	1	0	1	0	0	0
665	NW_019672985.1	TTTCTAGTAGTG	CACTACTAGAAA	1303650	REV	*TTT*	AAA	CACTACTAGAAAAACATCCTTTTACGAC	***	GTCGTAAAAGGATGTTTTTCTAGTAGTG*TTT	1303623	1303650	1303651	1303653		2768	1	1	1	1	0	1	0	0	0
666	NW_019672985.1	TTTCTAGTAGTG	CACTACTAGAAA	1308176	REV	*AAC*	GTT	CACTACTAGAAAAACAACATTTTACGAC	***	GTCGTAAAATGTTGTTTTTCTAGTAGTG*AAC	1308149	1308176	1308177	1308179		4527	1	1	1	1	0	0	0	0	0
667	NW_019672985.1	CACTACTAGAAA	CACTACTAGAAA	2076961	FRW	*TAT*	TAT	CACTACTAGAAAACAACACTTTAATGAC	***	TAT*CACTACTAGAAAACAACACTTTAATGAC	2076958	2076960	2076961	2076988		768786	0	1	1	1	0	0	0	0	0
668	NW_019672985.1	TTTCTAGTAGTG	CACTACTAGAAA	3193051	REV	*CTG*	CAG	CACTACTAGAAAAACAGCCTTTTACGAC	***	GTCGTAAAAGGCTGTTTTTCTAGTAGTG*CTG	3193024	3193051	3193052	3193054		1116091	0	1	1	1	1	0	0	0	0
669	NW_019672985.1	TTTCTAGTAGTG	CACTACTAGAAA	3771028	REV	*GGT*	ACC	CACTACTAGAAAAACAGCCTTTTACAAT	***	ATTGTAAAAGGCTGTTTTTCTAGTAGTG*GGT	3771001	3771028	3771029	3771031		577978	0	1	1	1	0	0	0	0	0
670	NW_019672985.1	CACTACTAGAAA	CACTACTAGAAA	3967267	FRW	*TGA*	TGA	CACTACTAGAAAAACAGCCTTTTACGAC	***	TGA*CACTACTAGAAAAACAGCCTTTTACGAC	3967264	3967266	3967267	3967294		196240	0	1	1	1	0	0	0	0	0
671	NW_019672985.1	TTTCTAGTAGTG	CACTACTAGAAA	3971311	REV	*TGA*	TCA	CACTACTAGAAAAACAGCCTTTTACGAC	***	GTCGTAAAAGGCTGTTTTTCTAGTAGTG*TGA	3971284	3971311	3971312	3971314		4045	1	0	1	1	1	1	1	TRUE	4045
672	NW_019672991.1	CACTACTAGAAA	CACTACTAGAAA	299926	FRW	*ATG*	ATG	CACTACTAGAAAAAAGGCCTTTAATGAC	***	ATG*CACTACTAGAAAAAAGGCCTTTAATGAC	299923	299925	299926	299953		-3671384	0	1	0	0	0	0	0	0	0
673	NW_019672991.1	TTTCTAGTAGTG	CACTACTAGAAA	307203	REV	*ATG*	CAT	CACTACTAGAAAAAAGGCCTTTTACGAC	***	GTCGTAAAAGGCCTTTTTTCTAGTAGTG*ATG	307176	307203	307204	307206		7278	1	1	1	1	1	1	1	TRUE	7278
674	NW_019672991.1	CACTACTAGAAA	CACTACTAGAAA	820951	FRW	*TCT*	TCT	CACTACTAGAAAAAAGGCCTTTTGCGAC	***	TCT*CACTACTAGAAAAAAGGCCTTTTGCGAC	820948	820950	820951	820978		513749	0	1	1	1	0	0	0	0	0
675	NW_019672991.1	TTTCTAGTAGTG	CACTACTAGAAA	826907	REV	*TCT*	AGA	CACTACTAGAAAAACAGCCTTTTACGAC	***	GTCGTAAAAGGCTGTTTTTCTAGTAGTG*TCT	826880	826907	826908	826910		5957	1	0	1	1	1	1	1	TRUE	5957
676	NW_019673002.1	CACTACTAGAAA	CACTACTAGAAA	167568	FRW	*GTA*	GTA	CACTACTAGAAAAACAGCCTTTAATGAC	***	GTA*CACTACTAGAAAAACAGCCTTTAATGAC	167565	167567	167568	167595		-659338	0	1	0	0	0	0	0	0	0
677	NW_019673002.1	TTTCTAGTAGTG	CACTACTAGAAA	171672	REV	*GTA*	TAC	CACTACTAGAAAAAAGGCCTTTTACGAC	***	GTCGTAAAAGGCCTTTTTTCTAGTAGTG*GTA	171645	171672	171673	171675		4105	1	0	1	1	1	1	1	TRUE	4105
678	NW_019673018.1	CACTACTAGAAA	CACTACTAGAAA	570175	FRW	*CGA*	CGA	CACTACTAGAAAAGCAGCCTTTTACGAC	***	CGA*CACTACTAGAAAAGCAGCCTTTTACGAC	570172	570174	570175	570202		398504	0	1	0	0	0	0	0	0	0
679	NW_019673018.1	CACTACTAGAAA	CACTACTAGAAA	1178494	FRW	*TAG*	TAG	CACTACTAGAAAACAGCCTTTTACGACG	***	TAG*CACTACTAGAAAACAGCCTTTTACGACG	1178491	1178493	1178494	1178521		608320	0	1	1	1	0	0	0	0	0
680	NW_019673018.1	CACTACTAGAAA	CACTACTAGAAA	1330894	FRW	*GAC*	GAC	CACTACTAGAAAAACAGCCTTTTACGAT	***	GAC*CACTACTAGAAAAACAGCCTTTTACGAT	1330891	1330893	1330894	1330921		152401	0	1	1	1	0	0	0	0	0
681	NW_019673018.1	CACTACTAGAAA	CACTACTAGAAA	1641269	FRW	*TCT*	TCT	CACTACTAGAAAAACAGTCTTTTACGAC	***	TCT*CACTACTAGAAAAACAGTCTTTTACGAC	1641266	1641268	1641269	1641296		310376	0	1	1	1	0	0	0	0	0
682	NW_019673018.1	TTTCTAGTAGTG	CACTACTAGAAA	1646521	REV	*TCT*	AGA	CACTACTAGAAAAAAGACCTTTAATGAC	***	GTCATTAAAGGTCTTTTTTCTAGTAGTG*TCT	1646494	1646521	1646522	1646524		5253	1	1	1	1	1	1	1	TRUE	5253
683	NW_019673018.1	CACTACTAGAAA	CACTACTAGAAA	1835108	FRW	*GTT*	GTT	CACTACTAGAAAAAAGGCCTTTTACGAC	***	GTT*CACTACTAGAAAAAAGGCCTTTTACGAC	1835105	1835107	1835108	1835135		188588	0	1	1	1	0	0	0	0	0
684	NW_019673018.1	TTTCTAGTAGTG	CACTACTAGAAA	1840358	REV	*GTT*	AAC	CACTACTAGAAAAACAGCCTTTAATGAC	***	GTCATTAAAGGCTGTTTTTCTAGTAGTG*GTT	1840331	1840358	1840359	1840361		5251	1	1	1	1	1	1	1	TRUE	5251
685	NW_019673018.1	TTTCTAGTAGTG	CACTACTAGAAA	1882467	REV	*GTC*	GAC	CACTACTAGAAAAACAGCCTTTTACGAC	***	GTCGTAAAAGGCTGTTTTTCTAGTAGTG*GTC	1882440	1882467	1882468	1882470		42110	0	1	1	1	0	0	0	0	0
686	NW_019673018.1	CACTACTAGAAA	CACTACTAGAAA	2298160	FRW	*CCT*	CCT	CACTACTAGAAAAAAGGCCTTTTACGAC	***	CCT*CACTACTAGAAAAAAGGCCTTTTACGAC	2298157	2298159	2298160	2298187		415694	0	1	1	1	0	0	0	0	0
687	NW_019673018.1	TTTCTAGTAGTG	CACTACTAGAAA	2301434	REV	*CCT*	AGG	CACTACTAGAAAAAAGGCCTTTTACGAC	***	GTCGTAAAAGGCCTTTTTTCTAGTAGTG*CCT	2301407	2301434	2301435	2301437		3275	1	1	1	1	1	1	1	TRUE	3275
688	NW_019673018.1	CACTACTAGAAA	CACTACTAGAAA	2797856	FRW	*TCC*	TCC	CACTACTAGAAAAAAGGCCTTTTGCGAC	***	TCC*CACTACTAGAAAAAAGGCCTTTTGCGAC	2797853	2797855	2797856	2797883		496423	0	1	1	1	0	0	0	0	0
689	NW_019673018.1	TTTCTAGTAGTG	CACTACTAGAAA	2984795	REV	*TCT*	AGA	CACTACTAGAAAAATAGCCTTTTACGAC	***	GTCGTAAAAGGCTATTTTTCTAGTAGTG*TCT	2984768	2984795	2984796	2984798		186940	0	1	1	1	1	0	0	0	0
690	NW_019673018.1	CACTACTAGAAA	CACTACTAGAAA	3842380	FRW	*TAA*	TAA	CACTACTAGAAAAACAGCCTTTTACGAC	***	TAA*CACTACTAGAAAAACAGCCTTTTACGAC	3842377	3842379	3842380	3842407		857586	0	1	1	1	0	0	0	0	0
691	NW_019673018.1	CACTACTAGAAA	CACTACTAGAAA	4456156	FRW	*TCT*	TCT	CACTACTAGAAAACATACCTTTAATGAC	***	TCT*CACTACTAGAAAACATACCTTTAATGAC	4456153	4456155	4456156	4456183		613777	0	1	1	1	0	0	0	0	0
692	NW_019673018.1	TTTCTAGTAGTG	CACTACTAGAAA	4467379	REV	*TCT*	AGA	CACTACTAGAAAAACAGCCTTTTACGAC	***	GTCGTAAAAGGCTGTTTTTCTAGTAGTG*TCT	4467352	4467379	4467380	4467382		11224	1	1	1	1	1	1	1	TRUE	11224
693	NW_019673018.1	CACTACTAGAAA	CACTACTAGAAA	4686212	FRW	*ATA*	ATA	CACTACTAGAAAAATACCCTTTAATGAC	***	ATA*CACTACTAGAAAAATACCCTTTAATGAC	4686209	4686211	4686212	4686239		218834	0	1	1	1	0	0	0	0	0
694	NW_019673018.1	CACTACTAGAAA	CACTACTAGAAA	5592101	FRW	*AAC*	AAC	CACTACTAGAAAAACCAGCCTTTTACGA	***	AAC*CACTACTAGAAAAACCAGCCTTTTACGA	5592098	5592100	5592101	5592128		905890	0	1	1	1	0	0	0	0	0
695	NW_019673018.1	TTTCTAGTAGTG	CACTACTAGAAA	5598769	REV	*AAC*	GTT	CACTACTAGAAAACAGCCCTTTAATGAC	***	GTCATTAAAGGGCTGTTTTCTAGTAGTG*AAC	5598742	5598769	5598770	5598772		6669	1	1	1	1	1	1	1	TRUE	6669
696	NW_019673018.1	CACTACTAGAAA	CACTACTAGAAA	6343128	FRW	*AAT*	AAT	CACTACTAGAAAAACAGCCTTTTACAAC	***	AAT*CACTACTAGAAAAACAGCCTTTTACAAC	6343125	6343127	6343128	6343155		744360	0	1	1	1	0	0	0	0	0
697	NW_019673018.1	TTTCTAGTAGTG	CACTACTAGAAA	6348505	REV	*AAT*	ATT	CACTACTAGAAAACAACCATTTAATGAC	***	GTCATTAAATGGTTGTTTTCTAGTAGTG*AAT	6348478	6348505	6348506	6348508		5378	1	0	1	1	1	1	1	TRUE	5378
698	NW_019673023.1	CACTACTAGAAA	CACTACTAGAAA	135078	FRW	*TGT*	TGT	CACTACTAGAAAATAGCCCTTTAATGAC	***	TGT*CACTACTAGAAAATAGCCCTTTAATGAC	135075	135077	135078	135105		-6213426	0	1	0	0	0	0	0	0	0
699	NW_019673023.1	TTTCTAGTAGTG	CACTACTAGAAA	139546	REV	*TGT*	ACA	CACTACTAGAAAAACAGCCTTTTACGAC	***	GTCGTAAAAGGCTGTTTTTCTAGTAGTG*TGT	139519	139546	139547	139549		4469	1	0	1	1	1	1	1	TRUE	4469
700	NW_019673038.1	TTTCTAGTAGTG	CACTACTAGAAA	219017	REV	*NNN*	NNN	CACTACTAGAAAAATAGCCTTTTACGAC	***	GTCGTAAAAGGCTATTTTTCTAGTAGTG*NNN	218990	219017	219018	219020		79472	0	1	0	0	0	0	0	0	0
701	NW_019673038.1	CACTACTAGAAA	CACTACTAGAAA	440281	FRW	*TTT*	TTT	CACTACTAGAAACTTGAGTTTCAGCGAC	***	TTT*CACTACTAGAAACTTGAGTTTCAGCGAC	440278	440280	440281	440308		221265	0	0	1	1	0	0	0	0	0
702	NW_019673043.1	CACTACTAGAAA	CACTACTAGAAA	336854	FRW	*ACA*	ACA	CACTACTAGAAAAACAGCCTTTTACAAC	***	ACA*CACTACTAGAAAAACAGCCTTTTACAAC	336851	336853	336854	336881		-103426	0	0	0	0	0	0	0	0	0
703	NW_019673045.1	CACTACTAGAAA	CACTACTAGAAA	889312	FRW	*ATT*	ATT	CACTACTAGAAAACAACCCTTTAATGAC	***	ATT*CACTACTAGAAAACAACCCTTTAATGAC	889309	889311	889312	889339		552459	0	1	0	0	0	0	0	0	0
704	NW_019673045.1	TTTCTAGTAGTG	CACTACTAGAAA	894178	REV	*ATT*	AAT	CACTACTAGAAAAAAGGCCTTTTACGAC	***	GTCGTAAAAGGCCTTTTTTCTAGTAGTG*ATT	894151	894178	894179	894181		4867	1	1	1	1	1	1	1	TRUE	4867
705	NW_019673045.1	CACTACTAGAAA	CACTACTAGAAA	1169297	FRW	*ATT*	ATT	CACTACTAGAAAAACAGCCTTTTACGAC	***	ATT*CACTACTAGAAAAACAGCCTTTTACGAC	1169294	1169296	1169297	1169324		275120	0	0	1	1	0	1	0	0	0
706	NW_019673075.1	CACTACTAGAAA	CACTACTAGAAA	69491	FRW	*CAT*	CAT	CACTACTAGAAAAACAGCTTTTTACGAC	***	CAT*CACTACTAGAAAAACAGCTTTTTACGAC	69488	69490	69491	69518		-1099805	0	0	0	0	0	0	0	0	0
707	NW_019673077.1	CACTACTAGAAA	CACTACTAGAAA	72615	FRW	*AAT*	AAT	CACTACTAGAAAAACAGCCTTTTACGAC	***	AAT*CACTACTAGAAAAACAGCCTTTTACGAC	72612	72614	72615	72642		3125	1	0	0	0	0	0	0	0	0
708	NW_019673078.1	TTTCTAGTAGTG	CACTACTAGAAA	516525	REV	*ACA*	TGT	CACTACTAGAAAAAAGGCCTTTTACGAC	***	GTCGTAAAAGGCCTTTTTTCTAGTAGTG*ACA	516498	516525	516526	516528		443911	0	1	0	0	1	0	0	0	0
709	NW_019673078.1	CACTACTAGAAA	CACTACTAGAAA	850246	FRW	*ACA*	ACA	CACTACTAGAAAAATAGCCTTTTACAAC	***	ACA*CACTACTAGAAAAATAGCCTTTTACAAC	850243	850245	850246	850273		333722	0	1	1	1	0	1	0	0	0
710	NW_019673078.1	TTTCTAGTAGTG	CACTACTAGAAA	894764	REV	*ATA*	TAT	CACTACTAGAAAACAGCCCTTTAATGAC	***	GTCATTAAAGGGCTGTTTTCTAGTAGTG*ATA	894737	894764	894765	894767		44519	0	1	1	1	1	0	0	0	0
711	NW_019673078.1	CACTACTAGAAA	CACTACTAGAAA	1050771	FRW	*ACA*	ACA	CACTACTAGAAAAATAGCCTTTTACGAC	***	ACA*CACTACTAGAAAAATAGCCTTTTACGAC	1050768	1050770	1050771	1050798		156008	0	1	1	1	0	0	0	0	0
712	NW_019673078.1	TTTCTAGTAGTG	CACTACTAGAAA	1056116	REV	*ACA*	TGT	CACTACTAGAAAAATAGCCTTTTACGAC	***	GTCGTAAAAGGCTATTTTTCTAGTAGTG*ACA	1056089	1056116	1056117	1056119		5346	1	1	1	1	1	1	1	TRUE	5346
713	NW_019673078.1	CACTACTAGAAA	CACTACTAGAAA	2394823	FRW	*CCA*	CCA	CACTACTAGAAAAACAGCATTTTACGAC	***	CCA*CACTACTAGAAAAACAGCATTTTACGAC	2394820	2394822	2394823	2394850		1338708	0	1	1	1	0	0	0	0	0
714	NW_019673078.1	TTTCTAGTAGTG	CACTACTAGAAA	2400874	REV	*CCA*	TGG	CACTACTAGAAAAAAGGCCTTTTACGAC	***	GTCGTAAAAGGCCTTTTTTCTAGTAGTG*CCA	2400847	2400874	2400875	2400877		6052	1	0	1	1	1	1	1	TRUE	6052
715	NW_019673082.1	CACTACTAGAAA	CACTACTAGAAA	31219	FRW	*CCT*	CCT	CACTACTAGAAAAACAGCCTTTTACGAC	***	CCT*CACTACTAGAAAAACAGCCTTTTACGAC	31216	31218	31219	31246		-2369654	0	0	0	0	0	0	0	0	0
716	NW_019673088.1	TTTCTAGTAGTG	CACTACTAGAAA	637247	REV	*ACC*	GGT	CACTACTAGAAAATCAGCCTTTTACGAC	***	GTCGTAAAAGGCTGATTTTCTAGTAGTG*ACC	637220	637247	637248	637250		606029	0	0	0	0	1	0	0	0	0
717	NW_019673108.1	TTTCTAGTAGTG	CACTACTAGAAA	392440	REV	*GGT*	ACC	CACTACTAGAAAACAGCCCTTTAATGAC	***	GTCATTAAAGGGCTGTTTTCTAGTAGTG*GGT	392413	392440	392441	392443		-244806	0	1	0	0	0	0	0	0	0
718	NW_019673108.1	CACTACTAGAAA	CACTACTAGAAA	649977	FRW	*ATA*	ATA	CACTACTAGAAAATAGCCCTTTAATGAC	***	ATA*CACTACTAGAAAATAGCCCTTTAATGAC	649974	649976	649977	650004		257538	0	1	1	1	0	0	0	0	0
719	NW_019673108.1	CACTACTAGAAA	CACTACTAGAAA	659529	FRW	*GAG*	GAG	CACTACTAGAAAAACAGTCTTTTACGAC	***	GAG*CACTACTAGAAAAACAGTCTTTTACGAC	659526	659528	659529	659556		9553	1	0	1	1	0	0	0	0	0
720	NW_019673123.1	CACTACTAGAAA	CACTACTAGAAA	450668	FRW	*ATT*	ATT	CACTACTAGAAAAAAGGCCTTTAATGAC	***	ATT*CACTACTAGAAAAAAGGCCTTTAATGAC	450665	450667	450668	450695		-208860	0	1	0	0	0	0	0	0	0
721	NW_019673123.1	TTTCTAGTAGTG	CACTACTAGAAA	455339	REV	*ATT*	AAT	CACTACTAGAAAAACAACCTTTTACGAC	***	GTCGTAAAAGGTTGTTTTTCTAGTAGTG*ATT	455312	455339	455340	455342		4672	1	0	1	1	1	1	1	TRUE	4672
722	NW_019673144.1	CACTACTAGAAA	CACTACTAGAAA	303470	FRW	*ATT*	ATT	CACTACTAGAAAAAAGGCCTTTTACGAC	***	ATT*CACTACTAGAAAAAAGGCCTTTTACGAC	303467	303469	303470	303497		-151868	0	0	0	0	0	1	0	0	0
723	NW_019673146.1	CACTACTAGAAA	CACTACTAGAAA	245282	FRW	*GTT*	GTT	CACTACTAGAAAACAGCTCTTTAATAAC	***	GTT*CACTACTAGAAAACAGCTCTTTAATAAC	245279	245281	245282	245309		-58187	0	1	0	0	0	0	0	0	0
724	NW_019673146.1	TTTCTAGTAGTG	CACTACTAGAAA	250092	REV	*GTT*	AAC	CACTACTAGAAAAACAGCCTTTTACGAC	***	GTCGTAAAAGGCTGTTTTTCTAGTAGTG*GTT	250065	250092	250093	250095		4811	1	0	1	1	1	1	1	TRUE	4811
725	NW_019673148.1	TTTCTAGTAGTG	CACTACTAGAAA	1646089	REV	*ATA*	TAT	CACTACTAGAAAAACAGTCTTTAATGAC	***	GTCATTAAAGACTGTTTTTCTAGTAGTG*ATA	1646062	1646089	1646090	1646092		1395998	0	1	0	0	0	0	0	0	0
726	NW_019673148.1	CACTACTAGAAA	CACTACTAGAAA	1860570	FRW	*TTT*	TTT	CACTACTAGAAAAACAGCCTTTTACGAC	***	TTT*CACTACTAGAAAAACAGCCTTTTACGAC	1860567	1860569	1860570	1860597		214482	0	1	1	1	0	0	0	0	0
727	NW_019673148.1	TTTCTAGTAGTG	CACTACTAGAAA	1980157	REV	*AAT*	ATT	CACTACTAGAAAACAGGCCTTTAAGGAC	***	GTCCTTAAAGGCCTGTTTTCTAGTAGTG*AAT	1980130	1980157	1980158	1980160		119588	0	1	1	1	1	0	0	0	0
728	NW_019673148.1	CACTACTAGAAA	CACTACTAGAAA	2181026	FRW	*ATT*	ATT	CACTACTAGAAAAAAGGCCTTTTACGAC	***	ATT*CACTACTAGAAAAAAGGCCTTTTACGAC	2181023	2181025	2181026	2181053		200870	0	1	1	1	0	0	0	0	0
729	NW_019673148.1	TTTCTAGTAGTG	CACTACTAGAAA	2187318	REV	*ATT*	AAT	CACTACTAGAAATATAGCCTTTTACGAC	***	GTCGTAAAAGGCTATATTTCTAGTAGTG*ATT	2187291	2187318	2187319	2187321		6293	1	1	1	1	1	1	1	TRUE	6293
730	NW_019673148.1	CACTACTAGAAA	CACTACTAGAAA	2292015	FRW	*ATT*	ATT	CACTACTAGAAAAATAGCCTTTTACGAC	***	ATT*CACTACTAGAAAAATAGCCTTTTACGAC	2292012	2292014	2292015	2292042		104698	0	1	1	1	0	1	0	0	0
731	NW_019673148.1	TTTCTAGTAGTG	CACTACTAGAAA	2298048	REV	*ATT*	AAT	CACTACTAGAAAAACAGCCTTTTACGAC	***	GTCGTAAAAGGCTGTTTTTCTAGTAGTG*ATT	2298021	2298048	2298049	2298051		6034	1	1	1	1	1	1	1	TRUE	6034
732	NW_019673148.1	CACTACTAGAAA	CACTACTAGAAA	2858089	FRW	*ACC*	ACC	CACTACTAGAAAAACAGCCTTTTACGAC	***	ACC*CACTACTAGAAAAACAGCCTTTTACGAC	2858086	2858088	2858089	2858116		560042	0	1	1	1	0	0	0	0	0
733	NW_019673148.1	TTTCTAGTAGTG	CACTACTAGAAA	3027981	REV	*CAC*	GTG	CACTACTAGAAAAACAGCCTTTTACAAC	***	GTTGTAAAAGGCTGTTTTTCTAGTAGTG*CAC	3027954	3027981	3027982	3027984		169893	0	1	1	1	1	0	0	0	0
734	NW_019673148.1	TTTCTAGTAGTG	CACTACTAGAAA	3092100	REV	*CTC*	GAG	CACTACTAGAAAAACAGCCTTTTACGAC	***	GTCGTAAAAGGCTGTTTTTCTAGTAGTG*CTC	3092073	3092100	3092101	3092103		64120	0	0	1	1	0	0	0	0	0
735	NW_019673150.1	TTTCTAGTAGTG	CACTACTAGAAA	9372	REV	*TCA*	TGA	CACTACTAGAAAAAAGACCTTTAATGAC	***	GTCATTAAAGGTCTTTTTTCTAGTAGTG*TCA	9345	9372	9373	9375		-3082727	0	0	0	0	0	0	0	0	0
736	NW_019673166.1	CACTACTAGAAA	CACTACTAGAAA	228055	FRW	*TGT*	TGT	CACTACTAGAAAAAAGGCCTTTAACGAC	***	TGT*CACTACTAGAAAAAAGGCCTTTAACGAC	228052	228054	228055	228082		218684	0	1	0	0	0	0	0	0	0
737	NW_019673166.1	TTTCTAGTAGTG	CACTACTAGAAA	234725	REV	*TGT*	ACA	CACTACTAGAAAAACAGCCTTTTACGAC	***	GTCGTAAAAGGCTGTTTTTCTAGTAGTG*TGT	234698	234725	234726	234728		6671	1	1	1	1	1	1	1	TRUE	6671
738	NW_019673166.1	CACTACTAGAAA	CACTACTAGAAA	307599	FRW	*TAT*	TAT	CACTACTAGAAAATTGCCCTTTAATGAC	***	TAT*CACTACTAGAAAATTGCCCTTTAATGAC	307596	307598	307599	307626		72875	0	1	1	1	0	0	0	0	0
739	NW_019673166.1	TTTCTAGTAGTG	CACTACTAGAAA	323488	REV	*TAT*	ATA	CACTACTAGAAAAACAACCTTTTACGAC	***	GTCGTAAAAGGTTGTTTTTCTAGTAGTG*TAT	323461	323488	323489	323491		15890	1	1	1	1	1	1	1	TRUE	15890
740	NW_019673166.1	CACTACTAGAAA	CACTACTAGAAA	560928	FRW	*GGA*	GGA	CACTACTAGAAAAACAGCCTTTTACGAC	***	GGA*CACTACTAGAAAAACAGCCTTTTACGAC	560925	560927	560928	560955		237441	0	1	1	1	0	0	0	0	0
741	NW_019673166.1	TTCTAGTAGTG	CACTACTAGAA	576714	REV	*GGA*	TCC	CACTACTAGAATTTAGGCCTTTAATGAT	***	ATCATTAAAGGCCTAAATTCTAGTAGTG*GGA	576687	576714	576715	576717		15787	1	0	1	1	1	1	1	TRUE	15787
742	NW_019673169.1	TTTCTAGTAGTG	CACTACTAGAAA	142	REV	*CAA*	TTG	CACTACTAGAAAACAGCCCTTTAATGAC	***	GTCATTAAAGGGCTGTTTTCTAGTAGTG*CAA	115	142	143	145		-576571	0	0	0	0	0	0	0	0	0
743	NW_019673180.1	CACTACTAGAAA	CACTACTAGAAA	220052	FRW	*AAT*	AAT	CACTACTAGAAAAATAGCCTTTTATGAC	***	AAT*CACTACTAGAAAAATAGCCTTTTATGAC	220049	220051	220052	220079		219911	0	1	0	0	0	0	0	0	0
744	NW_019673180.1	TTTCTAGTAGTG	CACTACTAGAAA	226980	REV	*AAT*	ATT	CACTACTAGAAAAACAGCCTTTTACGAC	***	GTCGTAAAAGGCTGTTTTTCTAGTAGTG*AAT	226953	226980	226981	226983		6929	1	1	1	1	1	1	1	TRUE	6929
745	NW_019673180.1	TTTCTAGTAGTG	CACTACTAGAAA	412551	REV	*TTC*	GAA	CACTACTAGAAATAAGGCCTTTTACGAC	***	GTCGTAAAAGGCCTTATTTCTAGTAGTG*TTC	412524	412551	412552	412554		185572	0	0	1	1	0	0	0	0	0
746	NW_019673189.1	CACTACTAGAAA	CACTACTAGAAA	742488	FRW	*ATT*	ATT	CACTACTAGAAACAACCCTTGAATGACG	***	ATT*CACTACTAGAAACAACCCTTGAATGACG	742485	742487	742488	742515		329938	0	1	0	0	0	0	0	0	0
747	NW_019673189.1	TTTCTAGTAGTG	CACTACTAGAAA	749299	REV	*ATT*	AAT	CACTACTAGAAAAACAGCCTTTTACGAC	***	GTCGTAAAAGGCTGTTTTTCTAGTAGTG*ATT	749272	749299	749300	749302		6812	1	1	1	1	1	1	1	TRUE	6812
748	NW_019673189.1	TTTCTAGTAGTG	CACTACTAGAAA	1128760	REV	*CTA*	TAG	CACTACTAGAAAAACAGCCTTTTATGAC	***	GTCATAAAAGGCTGTTTTTCTAGTAGTG*CTA	1128733	1128760	1128761	1128763		379462	0	0	1	1	0	0	0	0	0
749	NW_019673200.1	CACTACTAGAAA	CACTACTAGAAA	17179	FRW	*ATT*	ATT	CACTACTAGAAAAACAGCCTTTTACGAC	***	ATT*CACTACTAGAAAAACAGCCTTTTACGAC	17176	17178	17179	17206		-1111580	0	1	0	0	0	0	0	0	0
750	NW_019673200.1	TTTCTAGTAGTG	CACTACTAGAAA	398124	REV	*TCA*	TGA	CACTACTAGAAAAATAACCTTTTACGAC	***	GTCGTAAAAGGTTATTTTTCTAGTAGTG*TCA	398097	398124	398125	398127		380946	0	1	1	1	1	0	0	0	0
751	NW_019673200.1	TTTCTAGTAGTG	CACTACTAGAAA	533523	REV	*AAT*	ATT	CACTACTAGAAAAACAGCCTTTTACGAC	***	GTCGTAAAAGGCTGTTTTTCTAGTAGTG*AAT	533496	533523	533524	533526		135400	0	1	1	1	0	0	0	0	0
752	NW_019673200.1	CACTACTAGAAA	CACTACTAGAAA	1086835	FRW	*ATC*	ATC	CACTACTAGAAAACAACCCTTTAATGAC	***	ATC*CACTACTAGAAAACAACCCTTTAATGAC	1086832	1086834	1086835	1086862		553313	0	1	1	1	0	0	0	0	0
753	NW_019673200.1	CACTACTAGAAA	CACTACTAGAAA	1816182	FRW	*AGA*	AGA	CACTACTAGAAAAAAGGCCTTTTACGAC	***	AGA*CACTACTAGAAAAAAGGCCTTTTACGAC	1816179	1816181	1816182	1816209		729348	0	1	1	1	0	0	0	0	0
754	NW_019673200.1	TTTCTAGTAGTG	CACTACTAGAAA	1821241	REV	*AGA*	TCT	CACTACTAGAAAAAAGGCCTTTTACGAC	***	GTCGTAAAAGGCCTTTTTTCTAGTAGTG*AGA	1821214	1821241	1821242	1821244		5060	1	1	1	1	1	1	1	TRUE	5060
755	NW_019673200.1	CACTACTAGAAA	CACTACTAGAAA	2041968	FRW	*AAG*	AAG	CACTACTAGAAAAACAACGTTGTACGAC	***	AAG*CACTACTAGAAAAACAACGTTGTACGAC	2041965	2041967	2041968	2041995		220728	0	1	1	1	0	0	0	0	0
756	NW_019673200.1	TTTCTAGTAGTG	CACTACTAGAAA	2046850	REV	*AAG*	CTT	CACTACTAGAAAAACAACCTTTTACGAC	***	GTCGTAAAAGGTTGTTTTTCTAGTAGTG*AAG	2046823	2046850	2046851	2046853		4883	1	1	1	1	1	1	1	TRUE	4883
757	NW_019673200.1	CACTACTAGAAA	CACTACTAGAAA	2133608	FRW	*GTA*	GTA	CACTACTAGAAAACAGACCTTTAATGAC	***	GTA*CACTACTAGAAAACAGACCTTTAATGAC	2133605	2133607	2133608	2133635		86759	0	1	1	1	0	0	0	0	0
758	NW_019673200.1	TTTCTAGTAGTG	CACTACTAGAAA	2139586	REV	*GTA*	TAC	CACTACTAGAAAAAAGGCCTTTTACGAC	***	GTCGTAAAAGGCCTTTTTTCTAGTAGTG*GTA	2139559	2139586	2139587	2139589		5979	1	1	1	1	1	1	1	TRUE	5979
759	NW_019673200.1	TTTCTAGTAGTG	CACTACTAGAAA	2152024	REV	*CCG*	CGG	CACTACTAGAAAAACAGCCTTTTACGAC	***	GTCGTAAAAGGCTGTTTTTCTAGTAGTG*CCG	2151997	2152024	2152025	2152027		12439	1	1	1	1	0	0	0	0	0
760	NW_019673200.1	CACTACTAGAAA	CACTACTAGAAA	2210578	FRW	*AGT*	AGT	CACTACTAGAAAAACAGCCTTTTATGAC	***	AGT*CACTACTAGAAAAACAGCCTTTTATGAC	2210575	2210577	2210578	2210605		58555	0	1	1	1	0	0	0	0	0
761	NW_019673200.1	TTTCTAGTAGTG	CACTACTAGAAA	2214830	REV	*AGT*	ACT	CACTACTAGAAAACTGCCCTTTAATGAC	***	GTCATTAAAGGGCAGTTTTCTAGTAGTG*AGT	2214803	2214830	2214831	2214833		4253	1	1	1	1	1	1	1	TRUE	4253
762	NW_019673200.1	TTTCTAGTAGTG	CACTACTAGAAA	2442065	REV	*AAA*	TTT	CACTACTAGAAAATAGACCTTTAATGAC	***	GTCATTAAAGGTCTATTTTCTAGTAGTG*AAA	2442038	2442065	2442066	2442068		227236	0	1	1	1	0	0	0	0	0
763	NW_019673200.1	CACTACTAGAAA	CACTACTAGAAA	2584772	FRW	*AAT*	AAT	CACTACTAGAAAAATACCCTTTAATGAC	***	AAT*CACTACTAGAAAAATACCCTTTAATGAC	2584769	2584771	2584772	2584799		142708	0	0	1	1	0	0	0	0	0
764	NW_019673220.1	CACTACTAGAAA	CACTACTAGAAA	110979	FRW	*TTC*	TTC	CACTACTAGAAAAACAGTCTTTTACGAC	***	TTC*CACTACTAGAAAAACAGTCTTTTACGAC	110976	110978	110979	111006		-2473792	0	0	0	0	0	0	0	0	0
765	NW_019673226.1	CACTACTAGAAA	CACTACTAGAAA	193824	FRW	*TAA*	TAA	CACTACTAGAAAAACAACCTTTTACGAC	***	TAA*CACTACTAGAAAAACAACCTTTTACGAC	193821	193823	193824	193851		82846	0	1	0	0	0	0	0	0	0
766	NW_019673226.1	TTTCTAGTAGTG	CACTACTAGAAA	198618	REV	*TAA*	TTA	CACTACTAGAAAACAAGCCTTTAATGAC	***	GTCATTAAAGGCTTGTTTTCTAGTAGTG*TAA	198591	198618	198619	198621		4795	1	0	1	1	1	1	1	TRUE	4795
767	NW_019673231.1	TTTCTAGTAGTG	CACTACTAGAAA	40	REV	*AAC*	GTT	CACTACTAGAAAAAAGGCCTTTTACGAC	***	GTCGTAAAAGGCCTTTTTTCTAGTAGTG*AAC	13	40	41	43		-198577	0	0	0	0	0	0	0	0	0
768	NW_019673237.1	CACTACTAGAAA	CACTACTAGAAA	26977	FRW	*GAA*	GAA	CACTACTAGAAAAACAACCTTTTACGAT	***	GAA*CACTACTAGAAAAACAACCTTTTACGAT	26974	26976	26977	27004		26938	1	1	0	0	0	0	0	0	0
769	NW_019673237.1	CACTACTAGAAA	CACTACTAGAAA	161047	FRW	*TGT*	TGT	CACTACTAGAAAATTAAGTAATTACCTA	***	TGT*CACTACTAGAAAATTAAGTAATTACCTA	161044	161046	161047	161074		134071	0	0	1	1	0	0	0	0	0
770	NW_019673238.1	TTTCTAGTAGTG	CACTACTAGAAA	247259	REV	*TGA*	TCA	CACTACTAGAAAAAAGGCCTTTTACGAC	***	GTCGTAAAAGGCCTTTTTTCTAGTAGTG*TGA	247232	247259	247260	247262		86213	0	1	0	0	1	0	0	0	0
771	NW_019673238.1	CACTACTAGAAA	CACTACTAGAAA	260758	FRW	*TAA*	TAA	CACTACTAGAAAACATCCTTTAACGACG	***	TAA*CACTACTAGAAAACATCCTTTAACGACG	260755	260757	260758	260785		13500	1	1	1	1	0	0	0	0	0
772	NW_019673238.1	TTTCTAGTAGTG	CACTACTAGAAA	275218	REV	*TAA*	TTA	CACTACTAGAAAACAGGCCTTTAATGAC	***	GTCATTAAAGGCCTGTTTTCTAGTAGTG*TAA	275191	275218	275219	275221		14461	1	0	1	1	1	1	1	TRUE	14461
773	NW_019673245.1	TTTCTAGTAGTG	CACTACTAGAAA	37332	REV	*ATA*	TAT	CACTACTAGAAAATAACCCTTTAATGAC	***	GTCATTAAAGGGTTATTTTCTAGTAGTG*ATA	37305	37332	37333	37335		-237885	0	1	0	0	0	0	0	0	0
774	NW_019673245.1	CACTACTAGAAA	CACTACTAGAAA	288171	FRW	*CAT*	CAT	CACTACTAGAAAACATCCCTTTAATGAC	***	CAT*CACTACTAGAAAACATCCCTTTAATGAC	288168	288170	288171	288198		250840	0	1	1	1	0	0	0	0	0
775	NW_019673245.1	TTTCTAGTAGTG	CACTACTAGAAA	293668	REV	*CAT*	ATG	CACTACTAGAAAAACAGCCTTTTATGAC	***	GTCATAAAAGGCTGTTTTTCTAGTAGTG*CAT	293641	293668	293669	293671		5498	1	0	1	1	1	1	1	TRUE	5498
776	NW_019673247.1	TTTCTAGTAGTG	CACTACTAGAAA	626688	REV	*TGT*	ACA	CACTACTAGAAAAACAGCCTTTTACGAC	***	GTCGTAAAAGGCTGTTTTTCTAGTAGTG*TGT	626661	626688	626689	626691		333021	0	0	0	0	0	0	0	0	0
777	NW_019673259.1	CACTACTAGAAA	CACTACTAGAAA	76106	FRW	*TTA*	TTA	CACTACTAGAAAAACAGCCTTTTACGAC	***	TTA*CACTACTAGAAAAACAGCCTTTTACGAC	76103	76105	76106	76133		-550581	0	1	0	0	0	0	0	0	0
778	NW_019673259.1	TTTCTAGTAGTG	CACTACTAGAAA	82181	REV	*TTA*	TAA	CACTACTAGAAAAATAGCCTTTTACGAC	***	GTCGTAAAAGGCTATTTTTCTAGTAGTG*TTA	82154	82181	82182	82184		6076	1	0	1	1	1	1	1	TRUE	6076
779	NW_019673275.1	CACTACTAGAAA	CACTACTAGAAA	494690	FRW	*TAA*	TAA	CACTACTAGAAAAAAGGCCTTTTACGAC	***	TAA*CACTACTAGAAAAAAGGCCTTTTACGAC	494687	494689	494690	494717		412510	0	1	0	0	0	0	0	0	0
780	NW_019673275.1	TTTCTAGTAGTG	CACTACTAGAAA	499422	REV	*TAA*	TTA	CACTACTAGAAAAAAGGCCTTTTACGAC	***	GTCGTAAAAGGCCTTTTTTCTAGTAGTG*TAA	499395	499422	499423	499425		4733	1	1	1	1	1	1	1	TRUE	4733
781	NW_019673275.1	CACTACTAGAAA	CACTACTAGAAA	731688	FRW	*GCC*	GCC	CACTACTAGAAAAACAGCCTTTTACGAC	***	GCC*CACTACTAGAAAAACAGCCTTTTACGAC	731685	731687	731688	731715		232267	0	1	1	1	0	0	0	0	0
782	NW_019673275.1	TTTCTAGTAGTG	CACTACTAGAAA	745198	REV	*GCC*	GGC	CACTACTAGAAAAACAGCCTTTTACAAC	***	GTTGTAAAAGGCTGTTTTTCTAGTAGTG*GCC	745171	745198	745199	745201		13511	1	1	1	1	1	1	1	TRUE	13511
783	NW_019673275.1	CACTACTAGAAA	CACTACTAGAAA	823479	FRW	*TTA*	TTA	CACTACTAGAAAAACAACATTTTACGAC	***	TTA*CACTACTAGAAAAACAACATTTTACGAC	823476	823478	823479	823506		78282	0	1	1	1	0	0	0	0	0
784	NW_019673275.1	TTTCTAGTAGTG	CACTACTAGAAA	827964	REV	*TTA*	TAA	CACTACTAGAAAACAGACCTTTAATGAC	***	GTCATTAAAGGTCTGTTTTCTAGTAGTG*TTA	827937	827964	827965	827967		4486	1	1	1	1	1	1	1	TRUE	4486
785	NW_019673275.1	CACTACTAGAAA	CACTACTAGAAA	928400	FRW	*GAA*	GAA	CACTACTAGAAAAATAGCCTTTTACGAC	***	GAA*CACTACTAGAAAAATAGCCTTTTACGAC	928397	928399	928400	928427		100437	0	1	1	1	0	0	0	0	0
786	NW_019673275.1	TTTCTAGTAGTG	CACTACTAGAAA	1121713	REV	*AAA*	TTT	CACTACTAGAAAAAAGGCCTTTTACGAC	***	GTCGTAAAAGGCCTTTTTTCTAGTAGTG*AAA	1121686	1121713	1121714	1121716		193314	0	1	1	1	1	0	0	0	0
787	NW_019673275.1	CACTACTAGAAA	CACTACTAGAAA	1122473	FRW	*TCG*	TCG	CACTACTAGAAAAACAACATTTTACGAC	***	TCG*CACTACTAGAAAAACAACATTTTACGAC	1122470	1122472	1122473	1122500		761	0	1	1	1	0	0	0	0	0
788	NW_019673275.1	TTTCTAGTAGTG	CACTACTAGAAA	1469057	REV	*GTA*	TAC	CACTACTAGAAAAACAGCCTTTTACGAC	***	GTCGTAAAAGGCTGTTTTTCTAGTAGTG*GTA	1469030	1469057	1469058	1469060		346585	0	0	1	1	1	0	0	0	0
789	NW_019673276.1	TTTCTAGTAGTG	CACTACTAGAAA	270117	REV	*TGA*	TCA	CACTACTAGAAAAAAGGCCTTTTACGAT	***	ATCGTAAAAGGCCTTTTTTCTAGTAGTG*TGA	270090	270117	270118	270120		-1198939	0	1	0	0	0	0	0	0	0
790	NW_019673276.1	CACTACTAGAAA	CACTACTAGAAA	819463	FRW	*ATT*	ATT	CACTACTAGAAAAAAGGCCTTTTACGAC	***	ATT*CACTACTAGAAAAAAGGCCTTTTACGAC	819460	819462	819463	819490		549347	0	1	1	1	0	0	0	0	0
791	NW_019673276.1	TTTCTAGTAGTG	CACTACTAGAAA	824387	REV	*ATT*	AAT	CACTACTAGAAAAAAGACCTTTTACGAC	***	GTCGTAAAAGGTCTTTTTTCTAGTAGTG*ATT	824360	824387	824388	824390		4925	1	1	1	1	1	1	1	TRUE	4925
792	NW_019673276.1	CACTACTAGAAA	CACTACTAGAAA	1073567	FRW	*GAC*	GAC	CACTACTAGAAAAAAGCCCTTTAATGAC	***	GAC*CACTACTAGAAAAAAGCCCTTTAATGAC	1073564	1073566	1073567	1073594		249181	0	1	1	1	0	0	0	0	0
793	NW_019673276.1	TTTCTAGTAGTG	CACTACTAGAAA	1079377	REV	*GAC*	GTC	CACTACTAGAAAAAAGGCCTTTTACGAC	***	GTCGTAAAAGGCCTTTTTTCTAGTAGTG*GAC	1079350	1079377	1079378	1079380		5811	1	0	1	1	1	1	1	TRUE	5811
794	NW_019673281.1	CACTACTAGAAA	CACTACTAGAAA	196630	FRW	*GCA*	GCA	CACTACTAGAAAAACAGCCTTTTACGAC	***	GCA*CACTACTAGAAAAACAGCCTTTTACGAC	196627	196629	196630	196657		-882746	0	1	0	0	0	0	0	0	0
795	NW_019673281.1	TTTCTAGTAGTG	CACTACTAGAAA	202550	REV	*GCA*	TGC	CACTACTAGAAAACAGACCTTTAACGAC	***	GTCGTTAAAGGTCTGTTTTCTAGTAGTG*GCA	202523	202550	202551	202553		5921	1	1	1	1	1	1	1	TRUE	5921
796	NW_019673281.1	CACTACTAGAAA	CACTACTAGAAA	601099	FRW	*AAC*	AAC	CACTACTAGAAAAACAGCCTCTTACAAC	***	AAC*CACTACTAGAAAAACAGCCTCTTACAAC	601096	601098	601099	601126		398550	0	1	1	1	0	0	0	0	0
797	NW_019673281.1	TTTCTAGTAGTG	CACTACTAGAAA	607131	REV	*AAC*	GTT	CACTACTAGAAAACAGCCCTTTAATGAC	***	GTCATTAAAGGGCTGTTTTCTAGTAGTG*AAC	607104	607131	607132	607134		6033	1	1	1	1	1	1	1	TRUE	6033
798	NW_019673281.1	CACTACTAGAAA	CACTACTAGAAA	873026	FRW	*TCT*	TCT	CACTACTAGAAAAAAGGCCTTTTACAAC	***	TCT*CACTACTAGAAAAAAGGCCTTTTACAAC	873023	873025	873026	873053		265896	0	1	1	1	0	0	0	0	0
799	NW_019673281.1	TTTCTAGTAGTG	CACTACTAGAAA	1487899	REV	*GTC*	GAC	CACTACTAGAAAAACAGCCTTTTACGAC	***	GTCGTAAAAGGCTGTTTTTCTAGTAGTG*GTC	1487872	1487899	1487900	1487902		614874	0	1	1	1	1	0	0	0	0
800	NW_019673281.1	TTTCTAGTAGTG	CACTACTAGAAA	1821417	REV	*CTT*	AAG	CACTACTAGAAAAACAGTCTTTTACGAC	***	GTCGTAAAAGACTGTTTTTCTAGTAGTG*CTT	1821390	1821417	1821418	1821420		333519	0	1	1	1	0	0	0	0	0
801	NW_019673281.1	CACTACTAGAAA	CACTACTAGAAA	3092699	FRW	*GTT*	GTT	CACTACTAGAAAAACAGCCTTTTACGAC	***	GTT*CACTACTAGAAAAACAGCCTTTTACGAC	3092696	3092698	3092699	3092726		1271283	0	1	1	1	0	0	0	0	0
802	NW_019673281.1	CACTACTAGAAA	CACTACTAGAAA	4308911	FRW	*GAA*	GAA	CACTACTAGAAAAATAGCCTTTTACTAC	***	GAA*CACTACTAGAAAAATAGCCTTTTACTAC	4308908	4308910	4308911	4308938		1216213	0	1	1	1	0	0	0	0	0
803	NW_019673281.1	TTTCTAGTAGTG	CACTACTAGAAA	4313632	REV	*GAA*	TTC	CACTACTAGAAAAACAGCCTTTTACGAC	***	GTCGTAAAAGGCTGTTTTTCTAGTAGTG*GAA	4313605	4313632	4313633	4313635		4722	1	1	1	1	1	1	1	TRUE	4722
804	NW_019673281.1	CACTACTAGAAA	CACTACTAGAAA	4430551	FRW	*AAC*	AAC	CACTACTAGAAAAACAGCCTTTCACGAC	***	AAC*CACTACTAGAAAAACAGCCTTTCACGAC	4430548	4430550	4430551	4430578		116920	0	1	1	1	0	0	0	0	0
805	NW_019673281.1	TTTCTAGTAGTG	CACTACTAGAAA	4435669	REV	*AAC*	GTT	CACTACTAGAAAAACAGCATTTTACGAC	***	GTCGTAAAATGCTGTTTTTCTAGTAGTG*AAC	4435642	4435669	4435670	4435672		5119	1	1	1	1	1	1	1	TRUE	5119
806	NW_019673281.1	CACTACTAGAAA	CACTACTAGAAA	4522339	FRW	*TAC*	TAC	CACTACTAGAAAAACAACCTTTTACGAC	***	TAC*CACTACTAGAAAAACAACCTTTTACGAC	4522336	4522338	4522339	4522366		86671	0	1	1	1	0	0	0	0	0
807	NW_019673281.1	TTTCTAGTAGTG	CACTACTAGAAA	4527075	REV	*TAC*	GTA	CACTACTAGAAAAACAGCCTTTTACGAC	***	GTCGTAAAAGGCTGTTTTTCTAGTAGTG*TAC	4527048	4527075	4527076	4527078		4737	1	0	1	1	1	1	1	TRUE	4737
808	NW_019673296.1	CACTACTAGAAA	CACTACTAGAAA	771845	FRW	*ATT*	ATT	CACTACTAGAAAAATAGCCTTTTACGAC	***	ATT*CACTACTAGAAAAATAGCCTTTTACGAC	771842	771844	771845	771872		-3755229	0	1	0	0	0	0	0	0	0
809	NW_019673296.1	TTTCTAGTAGTG	CACTACTAGAAA	789281	REV	*ATT*	AAT	CACTACTAGAAAAACAGCCTTTTACGAC	***	GTCGTAAAAGGCTGTTTTTCTAGTAGTG*ATT	789254	789281	789282	789284		17437	1	1	1	1	1	1	1	TRUE	17437
810	NW_019673296.1	CACTACTAGAAA	CACTACTAGAAA	892144	FRW	*TAG*	TAG	CACTACTAGAAAAAAGGCCTTTTACGAC	***	TAG*CACTACTAGAAAAAAGGCCTTTTACGAC	892141	892143	892144	892171		102864	0	1	1	1	0	0	0	0	0
811	NW_019673296.1	CACTACTAGAAA	CACTACTAGAAA	1829237	FRW	*CCA*	CCA	CACTACTAGAAAAACAGCGTTTTACGAC	***	CCA*CACTACTAGAAAAACAGCGTTTTACGAC	1829234	1829236	1829237	1829264		937094	0	0	1	1	0	0	0	0	0
812	NW_019673302.1	CACTACTAGAAA	CACTACTAGAAA	50942	FRW	*ATC*	ATC	CACTACTAGAAAAAAGGCCTTTTACGAC	***	ATC*CACTACTAGAAAAAAGGCCTTTTACGAC	50939	50941	50942	50969		-1778294	0	1	0	0	0	0	0	0	0
813	NW_019673302.1	TTTCTAGTAGTG	CACTACTAGAAA	203737	REV	*ATC*	GAT	CACTACTAGAAAAACAACCTTTTACGAC	***	GTCGTAAAAGGTTGTTTTTCTAGTAGTG*ATC	203710	203737	203738	203740		152796	0	0	1	1	1	1	0	0	0
814	NW_019673306.1	CACTACTAGAAA	CACTACTAGAAA	65974	FRW	*ATC*	ATC	CACTACTAGAAAAACAACCTTTTACGAC	***	ATC*CACTACTAGAAAAACAACCTTTTACGAC	65971	65973	65974	66001		-137762	0	1	0	0	0	1	0	0	0
815	NW_019673306.1	TTTCTAGTAGTG	CACTACTAGAAA	206586	REV	*CAT*	ATG	CACTACTAGAAAAACAGCCTTTTACGAC	***	GTCGTAAAAGGCTGTTTTTCTAGTAGTG*CAT	206559	206586	206587	206589		140613	0	0	1	1	1	0	0	0	0
816	NW_019673320.1	CACTACTAGAAA	CACTACTAGAAA	1624957	FRW	*TAA*	TAA	CACTACTAGAAAAACAGCCTTTTACGAC	***	TAA*CACTACTAGAAAAACAGCCTTTTACGAC	1624954	1624956	1624957	1624984		1418372	0	1	0	0	0	0	0	0	0
817	NW_019673320.1	TTTCTAGTAGTG	CACTACTAGAAA	1629236	REV	*TAA*	TTA	CACTACTAGAAAAATACCCTTTAATGAC	***	GTCATTAAAGGGTATTTTTCTAGTAGTG*TAA	1629209	1629236	1629237	1629239		4280	1	1	1	1	1	1	1	TRUE	4280
818	NW_019673320.1	CACTACTAGAAA	CACTACTAGAAA	1931969	FRW	*TTC*	TTC	CACTACTAGAAAAATAGCCTTTTACGAC	***	TTC*CACTACTAGAAAAATAGCCTTTTACGAC	1931966	1931968	1931969	1931996		302734	0	1	1	1	0	0	0	0	0
819	NW_019673320.1	TTTCTAGTAGTG	CACTACTAGAAA	1937670	REV	*TTC*	GAA	CACTACTAGAAAAACAGCCTTTTACGAC	***	GTCGTAAAAGGCTGTTTTTCTAGTAGTG*TTC	1937643	1937670	1937671	1937673		5702	1	1	1	1	1	1	1	TRUE	5702
820	NW_019673320.1	CACTACTAGAAA	CACTACTAGAAA	2330400	FRW	*AAC*	AAC	CACTACTAGAAACATGGGTTTTAGAGAC	***	AAC*CACTACTAGAAACATGGGTTTTAGAGAC	2330397	2330399	2330400	2330427		392731	0	1	1	1	0	0	0	0	0
821	NW_019673320.1	TTTCTAGTAGTG	CACTACTAGAAA	2335354	REV	*TGA*	TCA	CACTACTAGAAACTTGAGTTTCAGCTAC	***	GTAGCTGAAACTCAAGTTTCTAGTAGTG*TGA	2335327	2335354	2335355	2335357		4955	1	1	1	1	1	0	0	0	0
822	NW_019673320.1	CACTACTAGAAA	CACTACTAGAAA	3117759	FRW	*TAA*	TAA	CACTACTAGAAAAACAGCCTTTTACGAC	***	TAA*CACTACTAGAAAAACAGCCTTTTACGAC	3117756	3117758	3117759	3117786		782406	0	1	1	1	0	0	0	0	0
823	NW_019673320.1	CACTACTAGAAA	CACTACTAGAAA	3371732	FRW	*TTT*	TTT	CACTACTAGAAAAACAGCCTTTTACGAC	***	TTT*CACTACTAGAAAAACAGCCTTTTACGAC	3371729	3371731	3371732	3371759		253974	0	1	1	1	0	0	0	0	0
824	NW_019673320.1	TTTCTAGTAGTG	CACTACTAGAAA	3386873	REV	*TTT*	AAA	CACTACTAGAAAACAACCCTTTAATGAC	***	GTCATTAAAGGGTTGTTTTCTAGTAGTG*TTT	3386846	3386873	3386874	3386876		15142	1	1	1	1	1	1	1	TRUE	15142
825	NW_019673320.1	CACTACTAGAAA	CACTACTAGAAA	4080429	FRW	*TTT*	TTT	CACTACTAGAAAAACAGCCTTTTACGAC	***	TTT*CACTACTAGAAAAACAGCCTTTTACGAC	4080426	4080428	4080429	4080456		693557	0	1	1	1	0	1	0	0	0
826	NW_019673320.1	TTTCTAGTAGTG	CACTACTAGAAA	4105015	REV	*TTT*	AAA	CACTACTAGAAAACAGACCTTTAATGAT	***	ATCATTAAAGGTCTGTTTTCTAGTAGTG*TTT	4104988	4105015	4105016	4105018		24587	1	1	1	1	1	1	1	TRUE	24587
827	NW_019673320.1	CACTACTAGAAA	CACTACTAGAAA	4675440	FRW	*TTT*	TTT	CACTACTAGAAAAAAGGCCTTTTACGAC	***	TTT*CACTACTAGAAAAAAGGCCTTTTACGAC	4675437	4675439	4675440	4675467		570426	0	1	1	1	0	1	0	0	0
828	NW_019673320.1	TTTCTAGTAGTG	CACTACTAGAAA	5041046	REV	*GTT*	AAC	CACTACTAGAAAAACAGCCTTTTACGAC	***	GTCGTAAAAGGCTGTTTTTCTAGTAGTG*GTT	5041019	5041046	5041047	5041049		365607	0	1	1	1	1	0	0	0	0
829	NW_019673320.1	CACTACTAGAAA	CACTACTAGAAA	5369427	FRW	*GAT*	GAT	CACTACTAGAAAAACAGCCTTTTACGAC	***	GAT*CACTACTAGAAAAACAGCCTTTTACGAC	5369424	5369426	5369427	5369454		328382	0	1	1	1	0	0	0	0	0
830	NW_019673320.1	TTTCTAGTAGTG	CACTACTAGAAA	5501701	REV	*AAG*	CTT	CACTACTAGAAAAACAACATTTTACGAC	***	GTCGTAAAATGTTGTTTTTCTAGTAGTG*AAG	5501674	5501701	5501702	5501704		132275	0	1	1	1	1	0	0	0	0
831	NW_019673320.1	CACTACTAGAAA	CACTACTAGAAA	5574991	FRW	*ACA*	ACA	CACTACTAGAAAAATAGCCTTTTATGAC	***	ACA*CACTACTAGAAAAATAGCCTTTTATGAC	5574988	5574990	5574991	5575018		73291	0	1	1	1	0	0	0	0	0
832	NW_019673320.1	TTTCTAGTAGTG	CACTACTAGAAA	5592154	REV	*ACA*	TGT	CACTACTAGAAAAACAACATTTTACAAC	***	GTTGTAAAATGTTGTTTTTCTAGTAGTG*ACA	5592127	5592154	5592155	5592157		17164	1	1	1	1	1	1	1	TRUE	17164
833	NW_019673320.1	TTTCTAGTAGTG	CACTACTAGAAA	5726186	REV	*CAC*	GTG	CACTACTAGAAAACAGACCTTTAATGAC	***	GTCATTAAAGGTCTGTTTTCTAGTAGTG*CAC	5726159	5726186	5726187	5726189		134033	0	1	1	1	0	0	0	0	0
834	NW_019673320.1	CACTACTAGAAA	CACTACTAGAAA	5963948	FRW	*AAT*	AAT	CACTACTAGAAAATAGACCTTTAATGAC	***	AAT*CACTACTAGAAAATAGACCTTTAATGAC	5963945	5963947	5963948	5963975		237763	0	1	1	1	0	0	0	0	0
835	NW_019673320.1	TTTCTAGTAGTG	CACTACTAGAAA	5969026	REV	*AAT*	ATT	CACTACTAGAAAAACAGCCTTTTACGAT	***	ATCGTAAAAGGCTGTTTTTCTAGTAGTG*AAT	5968999	5969026	5969027	5969029		5079	1	1	1	1	1	1	1	TRUE	5079
836	NW_019673320.1	TTTCTAGTAGTG	CACTACTAGAAA	6112460	REV	*ACA*	TGT	CACTACTAGAAAAACAACCTTTTATGAT	***	ATCATAAAAGGTTGTTTTTCTAGTAGTG*ACA	6112433	6112460	6112461	6112463		143435	0	1	1	1	0	0	0	0	0
837	NW_019673320.1	CACTACTAGAAA	CACTACTAGAAA	6274023	FRW	*TCT*	TCT	CACTACTAGAAAACATGGTGTTTTCCTA	***	TCT*CACTACTAGAAAACATGGTGTTTTCCTA	6274020	6274022	6274023	6274050		161564	0	1	1	1	0	0	0	0	0
838	NW_019673320.1	TTTCTAGTAGTG	CACTACTAGAAA	6279045	REV	*TCT*	AGA	CACTACTAGAAAACTAGGGCAATAGCTA	***	TAGCTATTGCCCTAGTTTTCTAGTAGTG*TCT	6279018	6279045	6279046	6279048		5023	1	1	1	1	1	1	1	TRUE	5023
839	NW_019673320.1	CACTACTAGAAA	CACTACTAGAAA	6357809	FRW	*GTT*	GTT	CACTACTAGAAAACAACCCTTTAATGAC	***	GTT*CACTACTAGAAAACAACCCTTTAATGAC	6357806	6357808	6357809	6357836		78765	0	1	1	1	0	0	0	0	0
840	NW_019673320.1	TTTCTAGTAGTG	CACTACTAGAAA	6363110	REV	*GTT*	AAC	CACTACTAGAAAAACAACCTTTTACGAC	***	GTCGTAAAAGGTTGTTTTTCTAGTAGTG*GTT	6363083	6363110	6363111	6363113		5302	1	0	1	1	1	1	1	TRUE	5302
841	NW_019673321.1	CACTACTAGAAA	CACTACTAGAAA	435071	FRW	*CCT*	CCT	CACTACTAGAAAAACAGCCTTTTACGAC	***	CCT*CACTACTAGAAAAACAGCCTTTTACGAC	435068	435070	435071	435098		-5928038	0	1	0	0	0	0	0	0	0
842	NW_019673321.1	TTTCTAGTAGTG	CACTACTAGAAA	498031	REV	*AAA*	TTT	CACTACTAGAAAAACAACCTTTTACGAC	***	GTCGTAAAAGGTTGTTTTTCTAGTAGTG*AAA	498004	498031	498032	498034		62961	0	1	1	1	1	0	0	0	0
843	NW_019673321.1	TTTCTAGTAGTG	CACTACTAGAAA	507736	REV	*AAA*	TTT	CACTACTAGAAAAACAACCTTTTACGAC	***	GTCGTAAAAGGTTGTTTTTCTAGTAGTG*AAA	507709	507736	507737	507739		9706	1	1	1	1	0	1	0	0	0
844	NW_019673321.1	CACTACTAGAAA	CACTACTAGAAA	727826	FRW	*CAG*	CAG	CACTACTAGAAAAACAGCCTTTTACGAC	***	CAG*CACTACTAGAAAAACAGCCTTTTACGAC	727823	727825	727826	727853		220091	0	1	1	1	0	0	0	0	0
845	NW_019673321.1	TTTCTAGTAGTG	CACTACTAGAAA	732618	REV	*CAG*	CTG	CACTACTAGAAAACAGACCTTTAATGAC	***	GTCATTAAAGGTCTGTTTTCTAGTAGTG*CAG	732591	732618	732619	732621		4793	1	1	1	1	1	1	1	TRUE	4793
846	NW_019673321.1	CACTACTAGAAA	CACTACTAGAAA	935641	FRW	*TTT*	TTT	CACTACTAGAAAAACAGCATTTTACGAC	***	TTT*CACTACTAGAAAAACAGCATTTTACGAC	935638	935640	935641	935668		203024	0	1	1	1	0	0	0	0	0
847	NW_019673321.1	CACTACTAGAAA	CACTACTAGAAA	2043098	FRW	*ATG*	ATG	CACTACTAGAAAACAGCCATTTAATGAC	***	ATG*CACTACTAGAAAACAGCCATTTAATGAC	2043095	2043097	2043098	2043125		1107458	0	1	1	1	0	0	0	0	0
848	NW_019673321.1	CACTACTAGAAA	CACTACTAGAAA	2096217	FRW	*TAT*	TAT	CACTACTAGAAAAACAGCCTTTTTACGA	***	TAT*CACTACTAGAAAAACAGCCTTTTTACGA	2096214	2096216	2096217	2096244		53120	0	1	1	1	0	0	0	0	0
849	NW_019673321.1	CACTACTGGAAA	CACTACTGGAAA	2612580	FRW	*ATT*	ATT	CACTACTGGAAAATTGGTAATAGAGTAC	***	ATT*CACTACTGGAAAATTGGTAATAGAGTAC	2612577	2612579	2612580	2612607	TIR-B	516364	0	1	1	1	0	0	0	0	0
850	NW_019673321.1	TTTCTAGTAGTG	CACTACTAGAAA	2618513	REV	*ATT*	AAT	CACTACTAGAAAAAGGTTAATAGAGTAC	***	GTACTCTATTAACCTTTTTCTAGTAGTG*ATT	2618486	2618513	2618514	2618516	TIR-A	5934	1	0	1	1	1	1	1	TRUE	5934
851	NW_019673323.1	CACTACTAGAAA	CACTACTAGAAA	337162	FRW	*TCT*	TCT	CACTACTAGAAAAAAGGCCTTTTACGAC	***	TCT*CACTACTAGAAAAAAGGCCTTTTACGAC	337159	337161	337162	337189		-2281350	0	1	0	0	0	0	0	0	0
852	NW_019673323.1	TTTCTAGTAGTG	CACTACTAGAAA	341293	REV	*TCT*	AGA	CACTACTAGAAAAAAGGCCTTTTACGAC	***	GTCGTAAAAGGCCTTTTTTCTAGTAGTG*TCT	341266	341293	341294	341296		4132	1	0	1	1	1	1	1	TRUE	4132
853	NW_019673331.1	CACTACTAGAAA	CACTACTAGAAA	406119	FRW	*TAG*	TAG	CACTACTAGAAAAAGGCCTTTTACGACG	***	TAG*CACTACTAGAAAAAGGCCTTTTACGACG	406116	406118	406119	406146		64827	0	1	0	0	0	0	0	0	0
854	NW_019673331.1	CACTACTAGAAA	CACTACTAGAAA	1097089	FRW	*TTT*	TTT	CACTACTAGAAAAAAGGCCTTTTACGAC	***	TTT*CACTACTAGAAAAAAGGCCTTTTACGAC	1097086	1097088	1097089	1097116		690971	0	1	1	1	0	0	0	0	0
855	NW_019673331.1	TTTCTAGTAGTG	CACTACTAGAAA	1101766	REV	*TTT*	AAA	CACTACTAGAAAAATAGCCTTTAATGAC	***	GTCATTAAAGGCTATTTTTCTAGTAGTG*TTT	1101739	1101766	1101767	1101769		4678	1	1	1	1	1	1	1	TRUE	4678
856	NW_019673331.1	CACTACTAGAAA	CACTACTAGAAA	1125013	FRW	*TCA*	TCA	CACTACTAGAAAATAGACCTTTAATGAC	***	TCA*CACTACTAGAAAATAGACCTTTAATGAC	1125010	1125012	1125013	1125040		23248	1	1	1	1	0	0	0	0	0
857	NW_019673331.1	TTTCTAGTAGTG	CACTACTAGAAA	1131100	REV	*TCA*	TGA	CACTACTAGAAAAACAGCCTTTTATGAC	***	GTCATAAAAGGCTGTTTTTCTAGTAGTG*TCA	1131073	1131100	1131101	1131103		6088	1	0	1	1	1	1	1	TRUE	6088
858	NW_019673337.1	CACTACTAGAAA	CACTACTAGAAA	70821	FRW	*TGG*	TGG	CACTACTAGAAAAATAGCCTTTTACGAC	***	TGG*CACTACTAGAAAAATAGCCTTTTACGAC	70818	70820	70821	70848		-1060278	0	0	0	0	0	0	0	0	0
859	NW_019673339.1	TTTCTAGTAGTG	CACTACTAGAAA	214820	REV	*ACT*	AGT	CACTACTAGAAAAACAGCCTTTTACGAC	***	GTCGTAAAAGGCTGTTTTTCTAGTAGTG*ACT	214793	214820	214821	214823		144000	0	0	0	0	1	0	0	0	0
860	NW_019673353.1	TTCTAGTAGTG	CACTACTAGAA	181980	REV	*AGT*	ACT	CACTACTAGAATATTTGGATTTAGCTAC	***	GTAGCTAAATCCAAATATTCTAGTAGTG*AGT	181953	181980	181981	181983		-32839	0	0	0	0	0	0	0	0	0
861	NW_019673358.1	CACTACTAGAAA	CACTACTAGAAA	242181	FRW	*AGA*	AGA	CACTACTAGAAAAATACCCTTTAATGAC	***	AGA*CACTACTAGAAAAATACCCTTTAATGAC	242178	242180	242181	242208		60202	0	1	0	0	0	0	0	0	0
862	NW_019673358.1	TTTCTAGTAGTG	CACTACTAGAAA	281800	REV	*AGA*	TCT	CACTACTAGAAAACAGGCCTTTAATGAC	***	GTCATTAAAGGCCTGTTTTCTAGTAGTG*AGA	281773	281800	281801	281803		39620	0	0	1	1	1	1	0	0	0
863	NW_019673360.1	TTTCTAGTAGTG	CACTACTAGAAA	42532	REV	*GTG*	CAC	CACTACTAGAAAACAGCCCTTTAATGAC	***	GTCATTAAAGGGCTGTTTTCTAGTAGTG*GTG	42505	42532	42533	42535		-239267	0	1	0	0	0	0	0	0	0
864	NW_019673360.1	CACTACTAGAAA	CACTACTAGAAA	94940	FRW	*AGC*	AGC	CACTACTAGAAAAACAGCCTTTTACGAC	***	AGC*CACTACTAGAAAAACAGCCTTTTACGAC	94937	94939	94940	94967		52409	0	0	1	1	0	0	0	0	0
865	NW_019673370.1	TTTCTAGTAGTG	CACTACTAGAAA	271629	REV	*ATT*	AAT	CACTACTAGAAAAACAGCCTTTTACGAT	***	ATCGTAAAAGGCTGTTTTTCTAGTAGTG*ATT	271602	271629	271630	271632		176690	0	0	0	0	1	0	0	0	0
866	NW_019673379.1	CACTACTAGAAA	CACTACTAGAAA	816392	FRW	*AAA*	AAA	CACTACTAGAAAAACAGCCTTTTACGAC	***	AAA*CACTACTAGAAAAACAGCCTTTTACGAC	816389	816391	816392	816419		544764	0	1	0	0	0	0	0	0	0
867	NW_019673379.1	TTTCTAGTAGTG	CACTACTAGAAA	822233	REV	*ACT*	AGT	CACTACTAGAAAAATAGCCTTTTACGAC	***	GTCGTAAAAGGCTATTTTTCTAGTAGTG*ACT	822206	822233	822234	822236		5842	1	1	1	1	1	0	0	0	0
868	NW_019673379.1	TTTCTAGTAGTG	CACTACTAGAAA	829528	REV	*TAA*	TTA	CACTACTAGAAAAATAGCCTTTTACGAC	***	GTCGTAAAAGGCTATTTTTCTAGTAGTG*TAA	829501	829528	829529	829531		7296	1	0	1	1	0	0	0	0	0
869	NW_019673384.1	CACTACTAGAAA	CACTACTAGAAA	515784	FRW	*AAT*	AAT	CACTACTAGAAAAAGACCTTTAATGACG	***	AAT*CACTACTAGAAAAAGACCTTTAATGACG	515781	515783	515784	515811		-313743	0	1	0	0	0	0	0	0	0
870	NW_019673384.1	CACTACTAGAAA	CACTACTAGAAA	801414	FRW	*TTT*	TTT	CACTACTAGAAAAACAGCCTTTTACGAG	***	TTT*CACTACTAGAAAAACAGCCTTTTACGAG	801411	801413	801414	801441		285631	0	1	1	1	0	0	0	0	0
871	NW_019673384.1	TTTCTAGTAGTG	CACTACTAGAAA	817690	REV	*TTT*	AAA	CACTACTAGAAAAATAGCCTTTTACGAT	***	ATCGTAAAAGGCTATTTTTCTAGTAGTG*TTT	817663	817690	817691	817693		16277	1	0	1	1	1	1	1	TRUE	16277
872	NW_019673395.1	CACTACTAGAAA	CACTACTAGAAA	245287	FRW	*ATC*	ATC	CACTACTAGAAAAATAGCCTTTTATGAC	***	ATC*CACTACTAGAAAAATAGCCTTTTATGAC	245284	245286	245287	245314		-572402	0	1	0	0	0	0	0	0	0
873	NW_019673395.1	TTTCTAGTAGTG	CACTACTAGAAA	250102	REV	*ATC*	GAT	CACTACTAGAAAAATAGCCTTTTACGAC	***	GTCGTAAAAGGCTATTTTTCTAGTAGTG*ATC	250075	250102	250103	250105		4816	1	1	1	1	1	1	1	TRUE	4816
874	NW_019673395.1	TTTCTAGTAGTG	CACTACTAGAAA	283342	REV	*ATT*	AAT	CACTACTAGAAAAACAACCTTTTACGAC	***	GTCGTAAAAGGTTGTTTTTCTAGTAGTG*ATT	283315	283342	283343	283345		33241	0	1	1	1	0	0	0	0	0
875	NW_019673395.1	CACTACTAGAAA	CACTACTAGAAA	421559	FRW	*GAA*	GAA	CACTACTAGAAAAATAGCCTTTTACGAC	***	GAA*CACTACTAGAAAAATAGCCTTTTACGAC	421556	421558	421559	421586		138218	0	1	1	1	0	0	0	0	0
876	NW_019673395.1	TTTCTAGTAGTG	CACTACTAGAAA	435061	REV	*GAA*	TTC	CACTACTAGAAAAACAATCTTTTACGAC	***	GTCGTAAAAGATTGTTTTTCTAGTAGTG*GAA	435034	435061	435062	435064		13503	1	1	1	1	1	1	1	TRUE	13503
877	NW_019673395.1	TTTCTAGTAGTG	CACTACTAGAAA	939019	REV	*TGT*	ACA	CACTACTAGAAAAAGGTTAATAGAGTAC	***	GTACTCTATTAACCTTTTTCTAGTAGTG*TGT	938992	939019	939020	939022	TIR-A	503959	0	1	1	1	0	0	0	0	0
878	NW_019673395.1	CACTACTAGAAA	CACTACTAGAAA	1677589	FRW	*CCT*	CCT	CACTACTAGAAAACAGACCTTTAATGAC	***	CCT*CACTACTAGAAAACAGACCTTTAATGAC	1677586	1677588	1677589	1677616		738571	0	1	1	1	0	0	0	0	0
879	NW_019673395.1	CACTACTAGAAA	CACTACTAGAAA	1781112	FRW	*AAT*	AAT	CACTACTAGAAAACAGGGCTTTAAGGAC	***	AAT*CACTACTAGAAAACAGGGCTTTAAGGAC	1781109	1781111	1781112	1781139		103524	0	1	1	1	0	0	0	0	0
880	NW_019673395.1	TTTCTAGTAGTG	CACTACTAGAAA	1784802	REV	*AAT*	ATT	CACTACTAGAAAAACAGCCTTTTACGAC	***	GTCGTAAAAGGCTGTTTTTCTAGTAGTG*AAT	1784775	1784802	1784803	1784805		3691	1	1	1	1	1	1	1	TRUE	3691
881	NW_019673395.1	TTTCTAGTAGTG	CACTACTAGAAA	1844926	REV	*ACA*	TGT	CACTACTAGAAAAAAGGCCTTTTATGAC	***	GTCATAAAAGGCCTTTTTTCTAGTAGTG*ACA	1844899	1844926	1844927	1844929		60125	0	1	1	1	0	0	0	0	0
882	NW_019673395.1	CACTACTAGAAA	CACTACTAGAAA	2443055	FRW	*AGA*	AGA	CACTACTAGAAAACAAAGGGTTTTGCCA	***	AGA*CACTACTAGAAAACAAAGGGTTTTGCCA	2443052	2443054	2443055	2443082		598130	0	1	1	1	0	0	0	0	0
883	NW_019673395.1	CACTACTAGAAA	CACTACTAGAAA	2451004	FRW	*AGA*	AGA	CACTACTAGAAAACAAAGGGTTTTGCCA	***	AGA*CACTACTAGAAAACAAAGGGTTTTGCCA	2451001	2451003	2451004	2451031		7950	1	1	1	1	0	1	0	0	0
884	NW_019673395.1	TTTCTAGTAGTG	CACTACTAGAAA	2456869	REV	*AGA*	TCT	CACTACTAGAAAACTAAATAATTACCTA	***	TAGGTAATTATTTAGTTTTCTAGTAGTG*AGA	2456842	2456869	2456870	2456872		5866	1	0	1	1	1	1	1	TRUE	5866
885	NW_019673410.1	CACTACTAGAAA	CACTACTAGAAA	72153	FRW	*ATA*	ATA	CACTACTAGAAAATAGACCTTTAATGAC	***	ATA*CACTACTAGAAAATAGACCTTTAATGAC	72150	72152	72153	72180		-2384715	0	1	0	0	0	0	0	0	0
886	NW_019673410.1	TTTCTAGTAGTG	CACTACTAGAAA	78068	REV	*ATA*	TAT	CACTACTAGAAAGACAGCCTTTTACGAA	***	TTCGTAAAAGGCTGTCTTTCTAGTAGTG*ATA	78041	78068	78069	78071		5916	1	1	1	1	1	1	1	TRUE	5916
887	NW_019673410.1	CACTACTAGAAA	CACTACTAGAAA	100186	FRW	*ATT*	ATT	CACTACTAGAAAAACAGCCTTTTACGAC	***	ATT*CACTACTAGAAAAACAGCCTTTTACGAC	100183	100185	100186	100213		22119	1	1	1	1	0	0	0	0	0
888	NW_019673410.1	TTTCTAGTAGTG	CACTACTAGAAA	105831	REV	*ATT*	AAT	CACTACTAGAAAAACAGCCTTTTACGAT	***	ATCGTAAAAGGCTGTTTTTCTAGTAGTG*ATT	105804	105831	105832	105834		5646	1	0	1	1	1	1	1	TRUE	5646
889	NW_019673422.1	CACTACTAGAAA	CACTACTAGAAA	1021639	FRW	*CCT*	CCT	CACTACTAGAAAAACAGCCTTTTACGAC	***	CCT*CACTACTAGAAAAACAGCCTTTTACGAC	1021636	1021638	1021639	1021666		915809	0	1	0	0	0	0	0	0	0
890	NW_019673422.1	TTTCTAGTAGTG	CACTACTAGAAA	1137737	REV	*GAT*	ATC	CACTACTAGAAAAAGGTTAATAGAGTAC	***	GTACTCTATTAACCTTTTTCTAGTAGTG*GAT	1137710	1137737	1137738	1137740	TIR-A	116099	0	1	1	1	1	0	0	0	0
891	NW_019673422.1	CACTACTAGAAA	CACTACTAGAAA	1772204	FRW	*AGG*	AGG	CACTACTAGAAAAAAGGCCTTTTACGAC	***	AGG*CACTACTAGAAAAAAGGCCTTTTACGAC	1772201	1772203	1772204	1772231		634468	0	1	1	1	0	0	0	0	0
892	NW_019673422.1	TTTCTAGTAGTG	CACTACTAGAAA	1776532	REV	*AGG*	CCT	CACTACTAGAAAAATAGCCTTTTACGAC	***	GTCGTAAAAGGCTATTTTTCTAGTAGTG*AGG	1776505	1776532	1776533	1776535		4329	1	1	1	1	1	1	1	TRUE	4329
893	NW_019673422.1	CACTACTAGAAA	CACTACTAGAAA	1934801	FRW	*CTA*	CTA	CACTACTAGAAAAAAGGCCTTTTACGAC	***	CTA*CACTACTAGAAAAAAGGCCTTTTACGAC	1934798	1934800	1934801	1934828		158270	0	1	1	1	0	0	0	0	0
894	NW_019673422.1	CACTACTAGAAA	CACTACTAGAAA	2398635	FRW	*TTA*	TTA	CACTACTAGAAAAAGAGGTATCACCAAC	***	TTA*CACTACTAGAAAAAGAGGTATCACCAAC	2398632	2398634	2398635	2398662		463835	0	1	1	1	0	0	0	0	0
895	NW_019673422.1	TTTCTAGTAGTG	CACTACTAGAAA	2402420	REV	*TTA*	TAA	CACTACTAGAAAATGAGGTAGCAACGAC	***	GTCGTTGCTACCTCATTTTCTAGTAGTG*TTA	2402393	2402420	2402421	2402423		3786	1	1	1	1	1	1	1	TRUE	3786
896	NW_019673422.1	TTTCTAGTAGTG	CACTACTAGAAA	2527603	REV	*TTT*	AAA	CACTACTAGAAAAACAACCTTTTACGAC	***	GTCGTAAAAGGTTGTTTTTCTAGTAGTG*TTT	2527576	2527603	2527604	2527606		125184	0	1	1	1	0	0	0	0	0
897	NW_019673422.1	TTTCTAGTAGTG	CACTACTAGAAA	2550109	REV	*ATG*	CAT	CACTACTAGAAAAAAGGCCTTTTACAAT	***	ATTGTAAAAGGCCTTTTTTCTAGTAGTG*ATG	2550082	2550109	2550110	2550112		22507	1	1	1	1	0	0	0	0	0
898	NW_019673422.1	TTTCTAGTAGTG	CACTACTAGAAA	2922996	REV	*TCT*	AGA	CACTACTAGAAAAAAGGCCTTTTACGAC	***	GTCGTAAAAGGCCTTTTTTCTAGTAGTG*TCT	2922969	2922996	2922997	2922999		372888	0	1	1	1	0	0	0	0	0
899	NW_019673422.1	CACTACTGGAAA	CACTACTGGAAA	2983472	FRW	*CAA*	CAA	CACTACTGGAAAAACAGCCTTTTACGAC	***	CAA*CACTACTGGAAAAACAGCCTTTTACGAC	2983469	2983471	2983472	2983499		60477	0	1	1	1	0	0	0	0	0
900	NW_019673422.1	TTTCTAGTAGTG	CACTACTAGAAA	2991921	REV	*CAA*	TTG	CACTACTAGAAAATAGACCTTTAATGAC	***	GTCATTAAAGGTCTATTTTCTAGTAGTG*CAA	2991894	2991921	2991922	2991924		8450	1	1	1	1	1	1	1	TRUE	8450
901	NW_019673422.1	CACTACTAGAAA	CACTACTAGAAA	3001372	FRW	*CTA*	CTA	CACTACTAGAAAAACAGCCTTTTACGAC	***	CTA*CACTACTAGAAAAACAGCCTTTTACGAC	3001369	3001371	3001372	3001399		9452	1	1	1	1	0	0	0	0	0
902	NW_019673422.1	TTTCTAGTAGTG	CACTACTAGAAA	3109024	REV	*AAT*	ATT	CACTACTAGAAAAACAGCCTTTTACGAC	***	GTCGTAAAAGGCTGTTTTTCTAGTAGTG*AAT	3108997	3109024	3109025	3109027		107653	0	1	1	1	1	0	0	0	0
903	NW_019673422.1	CACTACTAGAAA	CACTACTAGAAA	3722611	FRW	*TTG*	TTG	CACTACTAGAAAAACAGCCTTTTACGAC	***	TTG*CACTACTAGAAAAACAGCCTTTTACGAC	3722608	3722610	3722611	3722638		613588	0	0	1	1	0	0	0	0	0
904	NW_019673426.1	CACTACTAGAAA	CACTACTAGAAA	755384	FRW	*ACT*	ACT	CACTACTAGAAAAACAGCATGTTATGAC	***	ACT*CACTACTAGAAAAACAGCATGTTATGAC	755381	755383	755384	755411		-2967226	0	1	0	0	0	0	0	0	0
905	NW_019673426.1	TTTCTAGTAGTG	CACTACTAGAAA	759325	REV	*ACT*	AGT	CACTACTAGAAAACAACCCTTTAATGTC	***	GACATTAAAGGGTTGTTTTCTAGTAGTG*ACT	759298	759325	759326	759328		3942	1	0	1	1	1	1	1	TRUE	3942
906	NW_019673446.1	CACTACTAGAAA	CACTACTAGAAA	10508	FRW	*TGT*	TGT	CACTACTAGAAAAAAGGCCTTTTACGAC	***	TGT*CACTACTAGAAAAAAGGCCTTTTACGAC	10505	10507	10508	10535		-748816	0	0	0	0	0	0	0	0	0
907	NW_019673447.1	CACTACTAGAAA	CACTACTAGAAA	164416	FRW	*ACT*	ACT	CACTACTAGAAAAATAGCATTTTACGAC	***	ACT*CACTACTAGAAAAATAGCATTTTACGAC	164413	164415	164416	164443		153909	0	1	0	0	0	0	0	0	0
908	NW_019673447.1	TTTCTAGTAGTG	CACTACTAGAAA	168549	REV	*ACT*	AGT	CACTACTAGAAAAACAGCCTTTTACGAC	***	GTCGTAAAAGGCTGTTTTTCTAGTAGTG*ACT	168522	168549	168550	168552		4134	1	0	1	1	1	1	1	TRUE	4134
909	NW_019673451.1	CACTACTAGAAA	CACTACTAGAAA	412997	FRW	*ATT*	ATT	CACTACTAGAAAAATAGCCTTTTACGAC	***	ATT*CACTACTAGAAAAATAGCCTTTTACGAC	412994	412996	412997	413024		244449	0	1	0	0	0	0	0	0	0
910	NW_019673451.1	CACTACTAGAAA	CACTACTAGAAA	1156630	FRW	*AAT*	AAT	CACTACTAGAAAAATAGCCTTTTACGAC	***	AAT*CACTACTAGAAAAATAGCCTTTTACGAC	1156627	1156629	1156630	1156657		743634	0	1	1	1	0	0	0	0	0
911	NW_019673451.1	TTTCTAGTAGTG	CACTACTAGAAA	1175275	REV	*AAT*	ATT	CACTACTAGAAAATAGCCCTTTAATGAC	***	GTCATTAAAGGGCTATTTTCTAGTAGTG*AAT	1175248	1175275	1175276	1175278		18646	1	1	1	1	1	1	1	TRUE	18646
912	NW_019673451.1	CACTACTAGAAA	CACTACTAGAAA	2055962	FRW	*TGA*	TGA	CACTACTAGAAAAAGACCTTTTACGACG	***	TGA*CACTACTAGAAAAAGACCTTTTACGACG	2055959	2055961	2055962	2055989		880688	0	1	1	1	0	0	0	0	0
913	NW_019673451.1	CACTACTAGAAA	CACTACTAGAAA	2735827	FRW	*AGA*	AGA	CACTACTAGAAAACAGACCTTTAATGAT	***	AGA*CACTACTAGAAAACAGACCTTTAATGAT	2735824	2735826	2735827	2735854		679866	0	1	1	1	0	0	0	0	0
914	NW_019673451.1	TTTCTAGTAGTG	CACTACTAGAAA	2740978	REV	*AGA*	TCT	CACTACTAGAAAAACAGCCTTTTACGAT	***	ATCGTAAAAGGCTGTTTTTCTAGTAGTG*AGA	2740951	2740978	2740979	2740981		5152	1	0	1	1	1	1	1	TRUE	5152
915	NW_019673453.1	TTTCTAGTAGTG	CACTACTAGAAA	857807	REV	*GTT*	AAC	CACTACTAGAAAAAAGGCCTTTTACGAC	***	GTCGTAAAAGGCCTTTTTTCTAGTAGTG*GTT	857780	857807	857808	857810		-1883170	0	0	0	0	0	0	0	0	0
916	NW_019673457.1	CACTACTAGAAA	CACTACTAGAAA	1120794	FRW	*TTA*	TTA	CACTACTAGAAAAACAGCCTTTTACGAC	***	TTA*CACTACTAGAAAAACAGCCTTTTACGAC	1120791	1120793	1120794	1120821		262988	0	1	0	0	0	0	0	0	0
917	NW_019673457.1	CACTACTAGAAA	CACTACTAGAAA	1127531	FRW	*TTA*	TTA	CACTACTAGAAAAACAGCCTTTTACGAC	***	TTA*CACTACTAGAAAAACAGCCTTTTACGAC	1127528	1127530	1127531	1127558		6738	1	1	1	1	0	1	0	0	0
918	NW_019673457.1	TTCTAGTAGTG	CACTACTAGAA	1133187	REV	*TTA*	TAA	CACTACTAGAATATGTGCCTTTAATGAC	***	GTCATTAAAGGCACATATTCTAGTAGTG*TTA	1133160	1133187	1133188	1133190		5657	1	1	1	1	1	1	1	TRUE	5657
919	NW_019673457.1	CACTACTAGAAA	CACTACTAGAAA	1169587	FRW	*GTT*	GTT	CACTACTAGAAAAACAGACTTTTACGAT	***	GTT*CACTACTAGAAAAACAGACTTTTACGAT	1169584	1169586	1169587	1169614		36401	0	1	1	1	0	0	0	0	0
920	NW_019673457.1	TTTCTAGTAGTG	CACTACTAGAAA	1174620	REV	*GAA*	TTC	CACTACTAGAAAAATAGCCTTTTACGAC	***	GTCGTAAAAGGCTATTTTTCTAGTAGTG*GAA	1174593	1174620	1174621	1174623		5034	1	1	1	1	1	0	0	0	0
921	NW_019673457.1	CACTACTAGAAA	CACTACTAGAAA	1199279	FRW	*CTA*	CTA	CACTACTAGAAAAAAAGGCCTTTTACGA	***	CTA*CACTACTAGAAAAAAAGGCCTTTTACGA	1199276	1199278	1199279	1199306		24660	1	1	1	1	0	0	0	0	0
922	NW_019673457.1	TTTCTAGTAGTG	CACTACTAGAAA	1204215	REV	*CTA*	TAG	CACTACTAGAAAAAAGACCTTTAATGAC	***	GTCATTAAAGGTCTTTTTTCTAGTAGTG*CTA	1204188	1204215	1204216	1204218		4937	1	1	1	1	1	1	1	TRUE	4937
923	NW_019673457.1	CACTACTAGAAA	CACTACTAGAAA	1490123	FRW	*ATA*	ATA	CACTACTAGAAAAACAGCCTTTTACGAC	***	ATA*CACTACTAGAAAAACAGCCTTTTACGAC	1490120	1490122	1490123	1490150		285909	0	1	1	1	0	0	0	0	0
924	NW_019673457.1	TTTCTAGTAGTG	CACTACTAGAAA	1634472	REV	*CAA*	TTG	CACTACTAGAAAAACAGCCTTTTACGAC	***	GTCGTAAAAGGCTGTTTTTCTAGTAGTG*CAA	1634445	1634472	1634473	1634475		144350	0	1	1	1	1	0	0	0	0
925	NW_019673457.1	TTTCTAGTAGTG	CACTACTAGAAA	2039417	REV	*TAA*	TTA	CACTACTAGAAAACAACCCTTTAATGAC	***	GTCATTAAAGGGTTGTTTTCTAGTAGTG*TAA	2039390	2039417	2039418	2039420		404946	0	1	1	1	0	0	0	0	0
926	NW_019673457.1	CACTACTAGAAA	CACTACTAGAAA	2076577	FRW	*GTG*	GTG	CACTACTAGAAACGTGACTTTGAGCTAC	***	GTG*CACTACTAGAAACGTGACTTTGAGCTAC	2076574	2076576	2076577	2076604		37161	0	1	1	1	0	0	0	0	0
927	NW_019673457.1	TTTCTAGTAGTG	CACTACTAGAAA	2087097	REV	*GTG*	CAC	CACTACTAGAAACATGGGTTTTAGCGAC	***	GTCGCTAAAACCCATGTTTCTAGTAGTG*GTG	2087070	2087097	2087098	2087100		10521	1	0	1	1	1	1	1	TRUE	10521
928	NW_019673459.1	CACTACTAGAAA	CACTACTAGAAA	307365	FRW	*AAT*	AAT	CACTACTAGAAAAAAGGCCTTTTACAAT	***	AAT*CACTACTAGAAAAAAGGCCTTTTACAAT	307362	307364	307365	307392		-1779731	0	0	0	0	0	0	0	0	0
929	NW_019673462.1	CACTACTAGAAA	CACTACTAGAAA	385223	FRW	*GAA*	GAA	CACTACTAGAAAACAGCCCTTTAATGAC	***	GAA*CACTACTAGAAAACAGCCCTTTAATGAC	385220	385222	385223	385250		77859	0	1	0	0	0	0	0	0	0
930	NW_019673462.1	TTTCTAGTAGTG	CACTACTAGAAA	410397	REV	*CAA*	TTG	CACTACTAGAAAAACAACTTTTTACGAC	***	GTCGTAAAAAGTTGTTTTTCTAGTAGTG*CAA	410370	410397	410398	410400		25175	1	0	1	1	1	0	0	0	0
931	NW_019673473.1	TTTCTAGTAGTG	CACTACTAGAAA	564437	REV	*ATA*	TAT	CACTACTAGAAAAAAGGCCTTTTACGAC	***	GTCGTAAAAGGCCTTTTTTCTAGTAGTG*ATA	564410	564437	564438	564440		154041	0	1	0	0	0	0	0	0	0
932	NW_019673473.1	TTTCTAGTAGTG	CACTACTAGAAA	835180	REV	*CCA*	TGG	CACTACTAGAAAACATGGGGTTTTCCTA	***	TAGGAAAACCCCATGTTTTCTAGTAGTG*CCA	835153	835180	835181	835183		270744	0	1	1	1	0	0	0	0	0
933	NW_019673473.1	CACTACTAGAAA	CACTACTAGAAA	948068	FRW	*AAT*	AAT	CACTACTAGAAAAACAGCCTTTTACGAC	***	AAT*CACTACTAGAAAAACAGCCTTTTACGAC	948065	948067	948068	948095		112889	0	1	1	1	0	0	0	0	0
934	NW_019673473.1	TTTCTAGTAGTG	CACTACTAGAAA	953850	REV	*AAT*	ATT	CACTACTAGAAAAACAGCCTTTTACGAC	***	GTCGTAAAAGGCTGTTTTTCTAGTAGTG*AAT	953823	953850	953851	953853		5783	1	1	1	1	1	1	1	TRUE	5783
935	NW_019673473.1	CACTACTAGAAA	CACTACTAGAAA	1182345	FRW	*GCT*	GCT	CACTACTAGAAAAAAGGCCTTTTACGAC	***	GCT*CACTACTAGAAAAAAGGCCTTTTACGAC	1182342	1182344	1182345	1182372		228496	0	1	1	1	0	0	0	0	0
936	NW_019673473.1	TTTCTAGTAGTG	CACTACTAGAAA	1187439	REV	*GCT*	AGC	CACTACTAGAAAAACAGCCTTTTACGAC	***	GTCGTAAAAGGCTGTTTTTCTAGTAGTG*GCT	1187412	1187439	1187440	1187442		5095	1	0	1	1	1	1	1	TRUE	5095
937	NW_019673500.1	TTTCTAGTAGTG	CACTACTAGAAA	114061	REV	*GGT*	ACC	CACTACTAGAAAAACAGCCTTTTACGAC	***	GTCGTAAAAGGCTGTTTTTCTAGTAGTG*GGT	114034	114061	114062	114064		-1073377	0	1	0	0	0	0	0	0	0
938	NW_019673500.1	CACTACTAGAAA	CACTACTAGAAA	360095	FRW	*TTG*	TTG	CACTACTAGAAAAAAGGCCTTTTACGAC	***	TTG*CACTACTAGAAAAAAGGCCTTTTACGAC	360092	360094	360095	360122		246035	0	1	1	1	0	0	0	0	0
939	NW_019673500.1	TTTCTAGTAGTG	CACTACTAGAAA	365760	REV	*TTG*	CAA	CACTACTAGAAAAAAGGCCTTTTACGAC	***	GTCGTAAAAGGCCTTTTTTCTAGTAGTG*TTG	365733	365760	365761	365763		5666	1	1	1	1	1	1	1	TRUE	5666
940	NW_019673500.1	CACTACTAGAAA	CACTACTAGAAA	473163	FRW	*CAT*	CAT	CACTACTAGAAAACAGCCCTTTAATGAC	***	CAT*CACTACTAGAAAACAGCCCTTTAATGAC	473160	473162	473163	473190		107404	0	1	1	1	0	0	0	0	0
941	NW_019673500.1	TTTCTAGTAGTG	CACTACTAGAAA	484127	REV	*CAT*	ATG	CACTACTAGAAAAACAACCTTTTACAGT	***	ACTGTAAAAGGTTGTTTTTCTAGTAGTG*CAT	484100	484127	484128	484130		10965	1	1	1	1	1	1	1	TRUE	10965
942	NW_019673500.1	TTTCTAGTAGTG	CACTACTAGAAA	546921	REV	*TGT*	ACA	CACTACTAGAAAAACAGCCTTTTACGAC	***	GTCGTAAAAGGCTGTTTTTCTAGTAGTG*TGT	546894	546921	546922	546924		62795	0	1	1	1	0	0	0	0	0
943	NW_019673500.1	TTTCTAGTAGTG	CACTACTAGAAA	908816	REV	*ATA*	TAT	CACTACTAGAAAGCAACCCTTTAATGAC	***	GTCATTAAAGGGTTGCTTTCTAGTAGTG*ATA	908789	908816	908817	908819		361896	0	0	1	1	0	0	0	0	0
944	NW_019673520.1	CACTACTAGAAA	CACTACTAGAAA	153572	FRW	*GTN*	GTN	CACTACTAGAAAAAAGGCCTTTTACGAC	***	GTN*CACTACTAGAAAAAAGGCCTTTTACGAC	153569	153571	153572	153599		-755243	0	1	0	0	0	0	0	0	0
945	NW_019673520.1	CACTACTAGAAA	CACTACTAGAAA	561461	FRW	*TTC*	TTC	CACTACTAGAAAAAAGAACTTTAATGAC	***	TTC*CACTACTAGAAAAAAGAACTTTAATGAC	561458	561460	561461	561488		407890	0	1	1	1	0	0	0	0	0
946	NW_019673520.1	TTTCTAGTAGTG	CACTACTAGAAA	566277	REV	*TTC*	GAA	CACTACTAGAAAAAAAAGCCTTTTACGA	***	TCGTAAAAGGCTTTTTTTTCTAGTAGTG*TTC	566250	566277	566278	566280		4817	1	0	1	1	1	1	1	TRUE	4817
947	NW_019673534.1	CACTACTAGAAA	CACTACTAGAAA	417590	FRW	*GAG*	GAG	CACTACTAGAAAAACAGCCATTTACGAC	***	GAG*CACTACTAGAAAAACAGCCATTTACGAC	417587	417589	417590	417617		-148686	0	1	0	0	0	0	0	0	0
948	NW_019673534.1	TTTCTAGTAGTG	CACTACTAGAAA	421775	REV	*GAG*	CTC	CACTACTAGAAAAAAAGCCTTTTACGAC	***	GTCGTAAAAGGCTTTTTTTCTAGTAGTG*GAG	421748	421775	421776	421778		4186	1	1	1	1	1	1	1	TRUE	4186
949	NW_019673534.1	CACTACTAGAAA	CACTACTAGAAA	1040323	FRW	*TAT*	TAT	CACTACTAGAAAAAGAGCCTTTTACGAC	***	TAT*CACTACTAGAAAAAGAGCCTTTTACGAC	1040320	1040322	1040323	1040350		618549	0	1	1	1	0	0	0	0	0
950	NW_019673534.1	TTTCTAGTAGTG	CACTACTAGAAA	1300957	REV	*AAT*	ATT	CACTACTAGAAAAACAACCTTTTACGAC	***	GTCGTAAAAGGTTGTTTTTCTAGTAGTG*AAT	1300930	1300957	1300958	1300960		260635	0	0	1	1	1	0	0	0	0
951	NW_019673535.1	CACTACTAGAAA	CACTACTAGAAA	591224	FRW	*TTT*	TTT	CACTACTAGAAAAATAGTNGTTCCCTTC	***	TTT*CACTACTAGAAAAATAGTNGTTCCCTTC	591221	591223	591224	591251		-709732	0	1	0	0	0	0	0	0	0
952	NW_019673535.1	TTTCTAGTAGTG	CACTACTAGAAA	595505	REV	*TTT*	AAA	CACTACTAGAAAAACAGCCTTTTACGAC	***	GTCGTAAAAGGCTGTTTTTCTAGTAGTG*TTT	595478	595505	595506	595508		4282	1	1	1	1	1	1	1	TRUE	4282
953	NW_019673535.1	CACTACTAGAAA	CACTACTAGAAA	1574670	FRW	*TAT*	TAT	CACTACTAGAAAAAAGACCTTTAATGAC	***	TAT*CACTACTAGAAAAAAGACCTTTAATGAC	1574667	1574669	1574670	1574697		979166	0	1	1	1	0	0	0	0	0
954	NW_019673535.1	TTTCTAGTAGTG	CACTACTAGAAA	1579804	REV	*TAT*	ATA	CACTACTAGAAAAAAGGCCTTTTACGAC	***	GTCGTAAAAGGCCTTTTTTCTAGTAGTG*TAT	1579777	1579804	1579805	1579807		5135	1	1	1	1	1	1	1	TRUE	5135
955	NW_019673535.1	CACTACTAGAAA	CACTACTAGAAA	2285384	FRW	*GAG*	GAG	CACTACTAGAAAAACAGCCTTTTACGAC	***	GAG*CACTACTAGAAAAACAGCCTTTTACGAC	2285381	2285383	2285384	2285411		705581	0	1	1	1	0	0	0	0	0
956	NW_019673535.1	CACTACTAGAAA	CACTACTAGAAA	3490071	FRW	*AAA*	AAA	CACTACTAGAAAAACAGCCTTTTACGAT	***	AAA*CACTACTAGAAAAACAGCCTTTTACGAT	3490068	3490070	3490071	3490098		1204688	0	1	1	1	0	0	0	0	0
957	NW_019673535.1	TTTCTAGTAGTG	CACTACTAGAAA	3494848	REV	*AAA*	TTT	CACTACTAGAAAAACAGCCTTTTACGAC	***	GTCGTAAAAGGCTGTTTTTCTAGTAGTG*AAA	3494821	3494848	3494849	3494851		4778	1	1	1	1	1	1	1	TRUE	4778
958	NW_019673535.1	CACTACTAGAAA	CACTACTAGAAA	3554051	FRW	*ATC*	ATC	CACTACTAGAAAAATAGCCTTTTACGAC	***	ATC*CACTACTAGAAAAATAGCCTTTTACGAC	3554048	3554050	3554051	3554078		59204	0	1	1	1	0	0	0	0	0
959	NW_019673535.1	CACTACTAGAAA	CACTACTAGAAA	3846299	FRW	*GAC*	GAC	CACTACTAGAAAAAAGGCCTTTTACGAC	***	GAC*CACTACTAGAAAAAAGGCCTTTTACGAC	3846296	3846298	3846299	3846326		292249	0	0	1	1	0	0	0	0	0
960	NW_019673548.1	CACTACTAGAAA	CACTACTAGAAA	28046	FRW	*ATC*	ATC	CACTACTAGAAAAACAACCTTTTACGAC	***	ATC*CACTACTAGAAAAACAACCTTTTACGAC	28043	28045	28046	28073		-3818252	0	1	0	0	0	0	0	0	0
961	NW_019673548.1	TTTCTAGTAGTG	CACTACTAGAAA	33237	REV	*ATC*	GAT	CACTACTAGAAAAAAGCCCTTTAATGAC	***	GTCATTAAAGGGCTTTTTTCTAGTAGTG*ATC	33210	33237	33238	33240		5192	1	1	1	1	1	1	1	TRUE	5192
962	NW_019673548.1	CACTACTAGAAA	CACTACTAGAAA	247279	FRW	*TTT*	TTT	CACTACTAGAAAAAGCCCTTTAATGACG	***	TTT*CACTACTAGAAAAAGCCCTTTAATGACG	247276	247278	247279	247306		214043	0	1	1	1	0	0	0	0	0
963	NW_019673548.1	TTTCTAGTAGTG	CACTACTAGAAA	252180	REV	*TTT*	AAA	CACTACTAGAAAAACAGCATTTTACAAC	***	GTTGTAAAATGCTGTTTTTCTAGTAGTG*TTT	252153	252180	252181	252183		4902	1	1	1	1	1	1	1	TRUE	4902
964	NW_019673548.1	CACTACTAGAAA	CACTACTAGAAA	277649	FRW	*ATA*	ATA	CACTACTAGAAAAATAGCCTTTTACGAC	***	ATA*CACTACTAGAAAAATAGCCTTTTACGAC	277646	277648	277649	277676		25470	1	0	1	1	0	0	0	0	0
965	NW_019673549.1	TTTCTAGTAGTG	CACTACTAGAAA	141619	REV	*TAT*	ATA	CACTACTAGAAAAACAGCCTTTTACGAC	***	GTCGTAAAAGGCTGTTTTTCTAGTAGTG*TAT	141592	141619	141620	141622		-136029	0	0	0	0	1	0	0	0	0
966	NW_019673558.1	CACTACTAGAAA	CACTACTAGAAA	40240	FRW	*GAA*	GAA	CACTACTAGAAAAACAGCCTTTTACGAC	***	GAA*CACTACTAGAAAAACAGCCTTTTACGAC	40237	40239	40240	40267		-101378	0	1	0	0	0	0	0	0	0
967	NW_019673558.1	CACTACTAGAAA	CACTACTAGAAA	272063	FRW	*TGT*	TGT	CACTACTAGAAAAACAGCCTTTTACGAC	***	TGT*CACTACTAGAAAAACAGCCTTTTACGAC	272060	272062	272063	272090		231824	0	1	1	1	0	0	0	0	0
968	NW_019673558.1	TTTCTAGTAGTG	CACTACTAGAAA	289602	REV	*TGT*	ACA	CACTACTAGAAAAACAGCCTTTTACGAC	***	GTCGTAAAAGGCTGTTTTTCTAGTAGTG*TGT	289575	289602	289603	289605		17540	1	0	1	1	1	1	1	TRUE	17540
969	NW_019673573.1	CACTACTAGAAA	CACTACTAGAAA	361417	FRW	*ATT*	ATT	CACTACTAGAAAAACAGCCTTTTACGAC	***	ATT*CACTACTAGAAAAACAGCCTTTTACGAC	361414	361416	361417	361444		71816	0	1	0	0	0	0	0	0	0
970	NW_019673573.1	TTTCTAGTAGTG	CACTACTAGAAA	367865	REV	*ATT*	AAT	CACTACTAGAAAAATAGCCTTTTATGAC	***	GTCATAAAAGGCTATTTTTCTAGTAGTG*ATT	367838	367865	367866	367868		6449	1	1	1	1	1	1	1	TRUE	6449
971	NW_019673573.1	CACTACTAGAAA	CACTACTAGAAA	1332346	FRW	*CTT*	CTT	CACTACTAGAAAAACAACCTTTTACGAC	***	CTT*CACTACTAGAAAAACAACCTTTTACGAC	1332343	1332345	1332346	1332373		964482	0	1	1	1	0	0	0	0	0
972	NW_019673573.1	CACTACTAGAAA	CACTACTAGAAA	1541160	FRW	*AAC*	AAC	CACTACTAGAAAATTAGCCTTTTACGAC	***	AAC*CACTACTAGAAAATTAGCCTTTTACGAC	1541157	1541159	1541160	1541187		208815	0	1	1	1	0	0	0	0	0
973	NW_019673573.1	TTTCTAGTAGTG	CACTACTAGAAA	1546967	REV	*AAC*	GTT	CACTACTAGAAAAACAGCCTTTTACGAC	***	GTCGTAAAAGGCTGTTTTTCTAGTAGTG*AAC	1546940	1546967	1546968	1546970		5808	1	1	1	1	1	1	1	TRUE	5808
974	NW_019673573.1	CACTACTAGAAA	CACTACTAGAAA	2171713	FRW	*AAC*	AAC	CACTACTAGAAAAACAGCCTTTTACGAC	***	AAC*CACTACTAGAAAAACAGCCTTTTACGAC	2171710	2171712	2171713	2171740		624747	0	1	1	1	0	1	0	0	0
975	NW_019673573.1	TTTCTAGTAGTG	CACTACTAGAAA	2177596	REV	*AAC*	GTT	CACTACTAGAAAAATGACCTTTAATGAC	***	GTCATTAAAGGTCATTTTTCTAGTAGTG*AAC	2177569	2177596	2177597	2177599		5884	1	1	1	1	1	1	1	TRUE	5884
976	NW_019673573.1	CACTACTAGAAA	CACTACTAGAAA	2212330	FRW	*GGT*	GGT	CACTACTAGAAAAATAGCCTTTTACGAC	***	GGT*CACTACTAGAAAAATAGCCTTTTACGAC	2212327	2212329	2212330	2212357		34735	0	1	1	1	0	0	0	0	0
977	NW_019673573.1	TTTCTAGTAGTG	CACTACTAGAAA	2229706	REV	*GGT*	ACC	CACTACTAGAAAAAAGGCCTTTAATGAC	***	GTCATTAAAGGCCTTTTTTCTAGTAGTG*GGT	2229679	2229706	2229707	2229709		17377	1	1	1	1	1	1	1	TRUE	17377
978	NW_019673573.1	TTTCTAGTAGTG	CACTACTAGAAA	2302160	REV	*CCA*	TGG	CACTACTAGAAAAACAGCCTTTTACGAC	***	GTCGTAAAAGGCTGTTTTTCTAGTAGTG*CCA	2302133	2302160	2302161	2302163		72455	0	1	1	1	0	0	0	0	0
979	NW_019673573.1	CACTACTAGAAA	CACTACTAGAAA	2379797	FRW	*GAC*	GAC	CACTACTAGAAAAATAGCCTTTTAGGAC	***	GAC*CACTACTAGAAAAATAGCCTTTTAGGAC	2379794	2379796	2379797	2379824		77638	0	1	1	1	0	0	0	0	0
980	NW_019673573.1	TTTCTAGTAGTG	CACTACTAGAAA	2385999	REV	*GAC*	GTC	CACTACTAGAAAAACAGCCTTTTACGAC	***	GTCGTAAAAGGCTGTTTTTCTAGTAGTG*GAC	2385972	2385999	2386000	2386002		6203	1	0	1	1	1	1	1	TRUE	6203
981	NW_019673588.1	CACTACTAGAAA	CACTACTAGAAA	550739	FRW	*TTT*	TTT	CACTACTAGAAAAACAGCCTTTAATAAC	***	TTT*CACTACTAGAAAAACAGCCTTTAATAAC	550736	550738	550739	550766		-1835259	0	1	0	0	0	0	0	0	0
982	NW_019673588.1	TTTCTAGTAGTG	CACTACTAGAAA	556594	REV	*TTT*	AAA	CACTACTAGAAAAACAGCCTTTTATGAC	***	GTCATAAAAGGCTGTTTTTCTAGTAGTG*TTT	556567	556594	556595	556597		5856	1	1	1	1	1	1	1	TRUE	5856
983	NW_019673588.1	TTTCTAGTAGTG	CACTACTAGAAA	686717	REV	*TAG*	CTA	CACTACTAGAAAACAACCCTTTAATGAC	***	GTCATTAAAGGGTTGTTTTCTAGTAGTG*TAG	686690	686717	686718	686720		130124	0	1	1	1	0	0	0	0	0
984	NW_019673588.1	CACTACTAGAAA	CACTACTAGAAA	915779	FRW	*TTG*	TTG	CACTACTAGAAAAACAGCCTTTTACGAC	***	TTG*CACTACTAGAAAAACAGCCTTTTACGAC	915776	915778	915779	915806		229063	0	1	1	1	0	0	0	0	0
985	NW_019673588.1	TTTCTAGTAGTG	CACTACTAGAAA	920842	REV	*TTG*	CAA	CACTACTAGAAAATAGCCCTTTAACAAC	***	GTTGTTAAAGGGCTATTTTCTAGTAGTG*TTG	920815	920842	920843	920845		5064	1	1	1	1	1	1	1	TRUE	5064
986	NW_019673588.1	CACTACTAGAAA	CACTACTAGAAA	1131150	FRW	*AAT*	AAT	CACTACTAGAAAAAAAGGCCTTTTACGA	***	AAT*CACTACTAGAAAAAAAGGCCTTTTACGA	1131147	1131149	1131150	1131177		210309	0	1	1	1	0	0	0	0	0
987	NW_019673588.1	TTTCTAGTAGTG	CACTACTAGAAA	1136830	REV	*AAT*	ATT	CACTACTAGAAAACAGCCCTTTAATGAC	***	GTCATTAAAGGGCTGTTTTCTAGTAGTG*AAT	1136803	1136830	1136831	1136833		5681	1	1	1	1	1	1	1	TRUE	5681
988	NW_019673588.1	CACTACTAGAAA	CACTACTAGAAA	1289674	FRW	*GAT*	GAT	CACTACTAGAAAAACAGCCTTTTACGAC	***	GAT*CACTACTAGAAAAACAGCCTTTTACGAC	1289671	1289673	1289674	1289701		152845	0	1	1	1	0	0	0	0	0
989	NW_019673588.1	TTTCTAGTAGTG	CACTACTAGAAA	1294780	REV	*GAT*	ATC	CACTACTAGAAAAACGGCCTTTAATGAC	***	GTCATTAAAGGCCGTTTTTCTAGTAGTG*GAT	1294753	1294780	1294781	1294783		5107	1	0	1	1	1	1	1	TRUE	5107
990	NW_019673589.1	CACTACTAGAAA	CACTACTAGAAA	824967	FRW	*CAT*	CAT	CACTACTAGAAAAACAGCCTTTTACGAC	***	CAT*CACTACTAGAAAAACAGCCTTTTACGAC	824964	824966	824967	824994		-469812	0	1	0	0	0	0	0	0	0
991	NW_019673589.1	TTTCTAGTAGTG	CACTACTAGAAA	829687	REV	*CAC*	GTG	CACTACTAGAAAAACAGCCTTTTACGAT	***	ATCGTAAAAGGCTGTTTTTCTAGTAGTG*CAC	829660	829687	829688	829690		4721	1	1	1	1	1	0	0	0	0
992	NW_019673589.1	CACTACTAGAAA	CACTACTAGAAA	1438626	FRW	*CAT*	CAT	CACTACTAGAAAAACAGCCTTTTACGAC	***	CAT*CACTACTAGAAAAACAGCCTTTTACGAC	1438623	1438625	1438626	1438653		608940	0	1	1	1	0	0	0	0	0
993	NW_019673589.1	CACTACTAGAAA	CACTACTAGAAA	1480727	FRW	*TGT*	TGT	CACTACTAGAAAAACAGCCTTTTACGAC	***	TGT*CACTACTAGAAAAACAGCCTTTTACGAC	1480724	1480726	1480727	1480754		42102	0	1	1	1	0	0	0	0	0
994	NW_019673589.1	CACTACTAGAAA	CACTACTAGAAA	1578590	FRW	*CTC*	CTC	CACTACTAGAAAATCAGCCTTTTATGAC	***	CTC*CACTACTAGAAAATCAGCCTTTTATGAC	1578587	1578589	1578590	1578617		97864	0	1	1	1	0	0	0	0	0
995	NW_019673589.1	TTTCTAGTAGTG	CACTACTAGAAA	1585175	REV	*CTC*	GAG	CACTACTAGAAAAATAGCCTTTAAGGAC	***	GTCCTTAAAGGCTATTTTTCTAGTAGTG*CTC	1585148	1585175	1585176	1585178		6586	1	1	1	1	1	1	1	TRUE	6586
996	NW_019673589.1	TTTCTAGTAGTG	CACTACTAGAAA	1790014	REV	*AAA*	TTT	CACTACTAGAAAAACAGCCTTTTATGAC	***	GTCATAAAAGGCTGTTTTTCTAGTAGTG*AAA	1789987	1790014	1790015	1790017		204840	0	1	1	1	0	0	0	0	0
997	NW_019673589.1	CACTACTAGAAA	CACTACTAGAAA	2175639	FRW	*GAA*	GAA	CACTACTAGAAAAATAGCCTTTTATGAT	***	GAA*CACTACTAGAAAAATAGCCTTTTATGAT	2175636	2175638	2175639	2175666		385626	0	1	1	1	0	0	0	0	0
998	NW_019673589.1	TTTCTAGTAGTG	CACTACTAGAAA	2180026	REV	*GAA*	TTC	CACTACTAGAAAACAACCCTTTAATGAC	***	GTCATTAAAGGGTTGTTTTCTAGTAGTG*GAA	2179999	2180026	2180027	2180029		4388	1	0	1	1	1	1	1	TRUE	4388
999	NW_019673593.1	CACTACTAGAAA	CACTACTAGAAA	1094	FRW	*ATA*	ATA	CACTACTAGAAAAATAGCCTTTTACGAC	***	ATA*CACTACTAGAAAAATAGCCTTTTACGAC	1091	1093	1094	1121		-2178931	0	0	0	0	0	0	0	0	0
1000	NW_019673604.1	CACTACTAGAAA	CACTACTAGAAA	367870	FRW	*CAA*	CAA	CACTACTAGAAACATGGGTTTTAGAGAC	***	CAA*CACTACTAGAAACATGGGTTTTAGAGAC	367867	367869	367870	367897		366777	0	0	0	0	0	0	0	0	0
1001	NW_019673610.1	CACTACTGGAAA	CACTACTGGAAA	737997	FRW	*ACA*	ACA	CACTACTGGAAAATAGGCTATTAAATAC	***	ACA*CACTACTGGAAAATAGGCTATTAAATAC	737994	737996	737997	738024		370128	0	1	0	0	0	0	0	0	0
1002	NW_019673610.1	TTTCTAGTAGTG	CACTACTAGAAA	766834	REV	*ACA*	TGT	CACTACTAGAAAAAGGTTAATAGAGTAC	***	GTACTCTATTAACCTTTTTCTAGTAGTG*ACA	766807	766834	766835	766837	TIR-A	28838	1	0	1	1	1	1	1	TRUE	28838
1003	NW_019673620.1	CACTACTAGAAA	CACTACTAGAAA	72561	FRW	*CTC*	CTC	CACTACTAGAAAAAAGGCCTTTTATGAC	***	CTC*CACTACTAGAAAAAAGGCCTTTTATGAC	72558	72560	72561	72588		-694272	0	1	0	0	0	0	0	0	0
1004	NW_019673620.1	TTTCTAGTAGTG	CACTACTAGAAA	162476	REV	*GAG*	CTC	CACTACTAGAAAAACAGCCTTTTACGAC	***	GTCGTAAAAGGCTGTTTTTCTAGTAGTG*GAG	162449	162476	162477	162479		89916	0	1	1	1	1	0	0	0	0
1005	NW_019673620.1	CACTACTAGAAA	CACTACTAGAAA	496869	FRW	*AAG*	AAG	CACTACTAGAAAAACAGCCTTTTACGAC	***	AAG*CACTACTAGAAAAACAGCCTTTTACGAC	496866	496868	496869	496896		334394	0	1	1	1	0	0	0	0	0
1006	NW_019673620.1	TTTCTAGTAGTG	CACTACTAGAAA	966250	REV	*AGA*	TCT	CACTACTAGAAAAACATCCTTTTACGAC	***	GTCGTAAAAGGATGTTTTTCTAGTAGTG*AGA	966223	966250	966251	966253		469382	0	0	1	1	1	0	0	0	0
1007	NW_019673622.1	CACTACTAGAAA	CACTACTAGAAA	536669	FRW	*AAC*	AAC	CACTACTAGAAAAACAACCTTTTACAAC	***	AAC*CACTACTAGAAAAACAACCTTTTACAAC	536666	536668	536669	536696		-429580	0	0	0	0	0	0	0	0	0
1008	NW_019673632.1	TTTCTAGTAGTG	CACTACTAGAAA	545002	REV	*AAT*	ATT	CACTACTAGAAATACAGCCTTTTACGAC	***	GTCGTAAAAGGCTGTATTTCTAGTAGTG*AAT	544975	545002	545003	545005		8334	1	0	0	0	1	0	0	0	0
1009	NW_019673646.1	CACTACTAGAAA	CACTACTAGAAA	433724	FRW	*ATA*	ATA	CACTACTAGAAAAAAGGCCTTTTACGAC	***	ATA*CACTACTAGAAAAAAGGCCTTTTACGAC	433721	433723	433724	433751		-111277	0	1	0	0	0	0	0	0	0
1010	NW_019673646.1	TTTCTAGTAGTG	CACTACTAGAAA	448554	REV	*ATA*	TAT	CACTACTAGAAAAAAGGCCTTTTACGAC	***	GTCGTAAAAGGCCTTTTTTCTAGTAGTG*ATA	448527	448554	448555	448557		14831	1	0	1	1	1	1	1	TRUE	14831
1011	NW_019673661.1	CACTACTAGAAA	CACTACTAGAAA	1067259	FRW	*AAA*	AAA	CACTACTAGAAAACAACCCTTTAATGAC	***	AAA*CACTACTAGAAAACAACCCTTTAATGAC	1067256	1067258	1067259	1067286		618706	0	1	0	0	0	0	0	0	0
1012	NW_019673661.1	TTTCTAGTAGTG	CACTACTAGAAA	1072286	REV	*AAA*	TTT	CACTACTAGAAAAACAGCCTTTTATGAC	***	GTCATAAAAGGCTGTTTTTCTAGTAGTG*AAA	1072259	1072286	1072287	1072289		5028	1	1	1	1	1	1	1	TRUE	5028
1013	NW_019673661.1	TTTCTAGTAGTG	CACTACTAGAAA	1099098	REV	*TAG*	CTA	CACTACTAGAAAAACAACCTTTTACGAC	***	GTCGTAAAAGGTTGTTTTTCTAGTAGTG*TAG	1099071	1099098	1099099	1099101		26813	1	1	1	1	0	0	0	0	0
1014	NW_019673661.1	CACTACTAGAAA	CACTACTAGAAA	1118705	FRW	*AAC*	AAC	CACTACTAGAAAAACAGCCTTTTACGAC	***	AAC*CACTACTAGAAAAACAGCCTTTTACGAC	1118702	1118704	1118705	1118732		19608	1	1	1	1	0	0	0	0	0
1015	NW_019673661.1	TTTCTAGTAGTG	CACTACTAGAAA	1125106	REV	*AAC*	GTT	CACTACTAGAAAAACAGCCTTTTACGAC	***	GTCGTAAAAGGCTGTTTTTCTAGTAGTG*AAC	1125079	1125106	1125107	1125109		6402	1	1	1	1	1	1	1	TRUE	6402
1016	NW_019673661.1	TTTCTAGTAGTG	CACTACTAGAAA	2184020	REV	*CCG*	CGG	CACTACTAGAAAACAGCCCTTTAATGAC	***	GTCATTAAAGGGCTGTTTTCTAGTAGTG*CCG	2183993	2184020	2184021	2184023		1058915	0	0	1	1	0	0	0	0	0
1017	NW_019673663.1	TTTCTAGTAGTG	CACTACTAGAAA	429035	REV	*TTA*	TAA	CACTACTAGAAAAACAGCCTTTTACGAC	***	GTCGTAAAAGGCTGTTTTTCTAGTAGTG*TTA	429008	429035	429036	429038		-1754984	0	0	0	0	0	0	0	0	0
1018	NW_019673668.1	CACTACTAGAAA	CACTACTAGAAA	552217	FRW	*TAG*	TAG	CACTACTAGAAAAACAGCCTTTTACGAC	***	TAG*CACTACTAGAAAAACAGCCTTTTACGAC	552214	552216	552217	552244		123183	0	1	0	0	0	0	0	0	0
1019	NW_019673668.1	TTTCTAGTAGTG	CACTACTAGAAA	556734	REV	*TAG*	CTA	CACTACTAGAAAATAGACCTTTAATGAC	***	GTCATTAAAGGTCTATTTTCTAGTAGTG*TAG	556707	556734	556735	556737		4518	1	0	1	1	1	1	1	TRUE	4518
1020	NW_019673672.1	TTTCTAGTAGTG	CACTACTAGAAA	393015	REV	*ACA*	TGT	CACTACTAGAAAAACAGCCTTTTACGAC	***	GTCGTAAAAGGCTGTTTTTCTAGTAGTG*ACA	392988	393015	393016	393018		-163718	0	1	0	0	0	0	0	0	0
1021	NW_019673672.1	CACTACTAGAA	CACTACTAGAA	1048004	FRW	*TAT*	TAT	CACTACTAGAATATATGCCTTTAATGAC	***	TAT*CACTACTAGAATATATGCCTTTAATGAC	1048001	1048003	1048004	1048031		654990	0	1	1	1	0	0	0	0	0
1022	NW_019673672.1	TTTCTAGTAGTG	CACTACTAGAAA	1107253	REV	*TAT*	ATA	CACTACTAGAAAAATTGCCTTTTACGAC	***	GTCGTAAAAGGCAATTTTTCTAGTAGTG*TAT	1107226	1107253	1107254	1107256		59250	0	1	1	1	1	1	0	0	0
1023	NW_019673672.1	CACTACTAGAAA	CACTACTAGAAA	1202397	FRW	*TCA*	TCA	CACTACTAGAAAAAAGGCCTTTTACGAT	***	TCA*CACTACTAGAAAAAAGGCCTTTTACGAT	1202394	1202396	1202397	1202424		95145	0	1	1	1	0	0	0	0	0
1024	NW_019673672.1	TTTCTAGTAGTG	CACTACTAGAAA	1205728	REV	*TCA*	TGA	CACTACTAGAAAAAAGGCCTTTTACGAC	***	GTCGTAAAAGGCCTTTTTTCTAGTAGTG*TCA	1205701	1205728	1205729	1205731		3332	1	1	1	1	1	1	1	TRUE	3332
1025	NW_019673672.1	CACTACTAGAA	CACTACTAGAA	1320145	FRW	*AAC*	AAC	CACTACTAGAATATAGGCCTTTAATGAC	***	AAC*CACTACTAGAATATAGGCCTTTAATGAC	1320142	1320144	1320145	1320172		114418	0	1	1	1	0	0	0	0	0
1026	NW_019673672.1	TTTCTAGTAGTG	CACTACTAGAAA	1331980	REV	*AAC*	GTT	CACTACTAGAAAAACAGCCTTTTACGAC	***	GTCGTAAAAGGCTGTTTTTCTAGTAGTG*AAC	1331953	1331980	1331981	1331983		11836	1	1	1	1	1	1	1	TRUE	11836
1027	NW_019673672.1	TTTCTAGTAGTG	CACTACTAGAAA	2532516	REV	*AAC*	GTT	CACTACTAGAAAAACAACCTTTTACGAA	***	TTCGTAAAAGGTTGTTTTTCTAGTAGTG*AAC	2532489	2532516	2532517	2532519		1200537	0	1	1	1	0	1	0	0	0
1028	NW_019673672.1	TTTCTAGTAGTG	CACTACTAGAAA	2535768	REV	*ACA*	TGT	CACTACTAGAAAAAAGGCCTTTTACGAC	***	GTCGTAAAAGGCCTTTTTTCTAGTAGTG*ACA	2535741	2535768	2535769	2535771		3253	1	1	1	1	0	0	0	0	0
1029	NW_019673672.1	TTTCTAGTAGTG	CACTACTAGAAA	3115017	REV	*GAC*	GTC	CACTACTAGAAAAACAACCTTTTACGAC	***	GTCGTAAAAGGTTGTTTTTCTAGTAGTG*GAC	3114990	3115017	3115018	3115020		579250	0	1	1	1	0	0	0	0	0
1030	NW_019673672.1	CACTACTAGAAA	CACTACTAGAAA	3229140	FRW	*CTT*	CTT	CACTACTAGAAAAAAGGCCTTTTACGAC	***	CTT*CACTACTAGAAAAAAGGCCTTTTACGAC	3229137	3229139	3229140	3229167		114124	0	1	1	1	0	0	0	0	0
1031	NW_019673672.1	TTTCTAGTAGTG	CACTACTAGAAA	3234379	REV	*CTT*	AAG	CACTACTAGAAAAAAGGCCTTTTACGAC	***	GTCGTAAAAGGCCTTTTTTCTAGTAGTG*CTT	3234352	3234379	3234380	3234382		5240	1	1	1	1	1	1	1	TRUE	5240
1032	NW_019673672.1	CACTACTAGAAA	CACTACTAGAAA	3278246	FRW	*GGT*	GGT	CACTACTAGAAAAAAGGCCTTTTACGAC	***	GGT*CACTACTAGAAAAAAGGCCTTTTACGAC	3278243	3278245	3278246	3278273		43868	0	1	1	1	0	0	0	0	0
1033	NW_019673672.1	TTTCTAGTAGTG	CACTACTAGAAA	3548326	REV	*AGG*	CCT	CACTACTAGAAAAACAGCCTTTTACGAC	***	GTCGTAAAAGGCTGTTTTTCTAGTAGTG*AGG	3548299	3548326	3548327	3548329		270081	0	1	1	1	1	0	0	0	0
1034	NW_019673672.1	CACTACTAGAAA	CACTACTAGAAA	4229450	FRW	*CAT*	CAT	CACTACTAGAAAACAGCCCTTTAATGAC	***	CAT*CACTACTAGAAAACAGCCCTTTAATGAC	4229447	4229449	4229450	4229477		681125	0	1	1	1	0	0	0	0	0
1035	NW_019673672.1	TTTCTAGTAGTG	CACTACTAGAAA	5000464	REV	*ATA*	TAT	CACTACTAGAAAAATACCCTTTAATGAC	***	GTCATTAAAGGGTATTTTTCTAGTAGTG*ATA	5000437	5000464	5000465	5000467		771015	0	1	1	1	1	0	0	0	0
1036	NW_019673672.1	CACTACTAGAAA	CACTACTAGAAA	5064774	FRW	*TAT*	TAT	CACTACTAGAAAAACAGCCTTTTATGAC	***	TAT*CACTACTAGAAAAACAGCCTTTTATGAC	5064771	5064773	5064774	5064801		64311	0	1	1	1	0	0	0	0	0
1037	NW_019673672.1	TTTCTAGTAGTG	CACTACTAGAAA	5071736	REV	*TAT*	ATA	CACTACTAGAAAAGCAGCCTTTTACGAC	***	GTCGTAAAAGGCTGCTTTTCTAGTAGTG*TAT	5071709	5071736	5071737	5071739		6963	1	1	1	1	1	1	1	TRUE	6963
1038	NW_019673672.1	TTTCTAGTAGTG	CACTACTAGAAA	6545490	REV	*TTT*	AAA	CACTACTAGAAAAACAGCCTTTTACGAC	***	GTCGTAAAAGGCTGTTTTTCTAGTAGTG*TTT	6545463	6545490	6545491	6545493		1473755	0	0	1	1	0	0	0	0	0
1039	NW_019673676.1	TTTCTAGTAGTG	CACTACTAGAAA	159518	REV	*TTT*	AAA	CACTACTAGAAAAATACCCTTTAATGAC	***	GTCATTAAAGGGTATTTTTCTAGTAGTG*TTT	159491	159518	159519	159521		-6385971	0	1	0	0	0	1	0	0	0
1040	NW_019673676.1	CACTACTAGAAA	CACTACTAGAAA	370779	FRW	*AAC*	AAC	CACTACTAGAAAAACAGCCTTTTACGAC	***	AAC*CACTACTAGAAAAACAGCCTTTTACGAC	370776	370778	370779	370806		211262	0	1	1	1	0	0	0	0	0
1041	NW_019673676.1	TTTCTAGTAGTG	CACTACTAGAAA	375365	REV	*AAC*	GTT	CACTACTAGAAAATAGACCTTTAATGAC	***	GTCATTAAAGGTCTATTTTCTAGTAGTG*AAC	375338	375365	375366	375368		4587	1	0	1	1	1	1	1	TRUE	4587
1042	NW_019673680.1	CACTACTAGAAA	CACTACTAGAAA	18164	FRW	*ATT*	ATT	CACTACTAGAAAAACAGCCTTTTACGAC	***	ATT*CACTACTAGAAAAACAGCCTTTTACGAC	18161	18163	18164	18191		-357200	0	0	0	0	0	0	0	0	0
1043	NW_019673681.1	TTTCTAGTAGTG	CACTACTAGAAA	196760	REV	*ATA*	TAT	CACTACTAGAAAAATAGTCTTTTACGAC	***	GTCGTAAAAGACTATTTTTCTAGTAGTG*ATA	196733	196760	196761	196763		178597	0	1	0	0	1	0	0	0	0
1044	NW_019673681.1	CACTACTAGAAA	CACTACTAGAAA	549654	FRW	*ATA*	ATA	CACTACTAGAAAAACAGCCTTTTACGAC	***	ATA*CACTACTAGAAAAACAGCCTTTTACGAC	549651	549653	549654	549681		352895	0	1	1	1	0	1	0	0	0
1045	NW_019673681.1	TTTCTAGTAGTG	CACTACTAGAAA	563734	REV	*ATA*	TAT	CACTACTAGAAAAACACCCTTTTACGAC	***	GTCGTAAAAGGGTGTTTTTCTAGTAGTG*ATA	563707	563734	563735	563737		14081	1	1	1	1	1	1	1	TRUE	14081
1046	NW_019673681.1	CACTACTAGAAA	CACTACTAGAAA	920006	FRW	*GTG*	GTG	CACTACTAGAAAAAAAGGCCTTTTACGA	***	GTG*CACTACTAGAAAAAAAGGCCTTTTACGA	920003	920005	920006	920033		356273	0	1	1	1	0	0	0	0	0
1047	NW_019673681.1	TTTCTAGTAGTG	CACTACTAGAAA	925221	REV	*GTG*	CAC	CACTACTAGAAAAAAGGCCTTTTACGAC	***	GTCGTAAAAGGCCTTTTTTCTAGTAGTG*GTG	925194	925221	925222	925224		5216	1	1	1	1	1	1	1	TRUE	5216
1048	NW_019673681.1	TTTCTAGTAGTG	CACTACTAGAAA	979432	REV	*CAT*	ATG	CACTACTAGAAAAAAGGCCTTTTACGAC	***	GTCGTAAAAGGCCTTTTTTCTAGTAGTG*CAT	979405	979432	979433	979435		54212	0	1	1	1	0	0	0	0	0
1049	NW_019673681.1	CACTACTAGAAA	CACTACTAGAAA	2306712	FRW	*AGA*	AGA	CACTACTAGAAAAACAACCTTTTACGAC	***	AGA*CACTACTAGAAAAACAACCTTTTACGAC	2306709	2306711	2306712	2306739		1327281	0	0	1	1	0	0	0	0	0
1050	NW_019673682.1	TTTCTAGTAGTG	CACTACTAGAAA	619722	REV	*GCT*	AGC	CACTACTAGAAAATAGACCTTTAATGAC	***	GTCATTAAAGGTCTATTTTCTAGTAGTG*GCT	619695	619722	619723	619725		-1686989	0	0	0	0	1	0	0	0	0
1051	NW_019673703.1	TTTCTAGTAGTG	CACTACTAGAAA	86175	REV	*ACA*	TGT	CACTACTAGAAAAACAGCCTTTTACGAC	***	GTCGTAAAAGGCTGTTTTTCTAGTAGTG*ACA	86148	86175	86176	86178		-533546	0	1	0	0	0	0	0	0	0
1052	NW_019673703.1	CACTACTAGAAA	CACTACTAGAAA	481916	FRW	*ATA*	ATA	CACTACTAGAAAAACATCCTTTTACGAC	***	ATA*CACTACTAGAAAAACATCCTTTTACGAC	481913	481915	481916	481943		395742	0	1	1	1	0	0	0	0	0
1053	NW_019673703.1	CACTACTAGAAA	CACTACTAGAAA	485835	FRW	*AAT*	AAT	CACTACTAGAAAACATGGGGTTTTCCTA	***	AAT*CACTACTAGAAAACATGGGGTTTTCCTA	485832	485834	485835	485862		3920	1	1	1	1	0	0	0	0	0
1054	NW_019673703.1	TTTCTAGTAGTG	CACTACTAGAAA	491513	REV	*AAT*	ATT	CACTACTAGAAAACTAGTGCAATAGCTA	***	TAGCTATTGCACTAGTTTTCTAGTAGTG*AAT	491486	491513	491514	491516		5679	1	1	1	1	1	1	1	TRUE	5679
1055	NW_019673703.1	TTTCTAGTAGTG	CACTACTAGAAA	1040546	REV	*CAA*	TTG	CACTACTAGAAAAACAGCCTTTTACGAC	***	GTCGTAAAAGGCTGTTTTTCTAGTAGTG*CAA	1040519	1040546	1040547	1040549		549034	0	1	1	1	0	0	0	0	0
1056	NW_019673703.1	CACTACTAGAAA	CACTACTAGAAA	1149985	FRW	*GTC*	GTC	CACTACTAGAAAAACAGCCTTTTACGAC	***	GTC*CACTACTAGAAAAACAGCCTTTTACGAC	1149982	1149984	1149985	1150012		109440	0	1	1	1	0	0	0	0	0
1057	NW_019673703.1	CACTACTAGAAA	CACTACTAGAAA	2153383	FRW	*ATT*	ATT	CACTACTAGAAAAACAGCCTTTTACGAC	***	ATT*CACTACTAGAAAAACAGCCTTTTACGAC	2153380	2153382	2153383	2153410		1003399	0	1	1	1	0	0	0	0	0
1058	NW_019673703.1	TTTCTAGTAGTG	CACTACTAGAAA	2166556	REV	*ATT*	AAT	CACTACTAGAAAAACAGCCTTTTACGAC	***	GTCGTAAAAGGCTGTTTTTCTAGTAGTG*ATT	2166529	2166556	2166557	2166559		13174	1	1	1	1	1	1	1	TRUE	13174
1059	NW_019673703.1	CACTACTAGAAA	CACTACTAGAAA	2339361	FRW	*TAG*	TAG	CACTACTAGAAAAACAGCCTTTTACGAC	***	TAG*CACTACTAGAAAAACAGCCTTTTACGAC	2339358	2339360	2339361	2339388		172806	0	1	1	1	0	0	0	0	0
1060	NW_019673703.1	TTTCTAGTAGTG	CACTACTAGAAA	2353089	REV	*TAG*	CTA	CACTACTAGAAAATAGACCTTTAATGAC	***	GTCATTAAAGGTCTATTTTCTAGTAGTG*TAG	2353062	2353089	2353090	2353092		13729	1	1	1	1	1	1	1	TRUE	13729
1061	NW_019673703.1	CACTACTAGAAA	CACTACTAGAAA	2440635	FRW	*TTC*	TTC	CACTACTAGAAAAAAGGCCTTTTACGAC	***	TTC*CACTACTAGAAAAAAGGCCTTTTACGAC	2440632	2440634	2440635	2440662		87547	0	1	1	1	0	0	0	0	0
1062	NW_019673703.1	CACTACTAGAAA	CACTACTAGAAA	2564499	FRW	*TTA*	TTA	CACTACTAGAAAACATGGGTTTTTTCTA	***	TTA*CACTACTAGAAAACATGGGTTTTTTCTA	2564496	2564498	2564499	2564526		123865	0	1	1	1	0	0	0	0	0
1063	NW_019673703.1	TTTCTAGTAGTG	CACTACTAGAAA	2567147	REV	*TTA*	TAA	CACTACTAGAAAACTAGGGCAATAGCTA	***	TAGCTATTGCCCTAGTTTTCTAGTAGTG*TTA	2567120	2567147	2567148	2567150		2649	1	0	1	1	1	1	1	TRUE	2649
1064	NW_019673712.1	CACTACTAGAAA	CACTACTAGAAA	211347	FRW	*TAC*	TAC	CACTACTAGAAAACAAAGGGTTTTGCCA	***	TAC*CACTACTAGAAAACAAAGGGTTTTGCCA	211344	211346	211347	211374		-2355799	0	1	0	0	0	0	0	0	0
1065	NW_019673712.1	TTTCTAGTAGTG	CACTACTAGAAA	217586	REV	*TAC*	GTA	CACTACTAGAAAACTAAGTAATTACCTA	***	TAGGTAATTACTTAGTTTTCTAGTAGTG*TAC	217559	217586	217587	217589		6240	1	0	1	1	1	1	1	TRUE	6240
1066	NW_019673715.1	TTTCTAGTAGTG	CACTACTAGAAA	283451	REV	*CTA*	TAG	CACTACTAGAAAACAGCCCTTTAATGAC	***	GTCATTAAAGGGCTGTTTTCTAGTAGTG*CTA	283424	283451	283452	283454		65866	0	0	0	0	0	0	0	0	0
1067	NW_019673716.1	CACTACTAGAAA	CACTACTAGAAA	87473	FRW	*CAA*	CAA	CACTACTAGAAAAACATCCTTTTACGAC	***	CAA*CACTACTAGAAAAACATCCTTTTACGAC	87470	87472	87473	87500		-195977	0	1	0	0	0	0	0	0	0
1068	NW_019673716.1	TTTCTAGTAGTG	CACTACTAGAAA	123157	REV	*AGA*	TCT	CACTACTAGAAAAACAGCCTTTAATGAC	***	GTCATTAAAGGCTGTTTTTCTAGTAGTG*AGA	123130	123157	123158	123160		35685	0	0	1	1	1	0	0	0	0
1069	NW_019673724.1	TTTCTAGTAGTG	CACTACTAGAAA	338125	REV	*ATC*	GAT	CACTACTAGAAAATAGACCTTTAATGAT	***	ATCATTAAAGGTCTATTTTCTAGTAGTG*ATC	338098	338125	338126	338128		214969	0	1	0	0	0	0	0	0	0
1070	NW_019673724.1	CACTACTAGAAA	CACTACTAGAAA	506280	FRW	*ATT*	ATT	CACTACTAGAAAAACAGACTTTTACGAC	***	ATT*CACTACTAGAAAAACAGACTTTTACGAC	506277	506279	506280	506307		168156	0	1	1	1	0	0	0	0	0
1071	NW_019673724.1	CACTACTAGAAA	CACTACTAGAAA	856918	FRW	*AAT*	AAT	CACTACTAGAAAACAGACCTTTAATGAC	***	AAT*CACTACTAGAAAACAGACCTTTAATGAC	856915	856917	856918	856945		350639	0	1	1	1	0	0	0	0	0
1072	NW_019673724.1	TTTCTAGTAGTG	CACTACTAGAAA	863557	REV	*AAT*	ATT	CACTACTAGAAAAACAGCCTTTTACGAC	***	GTCGTAAAAGGCTGTTTTTCTAGTAGTG*AAT	863530	863557	863558	863560		6640	1	1	1	1	1	1	1	TRUE	6640
1073	NW_019673724.1	TTTCTAGTAGTG	CACTACTAGAAA	998421	REV	*AGA*	TCT	CACTACTAGAAAAACAGCCTTTTACGAC	***	GTCGTAAAAGGCTGTTTTTCTAGTAGTG*AGA	998394	998421	998422	998424		134865	0	1	1	1	0	0	0	0	0
1074	NW_019673724.1	CACTACTAGAAA	CACTACTAGAAA	1615105	FRW	*TCG*	TCG	CACTACTAGAAAAAGGCCTTTTACGACG	***	TCG*CACTACTAGAAAAAGGCCTTTTACGACG	1615102	1615104	1615105	1615132		616685	0	1	1	1	0	0	0	0	0
1075	NW_019673724.1	CACTACTAGAAA	CACTACTAGAAA	1801423	FRW	*AGT*	AGT	CACTACTAGAAAAACAGCCTTTTACGAT	***	AGT*CACTACTAGAAAAACAGCCTTTTACGAT	1801420	1801422	1801423	1801450		186319	0	1	1	1	0	0	0	0	0
1076	NW_019673724.1	TTTCTAGTAGTG	CACTACTAGAAA	1806487	REV	*AGT*	ACT	CACTACTAGAAAAATACCCTTTAATGAC	***	GTCATTAAAGGGTATTTTTCTAGTAGTG*AGT	1806460	1806487	1806488	1806490		5065	1	1	1	1	1	1	1	TRUE	5065
1077	NW_019673724.1	CACTACTAGAAA	CACTACTAGAAA	1877653	FRW	*TCC*	TCC	CACTACTAGAAAAAAGGCCTTTTACGAC	***	TCC*CACTACTAGAAAAAAGGCCTTTTACGAC	1877650	1877652	1877653	1877680		71167	0	1	1	1	0	0	0	0	0
1078	NW_019673724.1	TTTCTAGTAGTG	CACTACTAGAAA	2292099	REV	*TAT*	ATA	CACTACTAGAAAAACATCCTTTTACGAC	***	GTCGTAAAAGGATGTTTTTCTAGTAGTG*TAT	2292072	2292099	2292100	2292102		414447	0	1	1	1	1	0	0	0	0
1079	NW_019673724.1	CACTACTAGAAA	CACTACTAGAAA	2920577	FRW	*CTC*	CTC	CACTACTAGAAAAACAGCCTTTTACGAC	***	CTC*CACTACTAGAAAAACAGCCTTTTACGAC	2920574	2920576	2920577	2920604		628479	0	1	1	1	0	0	0	0	0
1080	NW_019673724.1	TTTCTAGTAGTG	CACTACTAGAAA	2925772	REV	*TTA*	TAA	CACTACTAGAAAAACAGCCTTTTACGAC	***	GTCGTAAAAGGCTGTTTTTCTAGTAGTG*TTA	2925745	2925772	2925773	2925775		5196	1	1	1	1	1	0	0	0	0
1081	NW_019673724.1	TTTCTAGTAGTG	CACTACTAGAAA	3002807	REV	*ATT*	AAT	CACTACTAGAAAAACAGCCTTTTACGAC	***	GTCGTAAAAGGCTGTTTTTCTAGTAGTG*ATT	3002780	3002807	3002808	3002810		77036	0	1	1	1	0	0	0	0	0
1082	NW_019673724.1	CACTACTAGAAA	CACTACTAGAAA	3033812	FRW	*GTA*	GTA	CACTACTAGAAAAAAGGCCTTTTACGAC	***	GTA*CACTACTAGAAAAAAGGCCTTTTACGAC	3033809	3033811	3033812	3033839		31006	0	1	1	1	0	0	0	0	0
1083	NW_019673724.1	TTTCTAGTAGTG	CACTACTAGAAA	3039884	REV	*GTA*	TAC	CACTACTAGAAAAAAGGCCTTTTACGAC	***	GTCGTAAAAGGCCTTTTTTCTAGTAGTG*GTA	3039857	3039884	3039885	3039887		6073	1	1	1	1	1	1	1	TRUE	6073
1084	NW_019673724.1	TTTCTAGTAGTG	CACTACTAGAAA	4176977	REV	*GGA*	TCC	CACTACTAGAAAAATAGCCTTTTACGAC	***	GTCGTAAAAGGCTATTTTTCTAGTAGTG*GGA	4176950	4176977	4176978	4176980		1137094	0	1	1	1	0	0	0	0	0
1085	NW_019673724.1	TTTCTAGTAGTG	CACTACTAGAAA	4560995	REV	*AAC*	GTT	CACTACTAGAAAAACAGCCTTTTACGAC	***	GTCGTAAAAGGCTGTTTTTCTAGTAGTG*AAC	4560968	4560995	4560996	4560998		384019	0	1	1	1	0	0	0	0	0
1086	NW_019673724.1	CACTACTAGAAA	CACTACTAGAAA	5082680	FRW	*ATG*	ATG	CACTACTAGAAAAACAGCCTTTTACGAC	***	ATG*CACTACTAGAAAAACAGCCTTTTACGAC	5082677	5082679	5082680	5082707		521686	0	1	1	1	0	0	0	0	0
1087	NW_019673724.1	TTTCTAGTAGTG	CACTACTAGAAA	5089584	REV	*ATG*	CAT	CACTACTAGAAAAACAGCCTTTTACGAC	***	GTCGTAAAAGGCTGTTTTTCTAGTAGTG*ATG	5089557	5089584	5089585	5089587		6905	1	1	1	1	1	1	1	TRUE	6905
1088	NW_019673724.1	CACTACTAGAAA	CACTACTAGAAA	5189782	FRW	*TGG*	TGG	CACTACTAGAAAAACAGCCTTATACGAC	***	TGG*CACTACTAGAAAAACAGCCTTATACGAC	5189779	5189781	5189782	5189809		100199	0	1	1	1	0	0	0	0	0
1089	NW_019673724.1	TTTCTAGTAGTG	CACTACTAGAAA	5197751	REV	*TGG*	CCA	CACTACTAGAAAAGCAGCCTTTTACGAC	***	GTCGTAAAAGGCTGCTTTTCTAGTAGTG*TGG	5197724	5197751	5197752	5197754		7970	1	1	1	1	1	1	1	TRUE	7970
1090	NW_019673724.1	TTTCTAGTAGTG	CACTACTAGAAA	5297985	REV	*CGT*	ACG	CACTACTAGAAAAACAGCCTTTTATGAT	***	ATCATAAAAGGCTGTTTTTCTAGTAGTG*CGT	5297958	5297985	5297986	5297988		100235	0	1	1	1	0	0	0	0	0
1091	NW_019673724.1	CACTACTAGAAA	CACTACTAGAAA	6287238	FRW	*TAC*	TAC	CACTACTAGAAAAATAGCCTTTTACGAC	***	TAC*CACTACTAGAAAAATAGCCTTTTACGAC	6287235	6287237	6287238	6287265		989254	0	1	1	1	0	0	0	0	0
1092	NW_019673724.1	CACTACTAGAAA	CACTACTAGAAA	6701410	FRW	*TAA*	TAA	CACTACTAGAAAAACAGCCATTTACGAC	***	TAA*CACTACTAGAAAAACAGCCATTTACGAC	6701407	6701409	6701410	6701437		414173	0	1	1	1	0	0	0	0	0
1093	NW_019673724.1	CACTACTAGAAA	CACTACTAGAAA	6753635	FRW	*TAA*	TAA	CACTACTAGAAAAACAGCCTTTTACGAC	***	TAA*CACTACTAGAAAAACAGCCTTTTACGAC	6753632	6753634	6753635	6753662		52226	0	1	1	1	0	1	0	0	0
1094	NW_019673724.1	TTTCTAGTAGTG	CACTACTAGAAA	7021126	REV	*GTG*	CAC	CACTACTAGAAAAACAGCCTTTTACGAC	***	GTCGTAAAAGGCTGTTTTTCTAGTAGTG*GTG	7021099	7021126	7021127	7021129		267492	0	1	1	1	1	0	0	0	0
1095	NW_019673724.1	TTTCTAGTAGTG	CACTACTAGAAA	7259299	REV	*CGG*	CCG	CACTACTAGAAAAATAGCCTTTTACGAC	***	GTCGTAAAAGGCTATTTTTCTAGTAGTG*CGG	7259272	7259299	7259300	7259302		238174	0	1	1	1	0	0	0	0	0
1096	NW_019673724.1	CACTACTAGAAA	CACTACTAGAAA	7765841	FRW	*AAA*	AAA	CACTACTAGAAAAACAGCCTTTTACGAC	***	AAA*CACTACTAGAAAAACAGCCTTTTACGAC	7765838	7765840	7765841	7765868		506543	0	1	1	1	0	0	0	0	0
1097	NW_019673724.1	CACTACTAGAAA	CACTACTAGAAA	7766003	FRW	*AAA*	AAA	CACTACTAGAAAAACAGCCTTTTACGAC	***	AAA*CACTACTAGAAAAACAGCCTTTTACGAC	7766000	7766002	7766003	7766030		163	0	1	1	1	0	1	0	0	0
1098	NW_019673724.1	TTTCTAGTAGTG	CACTACTAGAAA	7778146	REV	*AAA*	TTT	CACTACTAGAAAAAAGGCCTCTAATGAC	***	GTCATTAGAGGCCTTTTTTCTAGTAGTG*AAA	7778119	7778146	7778147	7778149		12144	1	1	1	1	1	1	1	TRUE	12144
1099	NW_019673724.1	TTTCTAGTAGTG	CACTACTAGAAA	8117065	REV	*AGG*	CCT	CACTACTAGAAAAAAGGCCTTTTACGAC	***	GTCGTAAAAGGCCTTTTTTCTAGTAGTG*AGG	8117038	8117065	8117066	8117068		338920	0	0	1	1	0	0	0	0	0
1100	NW_019673731.1	CACTACTAGAAA	CACTACTAGAAA	75656	FRW	*GAA*	GAA	CACTACTAGAAAACTAGGGAATTACCTA	***	GAA*CACTACTAGAAAACTAGGGAATTACCTA	75653	75655	75656	75683		-8041408	0	1	0	0	0	0	0	0	0
1101	NW_019673731.1	TTTCTAGTAGTG	CACTACTAGAAA	80288	REV	*GAA*	TTC	CACTACTAGAAAAGGGTGTAAGTTGCCA	***	TGGCAACTTACACCCTTTTCTAGTAGTG*GAA	80261	80288	80289	80291		4633	1	0	1	1	1	1	1	TRUE	4633
1102	NW_019673733.1	CACTACTAGAAA	CACTACTAGAAA	160192	FRW	*ATG*	ATG	CACTACTAGAAAAACAGCCTTTTACGAT	***	ATG*CACTACTAGAAAAACAGCCTTTTACGAT	160189	160191	160192	160219		79905	0	1	0	0	0	0	0	0	0
1103	NW_019673733.1	TTTCTAGTAGTG	CACTACTAGAAA	173787	REV	*ATG*	CAT	CACTACTAGAAAAACAACCTTTTACGAC	***	GTCGTAAAAGGTTGTTTTTCTAGTAGTG*ATG	173760	173787	173788	173790		13596	1	1	1	1	1	1	1	TRUE	13596
1104	NW_019673733.1	CACTACTAGAAA	CACTACTAGAAA	1627504	FRW	*GAA*	GAA	CACTACTAGAAAACAGCCCTTTAATGAC	***	GAA*CACTACTAGAAAACAGCCCTTTAATGAC	1627501	1627503	1627504	1627531		1453718	0	1	1	1	0	0	0	0	0
1105	NW_019673733.1	TTTCTAGTAGTG	CACTACTAGAAA	1632778	REV	*GAA*	TTC	CACTACTAGAAAAACAGCCTTTTACAAC	***	GTTGTAAAAGGCTGTTTTTCTAGTAGTG*GAA	1632751	1632778	1632779	1632781		5275	1	1	1	1	1	1	1	TRUE	5275
1106	NW_019673733.1	CACTACTAGAAA	CACTACTAGAAA	1662778	FRW	*ATT*	ATT	CACTACTAGAAAAATAGCCTTTTACGAC	***	ATT*CACTACTAGAAAAATAGCCTTTTACGAC	1662775	1662777	1662778	1662805		30001	0	1	1	1	0	0	0	0	0
1107	NW_019673733.1	TTTCTAGTAGTG	CACTACTAGAAA	1667412	REV	*ATT*	AAT	CACTACTAGAAAAACAGCCTTTAACGAT	***	ATCGTTAAAGGCTGTTTTTCTAGTAGTG*ATT	1667385	1667412	1667413	1667415		4635	1	1	1	1	1	1	1	TRUE	4635
1108	NW_019673733.1	CACTACTAGAAA	CACTACTAGAAA	2152307	FRW	*TAT*	TAT	CACTACTAGAAAAACAACATTTTACGAC	***	TAT*CACTACTAGAAAAACAACATTTTACGAC	2152304	2152306	2152307	2152334		484896	0	1	1	1	0	0	0	0	0
1109	NW_019673733.1	CACTACTAGAAA	CACTACTAGAAA	3195202	FRW	*AAA*	AAA	CACTACTAGAAAAAATCCCTTTAATGAC	***	AAA*CACTACTAGAAAAAATCCCTTTAATGAC	3195199	3195201	3195202	3195229		1042896	0	1	1	1	0	0	0	0	0
1110	NW_019673733.1	TTTCTAGTAGTG	CACTACTAGAAA	3486282	REV	*AAT*	ATT	CACTACTAGAAAACATGGGGTTTTCCTA	***	TAGGAAAACCCCATGTTTTCTAGTAGTG*AAT	3486255	3486282	3486283	3486285		291081	0	1	1	1	1	0	0	0	0
1111	NW_019673733.1	CACTACTAGAAA	CACTACTAGAAA	3702420	FRW	*AGT*	AGT	CACTACTAGAAAAACAGCCTTTTACAAT	***	AGT*CACTACTAGAAAAACAGCCTTTTACAAT	3702417	3702419	3702420	3702447		216139	0	1	1	1	0	0	0	0	0
1112	NW_019673733.1	TTTCTAGTAGTG	CACTACTAGAAA	3716510	REV	*AGT*	ACT	CACTACTAGAAAAACAGCCTTTTACGAC	***	GTCGTAAAAGGCTGTTTTTCTAGTAGTG*AGT	3716483	3716510	3716511	3716513		14091	1	0	1	1	1	1	1	TRUE	14091
1113	NW_019673734.1	CACTACTAGAAA	CACTACTAGAAA	192837	FRW	*TTT*	TTT	CACTACTAGAAAAACAGCCTTTTACGAC	***	TTT*CACTACTAGAAAAACAGCCTTTTACGAC	192834	192836	192837	192864		-3523672	0	1	0	0	0	0	0	0	0
1114	NW_019673734.1	CACTACTAGAAA	CACTACTAGAAA	1090560	FRW	*ATG*	ATG	CACTACTAGAAAAACAGCCTTTTACGAC	***	ATG*CACTACTAGAAAAACAGCCTTTTACGAC	1090557	1090559	1090560	1090587		897724	0	1	1	1	0	0	0	0	0
1115	NW_019673734.1	CACTACTAGAAA	CACTACTAGAAA	1093707	FRW	*GAA*	GAA	CACTACTAGAAAAACAGCCTTTTACGAC	***	GAA*CACTACTAGAAAAACAGCCTTTTACGAC	1093704	1093706	1093707	1093734		3148	1	1	1	1	0	0	0	0	0
1116	NW_019673734.1	CACTACTAGAAA	CACTACTAGAAA	1094970	FRW	*GAA*	GAA	CACTACTAGAAAAACAGCCTTTTACGAC	***	GAA*CACTACTAGAAAAACAGCCTTTTACGAC	1094967	1094969	1094970	1094997		1264	1	1	1	1	0	1	0	0	0
1117	NW_019673734.1	TTTCTAGTAGTG	CACTACTAGAAA	1100231	REV	*GAA*	TTC	CACTACTAGAAAAAAGACCTTTAATGAC	***	GTCATTAAAGGTCTTTTTTCTAGTAGTG*GAA	1100204	1100231	1100232	1100234		5262	1	1	1	1	1	1	1	TRUE	5262
1118	NW_019673734.1	TTTCTAGTAGTG	CACTACTAGAAA	2001858	REV	*AAT*	ATT	CACTACTAGAAAAAAGGCCTTTTATGAC	***	GTCATAAAAGGCCTTTTTTCTAGTAGTG*AAT	2001831	2001858	2001859	2001861		901628	0	1	1	1	0	0	0	0	0
1119	NW_019673734.1	CACTACTAGAAA	CACTACTAGAAA	2029510	FRW	*TAA*	TAA	CACTACTAGAAATATAGCCTTTTACGAC	***	TAA*CACTACTAGAAATATAGCCTTTTACGAC	2029507	2029509	2029510	2029537		27653	1	1	1	1	0	0	0	0	0
1120	NW_019673734.1	CACTACTAGAAA	CACTACTAGAAA	2413012	FRW	*CTA*	CTA	CACTACTAGAAAAACAGCCTTTTACGAC	***	CTA*CACTACTAGAAAAACAGCCTTTTACGAC	2413009	2413011	2413012	2413039		383503	0	1	1	1	0	0	0	0	0
1121	NW_019673734.1	TTTCTAGTAGTG	CACTACTAGAAA	2418337	REV	*TAA*	TTA	CACTACTAGAAAATAGCCCTTTAATGAC	***	GTCATTAAAGGGCTATTTTCTAGTAGTG*TAA	2418310	2418337	2418338	2418340		5326	1	0	1	1	1	0	0	0	0
1122	NW_019673735.1	TTTCTAGTAGTG	CACTACTAGAAA	270296	REV	*TAT*	ATA	CACTACTAGAAAACAACCCTTTAATGAC	***	GTCATTAAAGGGTTGTTTTCTAGTAGTG*TAT	270269	270296	270297	270299		-2148040	0	0	0	0	0	0	0	0	0
1123	NW_019673737.1	CACTACTAGAAA	CACTACTAGAAA	306997	FRW	*TTT*	TTT	CACTACTAGAAAAACAGCCTTTTACGAC	***	TTT*CACTACTAGAAAAACAGCCTTTTACGAC	306994	306996	306997	307024		36702	0	1	0	0	0	0	0	0	0
1124	NW_019673737.1	TTTCTAGTAGTG	CACTACTAGAAA	311759	REV	*TTT*	AAA	CACTACTAGAAAAAAGGCCTTTTACGAC	***	GTCGTAAAAGGCCTTTTTTCTAGTAGTG*TTT	311732	311759	311760	311762		4763	1	0	1	1	1	1	1	TRUE	4763
1125	NW_019673738.1	TTTCTAGTAGTG	CACTACTAGAAA	74806	REV	*TCC*	GGA	CACTACTAGAAAAATAGCCTTTTATGAT	***	ATCATAAAAGGCTATTTTTCTAGTAGTG*TCC	74779	74806	74807	74809		-236952	0	0	0	0	0	0	0	0	0
1126	NW_019673740.1	CACTACTAGAAA	CACTACTAGAAA	3837	FRW	*TTC*	TTC	CACTACTAGAAAAAAGCCCTTTAATGAC	***	TTC*CACTACTAGAAAAAAGCCCTTTAATGAC	3834	3836	3837	3864		-70968	0	1	0	0	0	0	0	0	0
1127	NW_019673740.1	TTTCTAGTAGTG	CACTACTAGAAA	9597	REV	*TTC*	GAA	CACTACTAGAAAAAAGGCCTTTTACGAC	***	GTCGTAAAAGGCCTTTTTTCTAGTAGTG*TTC	9570	9597	9598	9600		5761	1	0	1	1	1	1	1	TRUE	5761
1128	NW_019673758.1	CACTACTAGAAA	CACTACTAGAAA	127806	FRW	*CCA*	CCA	CACTACTAGAAAATAGCCCTTTAATGAC	***	CCA*CACTACTAGAAAATAGCCCTTTAATGAC	127803	127805	127806	127833		118210	0	1	0	0	0	0	0	0	0
1129	NW_019673758.1	TTTCTAGTAGTG	CACTACTAGAAA	133897	REV	*CCA*	TGG	CACTACTAGAAAAACAGCCTTTTACGAC	***	GTCGTAAAAGGCTGTTTTTCTAGTAGTG*CCA	133870	133897	133898	133900		6092	1	0	1	1	1	1	1	TRUE	6092
1130	NW_019673760.1	TTTCTAGTAGTG	CACTACTAGAAA	147153	REV	*GTA*	TAC	CACTACTAGAAAAATAGCCTTTTACGAC	***	GTCGTAAAAGGCTATTTTTCTAGTAGTG*GTA	147126	147153	147154	147156		13257	1	0	0	0	0	0	0	0	0
1131	NW_019673778.1	CACTACTAGAAA	CACTACTAGAAA	79050	FRW	*AAA*	AAA	CACTACTAGAAAAATAGCCTTTTACGAC	***	AAA*CACTACTAGAAAAATAGCCTTTTACGAC	79047	79049	79050	79077		-68102	0	1	0	0	0	0	0	0	0
1132	NW_019673778.1	TTTCTAGTAGTG	CACTACTAGAAA	90715	REV	*AAA*	TTT	CACTACTAGAAAACAGCCATTTAATGAT	***	ATCATTAAATGGCTGTTTTCTAGTAGTG*AAA	90688	90715	90716	90718		11666	1	1	1	1	1	1	1	TRUE	11666
1133	NW_019673778.1	CACTACTAGAAA	CACTACTAGAAA	240965	FRW	*CCT*	CCT	CACTACTAGAAAAATAGCCTTTTACGAC	***	CCT*CACTACTAGAAAAATAGCCTTTTACGAC	240962	240964	240965	240992		150251	0	1	1	1	0	0	0	0	0
1134	NW_019673778.1	CACTACTAGAAA	CACTACTAGAAA	263416	FRW	*TCA*	TCA	CACTACTAGAAACATGAGTTTTAGAGAC	***	TCA*CACTACTAGAAACATGAGTTTTAGAGAC	263413	263415	263416	263443		22452	1	1	1	1	0	0	0	0	0
1135	NW_019673778.1	TTTCTAGTAGTG	CACTACTAGAAA	420915	REV	*AAA*	TTT	CACTACTAGAAAAACAGCCTTTTACGAC	***	GTCGTAAAAGGCTGTTTTTCTAGTAGTG*AAA	420888	420915	420916	420918		157500	0	0	1	1	1	0	0	0	0
1136	NW_019673782.1	TTTCTAGTAGTG	CACTACTAGAAA	942554	REV	*AGT*	ACT	CACTACTAGAAAAATAGCCTTTTACGAC	***	GTCGTAAAAGGCTATTTTTCTAGTAGTG*AGT	942527	942554	942555	942557		521640	0	1	0	0	0	0	0	0	0
1137	NW_019673782.1	CACTACTAGAAA	CACTACTAGAAA	1221437	FRW	*AAA*	AAA	CACTACTAGAAAAAGGCCTTTTACGATG	***	AAA*CACTACTAGAAAAAGGCCTTTTACGATG	1221434	1221436	1221437	1221464		278884	0	1	1	1	0	0	0	0	0
1138	NW_019673782.1	TTTCTAGTAGTG	CACTACTAGAAA	1226668	REV	*AAA*	TTT	CACTACTAGAAAAAAGGCCTTTTACGAC	***	GTCGTAAAAGGCCTTTTTTCTAGTAGTG*AAA	1226641	1226668	1226669	1226671		5232	1	0	1	1	1	1	1	TRUE	5232
1139	NW_019673792.1	CACTACTAGAAA	CACTACTAGAAA	8508	FRW	*TAA*	TAA	CACTACTAGAAAACAGCCCTTTAATGAC	***	TAA*CACTACTAGAAAACAGCCCTTTAATGAC	8505	8507	8508	8535		-1218159	0	1	0	0	0	0	0	0	0
1140	NW_019673792.1	CACTACTAGAAA	CACTACTAGAAA	65747	FRW	*AAT*	AAT	CACTACTAGAAACTTGAGTTTCAGCTAC	***	AAT*CACTACTAGAAACTTGAGTTTCAGCTAC	65744	65746	65747	65774		57240	0	1	1	1	0	0	0	0	0
1141	NW_019673792.1	TTTCTAGTAGTG	CACTACTAGAAA	72590	REV	*AAT*	ATT	CACTACTAGAAACATGAGTTTTAGCGAC	***	GTCGCTAAAACTCATGTTTCTAGTAGTG*AAT	72563	72590	72591	72593		6844	1	0	1	1	1	1	1	TRUE	6844
1142	NW_019673796.1	CACTACTAGAAA	CACTACTAGAAA	352558	FRW	*TTA*	TTA	CACTACTAGAAAAACAGCCTTTTACGAC	***	TTA*CACTACTAGAAAAACAGCCTTTTACGAC	352555	352557	352558	352585		279969	0	1	0	0	0	0	0	0	0
1143	NW_019673796.1	TTTCTAGTAGTG	CACTACTAGAAA	357789	REV	*GTA*	TAC	CACTACTAGAAAAAAACCCTTTAATGAC	***	GTCATTAAAGGGTTTTTTTCTAGTAGTG*GTA	357762	357789	357790	357792		5232	1	0	1	1	1	0	0	0	0
1144	NW_019673797.1	TTTCTAGTAGTG	CACTACTAGAAA	92062	REV	*CAA*	TTG	CACTACTAGAAAAAAGGCCTTTTACGAC	***	GTCGTAAAAGGCCTTTTTTCTAGTAGTG*CAA	92035	92062	92063	92065		-265726	0	1	0	0	0	0	0	0	0
1145	NW_019673797.1	TTTCTAGTAGTG	CACTACTAGAAA	788365	REV	*GCG*	CGC	CACTACTAGAAAACAGACCTTTAATGAC	***	GTCATTAAAGGTCTGTTTTCTAGTAGTG*GCG	788338	788365	788366	788368		696304	0	0	1	1	0	0	0	0	0
1146	NW_019673800.1	CACTACTAGAAA	CACTACTAGAAA	233283	FRW	*TCA*	TCA	CACTACTAGAAAACAGCACTTTAATGAC	***	TCA*CACTACTAGAAAACAGCACTTTAATGAC	233280	233282	233283	233310		-555081	0	1	0	0	0	0	0	0	0
1147	NW_019673800.1	TTTCTAGTAGTG	CACTACTAGAAA	238514	REV	*TCA*	TGA	CACTACTAGAAAAACAGCCTTTTACGAT	***	ATCGTAAAAGGCTGTTTTTCTAGTAGTG*TCA	238487	238514	238515	238517		5232	1	0	1	1	1	1	1	TRUE	5232
1148	NW_019673802.1	TTTCTAGTAGTG	CACTACTAGAAA	579306	REV	*TCT*	AGA	CACTACTAGAAAAGCAGCCTTTTACGAC	***	GTCGTAAAAGGCTGCTTTTCTAGTAGTG*TCT	579279	579306	579307	579309		340793	0	1	0	0	0	0	0	0	0
1149	NW_019673802.1	TTTCAAGTAGTG	CACTACTTGAAA	1347096	REV	*CAG*	CTG	CACTACTTGAAAAACAGCCTTTTACGAC	***	GTCGTAAAAGGCTGTTTTTCAAGTAGTG*CAG	1347069	1347096	1347097	1347099		767791	0	0	1	1	0	0	0	0	0
1150	NW_019673804.1	CACTACTAGAAA	CACTACTAGAAA	186068	FRW	*TAG*	TAG	CACTACTAGAAAAACAGCCTTTTACGAC	***	TAG*CACTACTAGAAAAACAGCCTTTTACGAC	186065	186067	186068	186095		-1161027	0	1	0	0	0	0	0	0	0
1151	NW_019673804.1	TTTCTAGTAGTG	CACTACTAGAAA	322100	REV	*AAG*	CTT	CACTACTAGAAAAACAGCCTTTTACGAC	***	GTCGTAAAAGGCTGTTTTTCTAGTAGTG*AAG	322073	322100	322101	322103		136033	0	1	1	1	1	0	0	0	0
1152	NW_019673804.1	TTTCTAGTAGTG	CACTACTAGAAA	804306	REV	*GGC*	GCC	CACTACTAGAAAAACAGCCTTTTACGAC	***	GTCGTAAAAGGCTGTTTTTCTAGTAGTG*GGC	804279	804306	804307	804309		482207	0	1	1	1	0	0	0	0	0
1153	NW_019673804.1	TTTCTAGTAGTG	CACTACTAGAAA	1041219	REV	*TCC*	GGA	CACTACTAGAAAAACAGCCTTTTACGAC	***	GTCGTAAAAGGCTGTTTTTCTAGTAGTG*TCC	1041192	1041219	1041220	1041222		236914	0	0	1	1	0	0	0	0	0
1154	NW_019673823.1	CACTACTAGAAA	CACTACTAGAAA	80616	FRW	*ATG*	ATG	CACTACTAGAAAAATAGCCTTTTATGAC	***	ATG*CACTACTAGAAAAATAGCCTTTTATGAC	80613	80615	80616	80643		-960602	0	1	0	0	0	0	0	0	0
1155	NW_019673823.1	TTTCTAGTAGTG	CACTACTAGAAA	85721	REV	*ATG*	CAT	CACTACTAGAAAAAAGGCCTTTTACGAC	***	GTCGTAAAAGGCCTTTTTTCTAGTAGTG*ATG	85694	85721	85722	85724		5106	1	0	1	1	1	1	1	TRUE	5106
1156	NW_019673829.1	CACTACTAGAAA	CACTACTAGAAA	1037	FRW	*AAT*	AAT	CACTACTAGAAAAAAGGCCTTTTACGAC	***	AAT*CACTACTAGAAAAAAGGCCTTTTACGAC	1034	1036	1037	1064		-84683	0	1	0	0	0	0	0	0	0
1157	NW_019673829.1	TTTCTAGTAGTG	CACTACTAGAAA	195918	REV	*TTC*	GAA	CACTACTAGAAAAAAGGCCTTTTACGAC	***	GTCGTAAAAGGCCTTTTTTCTAGTAGTG*TTC	195891	195918	195919	195921		194882	0	1	1	1	1	0	0	0	0
1158	NW_019673829.1	CACTACTAGAAA	CACTACTAGAAA	481429	FRW	*TTT*	TTT	CACTACTAGAAACTTGAGTTTCAGCTAC	***	TTT*CACTACTAGAAACTTGAGTTTCAGCTAC	481426	481428	481429	481456		285512	0	1	1	1	0	0	0	0	0
1159	NW_019673829.1	TTTCTAGTAGTG	CACTACTAGAAA	492648	REV	*TTT*	AAA	CACTACTAGAAACATGGGTTTTAGCGAC	***	GTCGCTAAAACCCATGTTTCTAGTAGTG*TTT	492621	492648	492649	492651		11220	1	0	1	1	1	1	1	TRUE	11220
1160	NW_019673830.1	CACTACTAGAAA	CACTACTAGAAA	431782	FRW	*AAA*	AAA	CACTACTAGAAAACAGACCTTTAATGAC	***	AAA*CACTACTAGAAAACAGACCTTTAATGAC	431779	431781	431782	431809		-60865	0	1	0	0	0	0	0	0	0
1161	NW_019673830.1	TTTCTAGTAGTG	CACTACTAGAAA	439520	REV	*AAA*	TTT	CACTACTAGAAAAACAGCCTTTTACGAC	***	GTCGTAAAAGGCTGTTTTTCTAGTAGTG*AAA	439493	439520	439521	439523		7739	1	0	1	1	1	1	1	TRUE	7739
1162	NW_019673832.1	CACTACTAGAAA	CACTACTAGAAA	122541	FRW	*TCT*	TCT	CACTACTAGAAAAAAGGCCTTTTACGAC	***	TCT*CACTACTAGAAAAAAGGCCTTTTACGAC	122538	122540	122541	122568		-316978	0	1	0	0	0	0	0	0	0
1163	NW_019673832.1	TTTCTAGTAGTG	CACTACTAGAAA	257418	REV	*ATA*	TAT	CACTACTAGAAAAACAGCCTTTAATGAC	***	GTCATTAAAGGCTGTTTTTCTAGTAGTG*ATA	257391	257418	257419	257421		134878	0	1	1	1	1	0	0	0	0
1164	NW_019673832.1	CACTACTAGAAA	CACTACTAGAAA	341551	FRW	*CTT*	CTT	CACTACTAGAAAACATGGCGTTTTCCTA	***	CTT*CACTACTAGAAAACATGGCGTTTTCCTA	341548	341550	341551	341578		84134	0	1	1	1	0	0	0	0	0
1165	NW_019673832.1	TTTCTAGTAGTG	CACTACTAGAAA	375859	REV	*TAT*	ATA	CACTACTAGAAAAACAGCCTTTTACGAC	***	GTCGTAAAAGGCTGTTTTTCTAGTAGTG*TAT	375832	375859	375860	375862		34309	0	1	1	1	1	0	0	0	0
1166	NW_019673832.1	CACTACTAGAAA	CACTACTAGAAA	746494	FRW	*CTT*	CTT	CACTACTAGAAAAAAGGCCTTTTACGAC	***	CTT*CACTACTAGAAAAAAGGCCTTTTACGAC	746491	746493	746494	746521		370636	0	1	1	1	0	0	0	0	0
1167	NW_019673832.1	TTTCTAGTAGTG	CACTACTAGAAA	939283	REV	*ATT*	AAT	CACTACTAGAAAAAGGCCTTTTACGATG	***	CATCGTAAAAGGCCTTTTTCTAGTAGTG*ATT	939256	939283	939284	939286		192790	0	1	1	1	1	0	0	0	0
1168	NW_019673832.1	TTTCTAGTAGTG	CACTACTAGAAA	1234550	REV	*TAG*	CTA	CACTACTAGAAAAACAGCCTTTTACGAC	***	GTCGTAAAAGGCTGTTTTTCTAGTAGTG*TAG	1234523	1234550	1234551	1234553		295268	0	1	1	1	0	0	0	0	0
1169	NW_019673832.1	CACTACTAGAAA	CACTACTAGAAA	1804168	FRW	*GTA*	GTA	CACTACTAGAAAAACAGCCTTTTACGAC	***	GTA*CACTACTAGAAAAACAGCCTTTTACGAC	1804165	1804167	1804168	1804195		569619	0	1	1	1	0	0	0	0	0
1170	NW_019673832.1	CACTACTAGAAA	CACTACTAGAAA	2309175	FRW	*ACT*	ACT	CACTACTAGAAAAACAGCCTTTTACGAC	***	ACT*CACTACTAGAAAAACAGCCTTTTACGAC	2309172	2309174	2309175	2309202		505008	0	1	1	1	0	0	0	0	0
1171	NW_019673832.1	CACTACTAGAAA	CACTACTAGAAA	2471303	FRW	*AGC*	AGC	CACTACTAGAAAACAGGGCTTTAATGAC	***	AGC*CACTACTAGAAAACAGGGCTTTAATGAC	2471300	2471302	2471303	2471330		162129	0	1	1	1	0	0	0	0	0
1172	NW_019673832.1	CACTACTAGAAA	CACTACTAGAAA	3297701	FRW	*TCT*	TCT	CACTACTAGAAAACAACCCTTTAATGAC	***	TCT*CACTACTAGAAAACAACCCTTTAATGAC	3297698	3297700	3297701	3297728		826399	0	1	1	1	0	0	0	0	0
1173	NW_019673832.1	TTTCTAGTAGTG	CACTACTAGAAA	3303984	REV	*TCT*	AGA	CACTACTAGAAAAACAACCTTTTACGAC	***	GTCGTAAAAGGTTGTTTTTCTAGTAGTG*TCT	3303957	3303984	3303985	3303987		6284	1	0	1	1	1	1	1	TRUE	6284
1174	NW_019673836.1	CACTACTAGAAA	CACTACTAGAAA	137824	FRW	*TTG*	TTG	CACTACTAGAAAAAAGACCTTTTACGAC	***	TTG*CACTACTAGAAAAAAGACCTTTTACGAC	137821	137823	137824	137851		-3166159	0	1	0	0	0	0	0	0	0
1175	NW_019673836.1	TTTCTAGTAGTG	CACTACTAGAAA	142671	REV	*TTG*	CAA	CACTACTAGAAAAAAGGCCTTTTACGAC	***	GTCGTAAAAGGCCTTTTTTCTAGTAGTG*TTG	142644	142671	142672	142674		4848	1	1	1	1	1	1	1	TRUE	4848
1176	NW_019673836.1	CACTACTAGAAA	CACTACTAGAAA	163254	FRW	*TGT*	TGT	CACTACTAGAAAAACAGCCTTTTACGAC	***	TGT*CACTACTAGAAAAACAGCCTTTTACGAC	163251	163253	163254	163281		20584	1	1	1	1	0	0	0	0	0
1177	NW_019673836.1	TTTCTAGTAGTG	CACTACTAGAAA	166907	REV	*AGC*	GCT	CACTACTAGAAAACAGCCCTTTAATGAC	***	GTCATTAAAGGGCTGTTTTCTAGTAGTG*AGC	166880	166907	166908	166910		3654	1	1	1	1	1	0	0	0	0
1178	NW_019673836.1	TTTCTAGTAGTG	CACTACTAGAAA	171480	REV	*TGT*	ACA	CACTACTAGAAAACAGCCCTTTAATGAC	***	GTCATTAAAGGGCTGTTTTCTAGTAGTG*TGT	171453	171480	171481	171483		4574	1	1	1	1	0	0	0	0	0
1179	NW_019673836.1	TTTCTAGTAGTG	CACTACTAGAAA	484098	REV	*TAG*	CTA	CACTACTAGAAAAACAGCCTTTTACGAC	***	GTCGTAAAAGGCTGTTTTTCTAGTAGTG*TAG	484071	484098	484099	484101		312619	0	1	1	1	0	0	0	0	0
1180	NW_019673836.1	TTTCTAGTAGTG	CACTACTAGAAA	571821	REV	*ATA*	TAT	CACTACTAGAAAACAGCCCTTTAATGAC	***	GTCATTAAAGGGCTGTTTTCTAGTAGTG*ATA	571794	571821	571822	571824		87724	0	1	1	1	0	0	0	0	0
1181	NW_019673836.1	CACTACTAGAAA	CACTACTAGAAA	696472	FRW	*CCA*	CCA	CACTACTAGAAAAAAGGCCTTTTACGAC	***	CCA*CACTACTAGAAAAAAGGCCTTTTACGAC	696469	696471	696472	696499		124652	0	1	1	1	0	0	0	0	0
1182	NW_019673836.1	CACTACTAGAAA	CACTACTAGAAA	730049	FRW	*ACA*	ACA	CACTACTAGAAAAAAGGCCTTTTACGAC	***	ACA*CACTACTAGAAAAAAGGCCTTTTACGAC	730046	730048	730049	730076		33578	0	1	1	1	0	0	0	0	0
1183	NW_019673836.1	TTTCTAGTAGTG	CACTACTAGAAA	734177	REV	*ACA*	TGT	CACTACTAGAAAATAGCCCTTTAATGAC	***	GTCATTAAAGGGCTATTTTCTAGTAGTG*ACA	734150	734177	734178	734180		4129	1	1	1	1	1	1	1	TRUE	4129
1184	NW_019673836.1	CACTACTAGAAA	CACTACTAGAAA	792897	FRW	*TTA*	TTA	CACTACTAGAAAAACAACCTTTTACGAT	***	TTA*CACTACTAGAAAAACAACCTTTTACGAT	792894	792896	792897	792924		58721	0	1	1	1	0	0	0	0	0
1185	NW_019673836.1	TTTCTAGTAGTG	CACTACTAGAAA	805733	REV	*TTA*	TAA	CACTACTAGAAAAACAGCCTTTTACGAC	***	GTCGTAAAAGGCTGTTTTTCTAGTAGTG*TTA	805706	805733	805734	805736		12837	1	1	1	1	1	1	1	TRUE	12837
1186	NW_019673836.1	TTTCTAGTAGTG	CACTACTAGAAA	942472	REV	*ACA*	TGT	CACTACTAGAAAAACAGCCTTTTACGAC	***	GTCGTAAAAGGCTGTTTTTCTAGTAGTG*ACA	942445	942472	942473	942475		136740	0	1	1	1	0	0	0	0	0
1187	NW_019673836.1	CACTACTAGAAA	CACTACTAGAAA	1109530	FRW	*ATT*	ATT	CACTACTAGAAAAAAGGCCTTTTACGAC	***	ATT*CACTACTAGAAAAAAGGCCTTTTACGAC	1109527	1109529	1109530	1109557		167059	0	1	1	1	0	0	0	0	0
1188	NW_019673836.1	CACTACTAGAAA	CACTACTAGAAA	1313696	FRW	*CTT*	CTT	CACTACTAGAAAATAGGTAATACAATAC	***	CTT*CACTACTAGAAAATAGGTAATACAATAC	1313693	1313695	1313696	1313723		204167	0	1	1	1	0	0	0	0	0
1189	NW_019673836.1	TTTCTAGTAGTG	CACTACTAGAAA	1316898	REV	*CTT*	AAG	CACTACTAGAAAAAGTGTAATATAATAC	***	GTATTATATTACACTTTTTCTAGTAGTG*CTT	1316871	1316898	1316899	1316901		3203	1	0	1	1	1	1	1	TRUE	3203
1190	NW_019673838.1	CACTACTAGAAA	CACTACTAGAAA	218356	FRW	*CCA*	CCA	CACTACTAGAAAAACAGCCTTTTACGAC	***	CCA*CACTACTAGAAAAACAGCCTTTTACGAC	218353	218355	218356	218383		-1098541	0	1	0	0	0	0	0	0	0
1191	NW_019673838.1	CACTACTAGAAA	CACTACTAGAAA	335033	FRW	*TAA*	TAA	CACTACTAGAAAACTAGGGTAATAGCTA	***	TAA*CACTACTAGAAAACTAGGGTAATAGCTA	335030	335032	335033	335060		116678	0	1	1	1	0	0	0	0	0
1192	NW_019673838.1	TTTCTAGTAGTG	CACTACTAGAAA	340051	REV	*TAA*	TTA	CACTACTAGAAAACATGGTGTTTTCCTA	***	TAGGAAAACACCATGTTTTCTAGTAGTG*TAA	340024	340051	340052	340054		5019	1	1	1	1	1	1	1	TRUE	5019
1193	NW_019673838.1	TTTCTAGTAGTG	CACTACTAGAAA	417058	REV	*AAA*	TTT	CACTACTAGAAAAATAGCCTTTTACGAC	***	GTCGTAAAAGGCTATTTTTCTAGTAGTG*AAA	417031	417058	417059	417061		77008	0	0	1	1	0	0	0	0	0
1194	NW_019673861.1	TTTCTAGTAGTG	CACTACTAGAAA	64505	REV	*TAG*	CTA	CACTACTAGAAAAAAAGGCCTTTTACGA	***	TCGTAAAAGGCCTTTTTTTCTAGTAGTG*TAG	64478	64505	64506	64508		-352552	0	0	0	0	0	0	0	0	0
1195	NW_019673872.1	CACTACTAGAAA	CACTACTAGAAA	37714	FRW	*GAC*	GAC	CACTACTAGAAAAAAGGCCTTTTACGAC	***	GAC*CACTACTAGAAAAAAGGCCTTTTACGAC	37711	37713	37714	37741		-26790	0	1	0	0	0	0	0	0	0
1196	NW_019673872.1	TTTCTAGTAGTG	CACTACTAGAAA	41901	REV	*GAC*	GTC	CACTACTAGAAAAAAGACCTTTAATGAC	***	GTCATTAAAGGTCTTTTTTCTAGTAGTG*GAC	41874	41901	41902	41904		4188	1	0	1	1	1	1	1	TRUE	4188
1197	NW_019673883.1	CACTACTAGAAA	CACTACTAGAAA	893397	FRW	*GAA*	GAA	CACTACTAGAAAAACAGCCTTTTTCGAC	***	GAA*CACTACTAGAAAAACAGCCTTTTTCGAC	893394	893396	893397	893424		851497	0	0	0	0	0	0	0	0	0
1198	NW_019673891.1	CACTACTAGAAA	CACTACTAGAAA	293163	FRW	*AAA*	AAA	CACTACTAGAAAAACAGCCTTTTACGAC	***	AAA*CACTACTAGAAAAACAGCCTTTTACGAC	293160	293162	293163	293190		-600233	0	1	0	0	0	0	0	0	0
1199	NW_019673891.1	CACTACTAGAAA	CACTACTAGAAA	490800	FRW	*GCA*	GCA	CACTACTAGAAAACAACCCTTTAATGAC	***	GCA*CACTACTAGAAAACAACCCTTTAATGAC	490797	490799	490800	490827		197638	0	1	1	1	0	0	0	0	0
1200	NW_019673891.1	TTTCTAGTAGTG	CACTACTAGAAA	497611	REV	*AAA*	TTT	CACTACTAGAAAAACAGCCTTTTACGAC	***	GTCGTAAAAGGCTGTTTTTCTAGTAGTG*AAA	497584	497611	497612	497614		6812	1	1	1	1	1	0	0	0	0
1201	NW_019673891.1	CACTACTAGAAA	CACTACTAGAAA	983031	FRW	*CTT*	CTT	CACTACTAGAAAAAAGGCCTTTTACGAC	***	CTT*CACTACTAGAAAAAAGGCCTTTTACGAC	983028	983030	983031	983058		485421	0	1	1	1	0	0	0	0	0
1202	NW_019673891.1	TTTCTAGTAGTG	CACTACTAGAAA	991244	REV	*CTT*	AAG	CACTACTAGAAAACAGACCTTTAATGAC	***	GTCATTAAAGGTCTGTTTTCTAGTAGTG*CTT	991217	991244	991245	991247		8214	1	0	1	1	1	1	1	TRUE	8214
1203	NW_019673903.1	TTTCTAGTAGTG	CACTACTAGAAA	506465	REV	*ATC*	GAT	CACTACTAGAAAAAAGGCCTTTTACGAC	***	GTCGTAAAAGGCCTTTTTTCTAGTAGTG*ATC	506438	506465	506466	506468		-484778	0	1	0	0	0	0	0	0	0
1204	NW_019673903.1	CACTACTAGAAA	CACTACTAGAAA	546952	FRW	*ACA*	ACA	CACTACTAGAAAATAGACCTTTAATGAC	***	ACA*CACTACTAGAAAATAGACCTTTAATGAC	546949	546951	546952	546979		40488	0	1	1	1	0	0	0	0	0
1205	NW_019673903.1	TTTCTAGTAGTG	CACTACTAGAAA	553526	REV	*ACA*	TGT	CACTACTAGAAAAACAGCCTTTTACGAC	***	GTCGTAAAAGGCTGTTTTTCTAGTAGTG*ACA	553499	553526	553527	553529		6575	1	1	1	1	1	1	1	TRUE	6575
1206	NW_019673903.1	CACTACTAGAAA	CACTACTAGAAA	674024	FRW	*CGA*	CGA	CACTACTAGAAAAATAGCCTTTTACGAC	***	CGA*CACTACTAGAAAAATAGCCTTTTACGAC	674021	674023	674024	674051		120499	0	1	1	1	0	0	0	0	0
1207	NW_019673903.1	CACTACTAGAAA	CACTACTAGAAA	933182	FRW	*AAC*	AAC	CACTACTAGAAACATGGGTTTTAGCGAC	***	AAC*CACTACTAGAAACATGGGTTTTAGCGAC	933179	933181	933182	933209		259159	0	1	1	1	0	0	0	0	0
1208	NW_019673903.1	TTTCTAGTAGTG	CACTACTAGAAA	934372	REV	*AAC*	GTT	CACTACTAGAAACTTAAGTTTCAGTGAC	***	GTCACTGAAACTTAAGTTTCTAGTAGTG*AAC	934345	934372	934373	934375		1191	1	0	1	1	1	1	1	TRUE	1191
1209	NW_019673905.1	CACTACTAGAAA	CACTACTAGAAA	372129	FRW	*GAA*	GAA	CACTACTAGAAAATAGGCCTTTAATGAT	***	GAA*CACTACTAGAAAATAGGCCTTTAATGAT	372126	372128	372129	372156		-562242	0	1	0	0	0	0	0	0	0
1210	NW_019673905.1	TTTCTAGTAGTG	CACTACTAGAAA	374415	REV	*GAA*	TTC	CACTACTAGAAAAACAGCCTTTTACGAC	***	GTCGTAAAAGGCTGTTTTTCTAGTAGTG*GAA	374388	374415	374416	374418		2287	1	0	1	1	1	1	1	TRUE	2287
1211	NW_019673921.1	TTTCAAGTAGTG	CACTACTTGAAA	342548	REV	*ACA*	TGT	CACTACTTGAAAAACAGCCTTTTACGAC	***	GTCGTAAAAGGCTGTTTTTCAAGTAGTG*ACA	342521	342548	342549	342551		-31866	0	1	0	0	0	0	0	0	0
1212	NW_019673921.1	CACTACTAGAAA	CACTACTAGAAA	577357	FRW	*ATT*	ATT	CACTACTAGAAAAACAGCCTTTTACGAC	***	ATT*CACTACTAGAAAAACAGCCTTTTACGAC	577354	577356	577357	577384		234810	0	1	1	1	0	0	0	0	0
1213	NW_019673921.1	TTTCTAGTAGTG	CACTACTAGAAA	582037	REV	*ATT*	AAT	CACTACTAGAAAATAGACCTTTCATGAC	***	GTCATGAAAGGTCTATTTTCTAGTAGTG*ATT	582010	582037	582038	582040		4681	1	0	1	1	1	1	1	TRUE	4681
1214	NW_019673930.1	CACTACTAGAAA	CACTACTAGAAA	241740	FRW	*GCA*	GCA	CACTACTAGAAAACAACCCTTTAATGAC	***	GCA*CACTACTAGAAAACAACCCTTTAATGAC	241737	241739	241740	241767		-340296	0	1	0	0	0	0	0	0	0
1215	NW_019673930.1	CACTACTTGAAA	CACTACTTGAAA	336157	FRW	*AAT*	AAT	CACTACTTGAAAAACAGCCTTTTACGAC	***	AAT*CACTACTTGAAAAACAGCCTTTTACGAC	336154	336156	336157	336184		94418	0	1	1	1	0	0	0	0	0
1216	NW_019673930.1	TTTCTAGTAGTG	CACTACTAGAAA	338882	REV	*AAT*	ATT	CACTACTAGAAAAATAGTCTTTTACGAC	***	GTCGTAAAAGACTATTTTTCTAGTAGTG*AAT	338855	338882	338883	338885		2726	1	0	1	1	1	1	1	TRUE	2726
1217	NW_019673933.1	CACTACTAGAAA	CACTACTAGAAA	172925	FRW	*TTT*	TTT	CACTACTAGAAAAAAGGCCTTTTACGAC	***	TTT*CACTACTAGAAAAAAGGCCTTTTACGAC	172922	172924	172925	172952		-165956	0	1	0	0	0	0	0	0	0
1218	NW_019673933.1	CACTACTAGAAA	CACTACTAGAAA	497107	FRW	*CAT*	CAT	CACTACTAGAAAAAAGGCCTTTTACGAC	***	CAT*CACTACTAGAAAAAAGGCCTTTTACGAC	497104	497106	497107	497134		324183	0	0	1	1	0	0	0	0	0
1219	NW_019673944.1	TTTCTAGTAGTG	CACTACTAGAAA	47371	REV	*TGA*	TCA	CACTACTAGAAAACAACCCTTTAATGAC	***	GTCATTAAAGGGTTGTTTTCTAGTAGTG*TGA	47344	47371	47372	47374		-449735	0	1	0	0	1	0	0	0	0
1220	NW_019673944.1	CACTACTAGAAA	CACTACTAGAAA	214280	FRW	*GAT*	GAT	CACTACTAGAAAAACAGCCTTTAATGAC	***	GAT*CACTACTAGAAAAACAGCCTTTAATGAC	214277	214279	214280	214307		166910	0	1	1	1	0	0	0	0	0
1221	NW_019673944.1	TTTCTAGTAGTG	CACTACTAGAAA	219519	REV	*GAT*	ATC	CACTACTAGAAAAAAGGCCTTTTACGAC	***	GTCGTAAAAGGCCTTTTTTCTAGTAGTG*GAT	219492	219519	219520	219522		5240	1	1	1	1	1	1	1	TRUE	5240
1222	NW_019673944.1	CACTACTAGAAA	CACTACTAGAAA	295375	FRW	*GTT*	GTT	CACTACTAGAAAAACAGCCTTTTACGAC	***	GTT*CACTACTAGAAAAACAGCCTTTTACGAC	295372	295374	295375	295402		75857	0	1	1	1	0	0	0	0	0
1223	NW_019673944.1	TTTCTAGTAGTG	CACTACTAGAAA	301273	REV	*GTT*	AAC	CACTACTAGAAAAACAGCCTTTTACGAC	***	GTCGTAAAAGGCTGTTTTTCTAGTAGTG*GTT	301246	301273	301274	301276		5899	1	0	1	1	1	1	1	TRUE	5899
1224	NW_019673945.1	CACTACTAGAAA	CACTACTAGAAA	37950	FRW	*CCC*	CCC	CACTACTAGAAAACAACCCTTTAATGAC	***	CCC*CACTACTAGAAAACAACCCTTTAATGAC	37947	37949	37950	37977		-263322	0	1	0	0	0	0	0	0	0
1225	NW_019673945.1	TTTCTAGTAGTG	CACTACTAGAAA	42378	REV	*CCC*	GGG	CACTACTAGAAAAACAGCCTTTTACGAC	***	GTCGTAAAAGGCTGTTTTTCTAGTAGTG*CCC	42351	42378	42379	42381		4429	1	1	1	1	1	1	1	TRUE	4429
1226	NW_019673945.1	CACTACTAGAAA	CACTACTAGAAA	198885	FRW	*CAT*	CAT	CACTACTAGAAAAACAGCCTTTTACGAC	***	CAT*CACTACTAGAAAAACAGCCTTTTACGAC	198882	198884	198885	198912		156508	0	1	1	1	0	0	0	0	0
1227	NW_019673945.1	TTTCTAGTAGTG	CACTACTAGAAA	203580	REV	*CAT*	ATG	CACTACTAGAAAAACAACCTTTTACGAC	***	GTCGTAAAAGGTTGTTTTTCTAGTAGTG*CAT	203553	203580	203581	203583		4696	1	1	1	1	1	1	1	TRUE	4696
1228	NW_019673945.1	CACTACTAGAAA	CACTACTAGAAA	418591	FRW	*CGA*	CGA	CACTACTAGAAAAACAACCTTTTATGAT	***	CGA*CACTACTAGAAAAACAACCTTTTATGAT	418588	418590	418591	418618		215012	0	1	1	1	0	0	0	0	0
1229	NW_019673945.1	CACTACTAGAAA	CACTACTAGAAA	509576	FRW	*CGT*	CGT	CACTACTAGAAAAACAGCCTTTTATGAC	***	CGT*CACTACTAGAAAAACAGCCTTTTATGAC	509573	509575	509576	509603		90986	0	1	1	1	0	0	0	0	0
1230	NW_019673945.1	CACTACTAGAAA	CACTACTAGAAA	668585	FRW	*CTT*	CTT	CACTACTAGAAAAATAGCCTTTTACGAC	***	CTT*CACTACTAGAAAAATAGCCTTTTACGAC	668582	668584	668585	668612		159010	0	1	1	1	0	0	0	0	0
1231	NW_019673945.1	TTTCTAGTAGTG	CACTACTAGAAA	673664	REV	*CTT*	AAG	CACTACTAGAAAAAAGGCCTTTTACGAC	***	GTCGTAAAAGGCCTTTTTTCTAGTAGTG*CTT	673637	673664	673665	673667		5080	1	1	1	1	1	1	1	TRUE	5080
1232	NW_019673945.1	TTTCTAGTAGTG	CACTACTAGAAA	1269887	REV	*CTA*	TAG	CACTACTAGAAAAATACCCTTTAATGAC	***	GTCATTAAAGGGTATTTTTCTAGTAGTG*CTA	1269860	1269887	1269888	1269890		596224	0	1	1	1	0	0	0	0	0
1233	NW_019673945.1	CACTACTAGAAA	CACTACTAGAAA	1275910	FRW	*GAT*	GAT	CACTACTAGAAAAACAGCCTTTAACGAC	***	GAT*CACTACTAGAAAAACAGCCTTTAACGAC	1275907	1275909	1275910	1275937		6024	1	1	1	1	0	0	0	0	0
1234	NW_019673945.1	TTTCTAGTAGTG	CACTACTAGAAA	1281101	REV	*GAT*	ATC	CACTACTAGAAAAACAGCCTTTTACGAC	***	GTCGTAAAAGGCTGTTTTTCTAGTAGTG*GAT	1281074	1281101	1281102	1281104		5192	1	1	1	1	1	1	1	TRUE	5192
1235	NW_019673945.1	TTTCTAGTAGTG	CACTACTAGAAA	2220680	REV	*TTT*	AAA	CACTACTAGAAACATAGGTTTTAGAGAC	***	GTCTCTAAAACCTATGTTTCTAGTAGTG*TTT	2220653	2220680	2220681	2220683		939580	0	1	1	1	0	0	0	0	0
1236	NW_019673945.1	CACTACTAGAAA	CACTACTAGAAA	2271071	FRW	*TCT*	TCT	CACTACTAGAAAAACAACATTTTACGAC	***	TCT*CACTACTAGAAAAACAACATTTTACGAC	2271068	2271070	2271071	2271098		50392	0	1	1	1	0	0	0	0	0
1237	NW_019673945.1	CACTACTAGAAA	CACTACTAGAAA	2565784	FRW	*ATA*	ATA	CACTACTAGAAAAGCAGTCTTTTACGAC	***	ATA*CACTACTAGAAAAGCAGTCTTTTACGAC	2565781	2565783	2565784	2565811		294714	0	1	1	1	0	0	0	0	0
1238	NW_019673945.1	TTTCTAGTAGTG	CACTACTAGAAA	2573461	REV	*ATA*	TAT	CACTACTAGAAAAATAGCCTTTTACGAC	***	GTCGTAAAAGGCTATTTTTCTAGTAGTG*ATA	2573434	2573461	2573462	2573464		7678	1	1	1	1	1	1	1	TRUE	7678
1239	NW_019673945.1	CACTACTAGAAA	CACTACTAGAAA	2605347	FRW	*CTC*	CTC	CACTACTAGAAACCTGACTTTTTGCAAC	***	CTC*CACTACTAGAAACCTGACTTTTTGCAAC	2605344	2605346	2605347	2605374		31887	0	1	1	1	0	0	0	0	0
1240	NW_019673945.1	TTTCTAGTAGTG	CACTACTAGAAA	2610236	REV	*CTC*	GAG	CACTACTAGAAACAAGGGTTTCAGCGAC	***	GTCGCTGAAACCCTTGTTTCTAGTAGTG*CTC	2610209	2610236	2610237	2610239		4890	1	1	1	1	1	1	1	TRUE	4890
1241	NW_019673945.1	CACTACTAGAAA	CACTACTAGAAA	2676657	FRW	*CAA*	CAA	CACTACTAGAAAAATAGCCTTTTACGAC	***	CAA*CACTACTAGAAAAATAGCCTTTTACGAC	2676654	2676656	2676657	2676684		66422	0	1	1	1	0	0	0	0	0
1242	NW_019673945.1	TTTCTAGTAGTG	CACTACTAGAAA	2682369	REV	*CAA*	TTG	CACTACTAGAAAAACAGTCTTTTACGAT	***	ATCGTAAAAGACTGTTTTTCTAGTAGTG*CAA	2682342	2682369	2682370	2682372		5713	1	1	1	1	1	1	1	TRUE	5713
1243	NW_019673945.1	TTTCTAGTAGTG	CACTACTAGAAA	3222106	REV	*TTA*	TAA	CACTACTAGAAAAATAGCCTTTTACGAC	***	GTCGTAAAAGGCTATTTTTCTAGTAGTG*TTA	3222079	3222106	3222107	3222109		539738	0	1	1	1	0	0	0	0	0
1244	NW_019673945.1	CACTACTAGAAA	CACTACTAGAAA	3366316	FRW	*AAT*	AAT	CACTACTAGAAAAACAGCCTTTTACAAC	***	AAT*CACTACTAGAAAAACAGCCTTTTACAAC	3366313	3366315	3366316	3366343		144211	0	0	1	1	0	0	0	0	0
1245	NW_019673947.1	CACTACTAGAAA	CACTACTAGAAA	531380	FRW	*ATA*	ATA	CACTACTAGAAAAAAGCCCTTTAATGAT	***	ATA*CACTACTAGAAAAAAGCCCTTTAATGAT	531377	531379	531380	531407		-2834935	0	1	0	0	0	0	0	0	0
1246	NW_019673947.1	TTTCTAGTAGTG	CACTACTAGAAA	535648	REV	*ATA*	TAT	CACTACTAGAAAAACAGCCTTTTACGAT	***	ATCGTAAAAGGCTGTTTTTCTAGTAGTG*ATA	535621	535648	535649	535651		4269	1	0	1	1	1	1	1	TRUE	4269
1247	NW_019673949.1	CACTACTAGAAA	CACTACTAGAAA	76539	FRW	*NAA*	NAA	CACTACTAGAAAAACAGCCTTTTACGAC	***	NAA*CACTACTAGAAAAACAGCCTTTTACGAC	76536	76538	76539	76566		-459108	0	1	0	0	0	0	0	0	0
1248	NW_019673949.1	TTTCTAGTAGTG	CACTACTAGAAA	81247	REV	*CTC*	GAG	CACTACTAGAAAAAAGACCTTTAATGAC	***	GTCATTAAAGGTCTTTTTTCTAGTAGTG*CTC	81220	81247	81248	81250		4709	1	0	1	1	1	0	0	0	0
1249	NW_019673957.1	TTTCTAGTAGTG	CACTACTAGAAA	65586	REV	*ATT*	AAT	CACTACTAGAAAAATAGCCTTTTACGAC	***	GTCGTAAAAGGCTATTTTTCTAGTAGTG*ATT	65559	65586	65587	65589		-15660	0	0	0	0	0	0	0	0	0
1250	NW_019673958.1	CACTACTAGAAA	CACTACTAGAAA	177411	FRW	*ATA*	ATA	CACTACTAGAAAAACAGTCTTTTACGAC	***	ATA*CACTACTAGAAAAACAGTCTTTTACGAC	177408	177410	177411	177438		111826	0	0	0	0	0	0	0	0	0
1251	NW_019673960.1	CACTACTAGAAA	CACTACTAGAAA	10562	FRW	*ATT*	ATT	CACTACTAGAAAAACAGCCTTCTACGAC	***	ATT*CACTACTAGAAAAACAGCCTTCTACGAC	10559	10561	10562	10589		-166848	0	1	0	0	0	0	0	0	0
1252	NW_019673960.1	TTCTAGTAGTG	CACTACTAGAA	12871	REV	*ATT*	AAT	CACTACTAGAATATAGACCTTTAATGAC	***	GTCATTAAAGGTCTATATTCTAGTAGTG*ATT	12844	12871	12872	12874		2310	1	1	1	1	1	1	1	TRUE	2310
1253	NW_019673960.1	CACTACTAGAAA	CACTACTAGAAA	182432	FRW	*CCT*	CCT	CACTACTAGAAAAACAGCCTTTTACGAC	***	CCT*CACTACTAGAAAAACAGCCTTTTACGAC	182429	182431	182432	182459		169562	0	1	1	1	0	0	0	0	0
1254	NW_019673960.1	TTTCTAGTAGTG	CACTACTAGAAA	188078	REV	*CCT*	AGG	CACTACTAGAAAACAGACCTTTAACGAC	***	GTCGTTAAAGGTCTGTTTTCTAGTAGTG*CCT	188051	188078	188079	188081		5647	1	1	1	1	1	1	1	TRUE	5647
1255	NW_019673960.1	CACTACTAGAAA	CACTACTAGAAA	208746	FRW	*GTA*	GTA	CACTACTAGAAAAAAGGCATTTTACGAC	***	GTA*CACTACTAGAAAAAAGGCATTTTACGAC	208743	208745	208746	208773		20669	1	1	1	1	0	0	0	0	0
1256	NW_019673960.1	TTTCTAGTAGTG	CACTACTAGAAA	215588	REV	*GTA*	TAC	CACTACTAGAAAACAGAACTTTAATGAC	***	GTCATTAAAGTTCTGTTTTCTAGTAGTG*GTA	215561	215588	215589	215591		6843	1	1	1	1	1	1	1	TRUE	6843
1257	NW_019673960.1	CACTACTAGAAA	CACTACTAGAAA	300957	FRW	*ACA*	ACA	CACTACTAGAAAAAAGGCCTTTTACGAC	***	ACA*CACTACTAGAAAAAAGGCCTTTTACGAC	300954	300956	300957	300984		85370	0	0	1	1	0	0	0	0	0
1258	NW_019673970.1	TTTCTAGTAGTG	CACTACTAGAAA	740876	REV	*GTC*	GAC	CACTACTAGAAAAACAGCCTTTTACGAC	***	GTCGTAAAAGGCTGTTTTTCTAGTAGTG*GTC	740849	740876	740877	740879		439920	0	1	0	0	1	0	0	0	0
1259	NW_019673970.1	CACTACTAGAAA	CACTACTAGAAA	1327006	FRW	*CAG*	CAG	CACTACTAGAAAAACAGCCTTTTACGAC	***	CAG*CACTACTAGAAAAACAGCCTTTTACGAC	1327003	1327005	1327006	1327033		586131	0	1	1	1	0	0	0	0	0
1260	NW_019673970.1	CACTACTAGAAA	CACTACTAGAAA	1738721	FRW	*ATG*	ATG	CACTACTAGAAAAACAGCCTTTTACGAC	***	ATG*CACTACTAGAAAAACAGCCTTTTACGAC	1738718	1738720	1738721	1738748		411716	0	0	1	1	0	0	0	0	0
1261	NW_019673979.1	CACTACTTGAAA	CACTACTTGAAA	460383	FRW	*TCA*	TCA	CACTACTTGAAAAGCAGCCTTTTACGAC	***	TCA*CACTACTTGAAAAGCAGCCTTTTACGAC	460380	460382	460383	460410		-1278337	0	1	0	0	0	0	0	0	0
1262	NW_019673979.1	TTTCTAGTAGTG	CACTACTAGAAA	465641	REV	*TCA*	TGA	CACTACTAGAAAACAACCCTTTGATGAC	***	GTCATCAAAGGGTTGTTTTCTAGTAGTG*TCA	465614	465641	465642	465644		5259	1	1	1	1	1	1	1	TRUE	5259
1263	NW_019673979.1	CACTACTAGAAA	CACTACTAGAAA	517194	FRW	*ATG*	ATG	CACTACTAGAAAAACAACCTTTTACGAC	***	ATG*CACTACTAGAAAAACAACCTTTTACGAC	517191	517193	517194	517221		51554	0	1	1	1	0	0	0	0	0
1264	NW_019673979.1	TTTCTAGTAGTG	CACTACTAGAAA	523187	REV	*ATG*	CAT	CACTACTAGAAAAATCGCCTTTTACGAC	***	GTCGTAAAAGGCGATTTTTCTAGTAGTG*ATG	523160	523187	523188	523190		5994	1	1	1	1	1	1	1	TRUE	5994
1265	NW_019673979.1	TTTCTAGTAGTG	CACTACTAGAAA	1078881	REV	*CCC*	GGG	CACTACTAGAAAAACAGCCTTTTACGAC	***	GTCGTAAAAGGCTGTTTTTCTAGTAGTG*CCC	1078854	1078881	1078882	1078884		555695	0	1	1	1	0	0	0	0	0
1266	NW_019673979.1	CACTACTAGAAA	CACTACTAGAAA	1343489	FRW	*CCT*	CCT	CACTACTAGAAAAACAACCTTTTACGAC	***	CCT*CACTACTAGAAAAACAACCTTTTACGAC	1343486	1343488	1343489	1343516		264609	0	1	1	1	0	0	0	0	0
1267	NW_019673979.1	TTTCTAGTAGTG	CACTACTAGAAA	1360112	REV	*TCT*	AGA	CACTACTAGAAAAACAGCCTTTTATGAC	***	GTCATAAAAGGCTGTTTTTCTAGTAGTG*TCT	1360085	1360112	1360113	1360115		16624	1	1	1	1	1	0	0	0	0
1268	NW_019673979.1	CACTACTAGAAA	CACTACTAGAAA	1763157	FRW	*TAT*	TAT	CACTACTAGAAAACAGTCTTTTACGACG	***	TAT*CACTACTAGAAAACAGTCTTTTACGACG	1763154	1763156	1763157	1763184		403046	0	1	1	1	0	0	0	0	0
1269	NW_019673979.1	TTTCTAGTAGTG	CACTACTAGAAA	1770420	REV	*TAT*	ATA	CACTACTAGAAAAAAGGCCTTTAATGAT	***	ATCATTAAAGGCCTTTTTTCTAGTAGTG*TAT	1770393	1770420	1770421	1770423		7264	1	1	1	1	1	1	1	TRUE	7264
1270	NW_019673979.1	TTTCTAGTAGTG	CACTACTAGAAA	2018720	REV	*CGG*	CCG	CACTACTAGAAAAACAACCTTTTATGAT	***	ATCATAAAAGGTTGTTTTTCTAGTAGTG*CGG	2018693	2018720	2018721	2018723		248301	0	0	1	1	0	0	0	0	0
1271	NW_019673985.1	CACTACTAGAAA	CACTACTAGAAA	35655	FRW	*TAT*	TAT	CACTACTAGAAAACAACCCTTTAATGAC	***	TAT*CACTACTAGAAAACAACCCTTTAATGAC	35652	35654	35655	35682		-1983064	0	1	0	0	0	0	0	0	0
1272	NW_019673985.1	TTTCTAGTAGTG	CACTACTAGAAA	39945	REV	*TAT*	ATA	CACTACTAGAAAAACAACCTTTTACGAC	***	GTCGTAAAAGGTTGTTTTTCTAGTAGTG*TAT	39918	39945	39946	39948		4291	1	1	1	1	1	1	1	TRUE	4291
1273	NW_019673985.1	TTTCTAGTAGTG	CACTACTAGAAA	42313	REV	*TAT*	ATA	CACTACTAGAAAAACAGCCTTTTACGAC	***	GTCGTAAAAGGCTGTTTTTCTAGTAGTG*TAT	42286	42313	42314	42316		2369	1	1	1	1	0	1	0	0	0
1274	NW_019673985.1	TTTCTAGTAGTG	CACTACTAGAAA	49412	REV	*TAT*	ATA	CACTACTAGAAAAACAACCTTTTACGAC	***	GTCGTAAAAGGTTGTTTTTCTAGTAGTG*TAT	49385	49412	49413	49415		7100	1	1	1	1	0	1	0	0	0
1275	NW_019673985.1	TTTCTAGTAGTG	CACTACTAGAAA	51789	REV	*TAT*	ATA	CACTACTAGAAAAACAGCCTTTTACGAC	***	GTCGTAAAAGGCTGTTTTTCTAGTAGTG*TAT	51762	51789	51790	51792		2378	1	1	1	1	0	1	0	0	0
1276	NW_019673985.1	TTTCTAGTAGTG	CACTACTAGAAA	54147	REV	*TAT*	ATA	CACTACTAGAAAAACAGCCTTTTACGAC	***	GTCGTAAAAGGCTGTTTTTCTAGTAGTG*TAT	54120	54147	54148	54150		2359	1	1	1	1	0	1	0	0	0
1277	NW_019673985.1	TTTCTAGTAGTG	CACTACTAGAAA	56404	REV	*TAT*	ATA	CACTACTAGAAAAACAGCCTTTTACGAC	***	GTCGTAAAAGGCTGTTTTTCTAGTAGTG*TAT	56377	56404	56405	56407		2258	1	1	1	1	0	1	0	0	0
1278	NW_019673985.1	CACTACTAGAAA	CACTACTAGAAA	1054507	FRW	*ATT*	ATT	CACTACTAGAAAAACAGCCTTTTACGAC	***	ATT*CACTACTAGAAAAACAGCCTTTTACGAC	1054504	1054506	1054507	1054534		998104	0	1	1	1	0	0	0	0	0
1279	NW_019673985.1	TTTCTAGTAGTG	CACTACTAGAAA	1061179	REV	*ATT*	AAT	CACTACTAGAAAAATAGCCTTTTACGAC	***	GTCGTAAAAGGCTATTTTTCTAGTAGTG*ATT	1061152	1061179	1061180	1061182		6673	1	1	1	1	1	1	1	TRUE	6673
1280	NW_019673985.1	CACTACTAGAAA	CACTACTAGAAA	2510964	FRW	*GGT*	GGT	CACTACTAGAAAAATAGCCTTTAATGAC	***	GGT*CACTACTAGAAAAATAGCCTTTAATGAC	2510961	2510963	2510964	2510991		1449786	0	1	1	1	0	0	0	0	0
1281	NW_019673985.1	TTTCTAGTAGTG	CACTACTAGAAA	2516596	REV	*GGT*	ACC	CACTACTAGAAAAACAGCCTTTTACGAT	***	ATCGTAAAAGGCTGTTTTTCTAGTAGTG*GGT	2516569	2516596	2516597	2516599		5633	1	0	1	1	1	1	1	TRUE	5633
1282	NW_019673990.1	CACTACTAGAAA	CACTACTAGAAA	2182	FRW	*TCA*	TCA	CACTACTAGAAAACAGACCTTTAATGAC	***	TCA*CACTACTAGAAAACAGACCTTTAATGAC	2179	2181	2182	2209		-2514413	0	1	0	0	0	0	0	0	0
1283	NW_019673990.1	TTTCTAGTAGTG	CACTACTAGAAA	7058	REV	*TCA*	TGA	CACTACTAGAAAACAACCTTTTATGATG	***	CATCATAAAAGGTTGTTTTCTAGTAGTG*TCA	7031	7058	7059	7061		4877	1	0	1	1	1	1	1	TRUE	4877
1284	NW_019673993.1	CACTACTAGAAA	CACTACTAGAAA	535835	FRW	*CAC*	CAC	CACTACTAGAAAAACAGTCTTTTACGAT	***	CAC*CACTACTAGAAAAACAGTCTTTTACGAT	535832	535834	535835	535862		528778	0	1	0	0	0	0	0	0	0
1285	NW_019673993.1	TTTCTAGTAGTG	CACTACTAGAAA	612642	REV	*CAT*	ATG	CACTACTAGAAAACAGCCCTTTAATGAC	***	GTCATTAAAGGGCTGTTTTCTAGTAGTG*CAT	612615	612642	612643	612645		76808	0	1	1	1	1	0	0	0	0
1286	NW_019673993.1	TTTCTAGTAGTG	CACTACTAGAAA	1047513	REV	*TGA*	TCA	CACTACTAGAAAAACAGCCTTTTACGAC	***	GTCGTAAAAGGCTGTTTTTCTAGTAGTG*TGA	1047486	1047513	1047514	1047516		434872	0	1	1	1	0	0	0	0	0
1287	NW_019673993.1	CACTACTAGAAA	CACTACTAGAAA	1409451	FRW	*ATT*	ATT	CACTACTAGAAAAACAGCCTTTTACGAC	***	ATT*CACTACTAGAAAAACAGCCTTTTACGAC	1409448	1409450	1409451	1409478		361939	0	1	1	1	0	0	0	0	0
1288	NW_019673993.1	TTTCTAGTAGTG	CACTACTAGAAA	1414807	REV	*ATT*	AAT	CACTACTAGAAAACAACCCTTTAATGAC	***	GTCATTAAAGGGTTGTTTTCTAGTAGTG*ATT	1414780	1414807	1414808	1414810		5357	1	1	1	1	1	1	1	TRUE	5357
1289	NW_019673993.1	CACTACTAGAAA	CACTACTAGAAA	1863781	FRW	*ATC*	ATC	CACTACTAGAAAAACAGCCTTTTACGAC	***	ATC*CACTACTAGAAAAACAGCCTTTTACGAC	1863778	1863780	1863781	1863808		448975	0	0	1	1	0	0	0	0	0
1290	NW_019674005.1	TTTCTAGTAGTG	CACTACTAGAAA	45758	REV	*TAT*	ATA	CACTACTAGAAAACAAAAGGTTTTGCCA	***	TGGCAAAACCTTTTGTTTTCTAGTAGTG*TAT	45731	45758	45759	45761		-1818022	0	1	0	0	1	0	0	0	0
1291	NW_019674005.1	CACTACTAGAAA	CACTACTAGAAA	172397	FRW	*AAA*	AAA	CACTACTAGAAAAACAGTCTTTTACGAT	***	AAA*CACTACTAGAAAAACAGTCTTTTACGAT	172394	172396	172397	172424		126640	0	1	1	1	0	0	0	0	0
1292	NW_019674005.1	CACTACTAGAAA	CACTACTAGAAA	721654	FRW	*TGT*	TGT	CACTACTAGAAAAAGGTTAATAGAGTAC	***	TGT*CACTACTAGAAAAAGGTTAATAGAGTAC	721651	721653	721654	721681	TIR-A	549258	0	1	1	1	0	0	0	0	0
1293	NW_019674005.1	TTTCCAGTAGTG	CACTACTGGAAA	729134	REV	*TGT*	ACA	CACTACTGGAAAACAGGCTATACAGTAC	***	GTACTGTATAGCCTGTTTTCCAGTAGTG*TGT	729107	729134	729135	729137		7481	1	1	1	1	1	1	1	TRUE	7481
1294	NW_019674005.1	CACTACTAGAAA	CACTACTAGAAA	1083776	FRW	*AAT*	AAT	CACTACTAGAAAAAAGGCCTTTAATGAC	***	AAT*CACTACTAGAAAAAAGGCCTTTAATGAC	1083773	1083775	1083776	1083803		354643	0	1	1	1	0	0	0	0	0
1295	NW_019674005.1	TTTCTAGTAGTG	CACTACTAGAAA	1090042	REV	*AAT*	ATT	CACTACTAGAAAAACAACATTTTACGAC	***	GTCGTAAAATGTTGTTTTTCTAGTAGTG*AAT	1090015	1090042	1090043	1090045		6267	1	1	1	1	1	1	1	TRUE	6267
1296	NW_019674005.1	CACTACTAGAAA	CACTACTAGAAA	1339676	FRW	*GTA*	GTA	CACTACTAGAAAAATAGCCTTTTACGAC	***	GTA*CACTACTAGAAAAATAGCCTTTTACGAC	1339673	1339675	1339676	1339703		249635	0	1	1	1	0	0	0	0	0
1297	NW_019674005.1	TTTCTAGTAGTG	CACTACTAGAAA	1358392	REV	*GTA*	TAC	CACTACTAGAAAAACGGCATTTTACGAC	***	GTCGTAAAATGCCGTTTTTCTAGTAGTG*GTA	1358365	1358392	1358393	1358395		18717	1	1	1	1	1	1	1	TRUE	18717
1298	NW_019674005.1	CACTACTAGAAA	CACTACTAGAAA	2039103	FRW	*GAC*	GAC	CACTACTAGAAAAACAGCCTTTTACAAC	***	GAC*CACTACTAGAAAAACAGCCTTTTACAAC	2039100	2039102	2039103	2039130		680712	0	0	1	1	0	0	0	0	0
1299	NW_019674009.1	CACTACTAGAAA	CACTACTAGAAA	965202	FRW	*TAT*	TAT	CACTACTAGAAAACAGCCCTTTAATGAC	***	TAT*CACTACTAGAAAACAGCCCTTTAATGAC	965199	965201	965202	965229		-1073900	0	1	0	0	0	0	0	0	0
1300	NW_019674009.1	TTTCTAGTAGTG	CACTACTAGAAA	986312	REV	*TAT*	ATA	CACTACTAGAAAAACAGCCTTTTACAAC	***	GTTGTAAAAGGCTGTTTTTCTAGTAGTG*TAT	986285	986312	986313	986315		21111	1	0	1	1	1	1	1	TRUE	21111
1301	NW_019674016.1	CACTACTAGAAA	CACTACTAGAAA	199996	FRW	*TAG*	TAG	CACTACTAGAAAACAGCCCTTTAATGAC	***	TAG*CACTACTAGAAAACAGCCCTTTAATGAC	199993	199995	199996	200023		-786315	0	1	0	0	0	0	0	0	0
1302	NW_019674016.1	TTTCTAGTAGTG	CACTACTAGAAA	205117	REV	*TAG*	CTA	CACTACTAGAAAAACAGCCTTTTATGAC	***	GTCATAAAAGGCTGTTTTTCTAGTAGTG*TAG	205090	205117	205118	205120		5122	1	0	1	1	1	1	1	TRUE	5122
1303	NW_019674017.1	TTTCTAGTAGTG	CACTACTAGAAA	320992	REV	*CGA*	TCG	CACTACTAGAAAAAAAGGCCTTTTACGA	***	TCGTAAAAGGCCTTTTTTTCTAGTAGTG*CGA	320965	320992	320993	320995		115876	0	1	0	0	0	0	0	0	0
1304	NW_019674017.1	CACTACTAGAAA	CACTACTAGAAA	433577	FRW	*GGA*	GGA	CACTACTAGAAAAACAGCCTTTTACGAC	***	GGA*CACTACTAGAAAAACAGCCTTTTACGAC	433574	433576	433577	433604		112586	0	1	1	1	0	0	0	0	0
1305	NW_019674017.1	CACTACTAGAAA	CACTACTAGAAA	637205	FRW	*CAT*	CAT	CACTACTAGAAAAACAGCCTTTTACGAC	***	CAT*CACTACTAGAAAAACAGCCTTTTACGAC	637202	637204	637205	637232		203629	0	1	1	1	0	0	0	0	0
1306	NW_019674017.1	TTTCTAGTAGTG	CACTACTAGAAA	641902	REV	*CAT*	ATG	CACTACTAGAAAAAAGACCTTTAATGAC	***	GTCATTAAAGGTCTTTTTTCTAGTAGTG*CAT	641875	641902	641903	641905		4698	1	0	1	1	1	1	1	TRUE	4698
1307	NW_019674018.1	TTTCTAGTAGTG	CACTACTAGAAA	434865	REV	*ACA*	TGT	CACTACTAGAAAAACAGCCTTTTACGAC	***	GTCGTAAAAGGCTGTTTTTCTAGTAGTG*ACA	434838	434865	434866	434868		-207036	0	0	0	0	0	0	0	0	0
1308	NW_019674027.1	TTTCTAGTAGTG	CACTACTAGAAA	44715	REV	*AAA*	TTT	CACTACTAGAAAAAAGGCCTTTTACGAC	***	GTCGTAAAAGGCCTTTTTTCTAGTAGTG*AAA	44688	44715	44716	44718		-390149	0	0	0	0	0	0	0	0	0
1309	NW_019674035.1	CACTACTAGAAA	CACTACTAGAAA	15125	FRW	*GCC*	GCC	CACTACTAGAAAAACAACCTTTTACAAC	***	GCC*CACTACTAGAAAAACAACCTTTTACAAC	15122	15124	15125	15152		-29589	0	1	0	0	0	0	0	0	0
1310	NW_019674035.1	TTTCTAGTAGTG	CACTACTAGAAA	21644	REV	*GTC*	GAC	CACTACTAGAAAAAAGCCCTTTAATGAC	***	GTCATTAAAGGGCTTTTTTCTAGTAGTG*GTC	21617	21644	21645	21647		6520	1	0	1	1	1	0	0	0	0
1311	NW_019674038.1	TTTCTAGTAGTG	CACTACTAGAAA	219218	REV	*TCG*	CGA	CACTACTAGAAAAACAGCCTTTTACGAC	***	GTCGTAAAAGGCTGTTTTTCTAGTAGTG*TCG	219191	219218	219219	219221		197575	0	1	0	0	0	0	0	0	0
1312	NW_019674038.1	CACTACTAGAAA	CACTACTAGAAA	326312	FRW	*CTC*	CTC	CACTACTAGAAAAACAGCCTTTTACGAC	***	CTC*CACTACTAGAAAAACAGCCTTTTACGAC	326309	326311	326312	326339		107095	0	0	1	1	0	0	0	0	0
1313	NW_019674041.1	TTTCTAGTAGTG	CACTACTAGAAA	5447	REV	*TCG*	CGA	CACTACTAGAAAAACAACCATTTACGAC	***	GTCGTAAATGGTTGTTTTTCTAGTAGTG*TCG	5420	5447	5448	5450		-320864	0	1	0	0	1	0	0	0	0
1314	NW_019674041.1	CACTACTAGAAA	CACTACTAGAAA	62795	FRW	*AAG*	AAG	CACTACTAGAAAAACAGCCTTTTACGAC	***	AAG*CACTACTAGAAAAACAGCCTTTTACGAC	62792	62794	62795	62822		57349	0	1	1	1	0	0	0	0	0
1315	NW_019674041.1	TTTCTAGTAGTG	CACTACTAGAAA	66878	REV	*AAG*	CTT	CACTACTAGAAAAAAGCCCTTTAATGAC	***	GTCATTAAAGGGCTTTTTTCTAGTAGTG*AAG	66851	66878	66879	66881		4084	1	1	1	1	1	1	1	TRUE	4084
1316	NW_019674041.1	CACTACTAGAAA	CACTACTAGAAA	188959	FRW	*TTA*	TTA	CACTACTAGAAAATAGACCTTTAATGAC	***	TTA*CACTACTAGAAAATAGACCTTTAATGAC	188956	188958	188959	188986		122082	0	1	1	1	0	0	0	0	0
1317	NW_019674041.1	TTTCTAGTAGTG	CACTACTAGAAA	194646	REV	*TTA*	TAA	CACTACTAGAAAAAAGGCCTTTTACGAT	***	ATCGTAAAAGGCCTTTTTTCTAGTAGTG*TTA	194619	194646	194647	194649		5688	1	0	1	1	1	1	1	TRUE	5688
1318	NW_019674046.1	CACTACTAGAAA	CACTACTAGAAA	20487	FRW	*TAC*	TAC	CACTACTAGAAAAATAGCCTTTTATGAC	***	TAC*CACTACTAGAAAAATAGCCTTTTATGAC	20484	20486	20487	20514		-174158	0	0	0	0	0	0	0	0	0
1319	NW_019674049.1	CACTACTAGAAA	CACTACTAGAAA	1192	FRW	*GGA*	GGA	CACTACTAGAAAAATAGCCTTTTACGAC	***	GGA*CACTACTAGAAAAATAGCCTTTTACGAC	1189	1191	1192	1219		-19294	0	0	0	0	0	0	0	0	0
1320	NW_019674066.1	TTTCTAGTAGTG	CACTACTAGAAA	11250	REV	*ACG*	CGT	CACTACTAGAAAATAGCCCTTTAATGAC	***	GTCATTAAAGGGCTATTTTCTAGTAGTG*ACG	11223	11250	11251	11253		10059	1	1	0	0	1	0	0	0	0
1321	NW_019674066.1	CACTACTAGAAA	CACTACTAGAAA	35373	FRW	*GAA*	GAA	CACTACTAGAAAACAACCCTTTAATGAC	***	GAA*CACTACTAGAAAACAACCCTTTAATGAC	35370	35372	35373	35400		24124	1	0	1	1	0	0	0	0	0
1322	NW_019674067.1	CACTACTAGAAA	CACTACTAGAAA	343643	FRW	*ACA*	ACA	CACTACTAGAAAAACAACCTTTTACGAC	***	ACA*CACTACTAGAAAAACAACCTTTTACGAC	343640	343642	343643	343670		308271	0	1	0	0	0	0	0	0	0
1323	NW_019674067.1	TTTCTAGTAGTG	CACTACTAGAAA	353961	REV	*ACG*	CGT	CACTACTAGAAAATAGACCTTTAATGAC	***	GTCATTAAAGGTCTATTTTCTAGTAGTG*ACG	353934	353961	353962	353964		10319	1	1	1	1	1	0	0	0	0
1324	NW_019674067.1	TTTCTAGTAGTG	CACTACTAGAAA	679947	REV	*TGT*	ACA	CACTACTAGAAAAACAGTCTTTTACGAC	***	GTCGTAAAAGACTGTTTTTCTAGTAGTG*TGT	679920	679947	679948	679950		325987	0	1	1	1	0	0	0	0	0
1325	NW_019674067.1	CACTACTAGAAA	CACTACTAGAAA	1013173	FRW	*ATG*	ATG	CACTACTAGAAAAACAGCCTTTTACGAC	***	ATG*CACTACTAGAAAAACAGCCTTTTACGAC	1013170	1013172	1013173	1013200		333227	0	1	1	1	0	0	0	0	0
1326	NW_019674067.1	TTTCTAGTAGTG	CACTACTAGAAA	1019540	REV	*ATG*	CAT	CACTACTAGAAAAATAGCCTTTGACAAT	***	ATTGTCAAAGGCTATTTTTCTAGTAGTG*ATG	1019513	1019540	1019541	1019543		6368	1	0	1	1	1	1	1	TRUE	6368
1327	NW_019674068.1	CACTACTAGAAA	CACTACTAGAAA	957813	FRW	*CTG*	CTG	CACTACTAGAAAAAAGCCCTTTAATGAC	***	CTG*CACTACTAGAAAAAAGCCCTTTAATGAC	957810	957812	957813	957840		-61726	0	1	0	0	0	0	0	0	0
1328	NW_019674068.1	TTTCTAGTAGTG	CACTACTAGAAA	963122	REV	*CTG*	CAG	CACTACTAGAAAAAAGGCCTTTTATGAC	***	GTCATAAAAGGCCTTTTTTCTAGTAGTG*CTG	963095	963122	963123	963125		5310	1	1	1	1	1	1	1	TRUE	5310
1329	NW_019674068.1	CACTACTAGAAA	CACTACTAGAAA	2299880	FRW	*CGA*	CGA	CACTACTAGAAAAAAGGCCTTTTACGAC	***	CGA*CACTACTAGAAAAAAGGCCTTTTACGAC	2299877	2299879	2299880	2299907		1336759	0	1	1	1	0	0	0	0	0
1330	NW_019674068.1	CACTACTAGAAA	CACTACTAGAAA	3813259	FRW	*CAT*	CAT	CACTACTAGAAAACAGCCCTTTAATGAC	***	CAT*CACTACTAGAAAACAGCCCTTTAATGAC	3813256	3813258	3813259	3813286		1513380	0	1	1	1	0	0	0	0	0
1331	NW_019674068.1	CACTACTAGAAA	CACTACTAGAAA	3951764	FRW	*TCT*	TCT	CACTACTAGAAAACAGACCTTTAATGAC	***	TCT*CACTACTAGAAAACAGACCTTTAATGAC	3951761	3951763	3951764	3951791		138506	0	0	1	1	0	0	0	0	0
1332	NW_019674070.1	CACTACTAGAAA	CACTACTAGAAA	67622	FRW	*GTC*	GTC	CACTACTAGAAAAACAGCCTTTTACGAC	***	GTC*CACTACTAGAAAAACAGCCTTTTACGAC	67619	67621	67622	67649		-3884141	0	0	0	0	0	0	0	0	0
1333	NW_019674079.1	TTTCTAGTAGTG	CACTACTAGAAA	155701	REV	*TTT*	AAA	CACTACTAGAAAACAAGGGTAATACCTA	***	TAGGTATTACCCTTGTTTTCTAGTAGTG*TTT	155674	155701	155702	155704		88080	0	1	0	0	1	0	0	0	0
1334	NW_019674079.1	TTTCTAGTAGTG	CACTACTAGAAA	597389	REV	*ACA*	TGT	CACTACTAGAAAACAACCATTTAATGAC	***	GTCATTAAATGGTTGTTTTCTAGTAGTG*ACA	597362	597389	597390	597392		441689	0	0	1	1	0	0	0	0	0
1335	NW_019674080.1	CACTACTAGAAA	CACTACTAGAAA	664576	FRW	*AAC*	AAC	CACTACTAGAAAAACAGCCTTTTACGAC	***	AAC*CACTACTAGAAAAACAGCCTTTTACGAC	664573	664575	664576	664603		67188	0	1	0	0	0	0	0	0	0
1336	NW_019674080.1	TTTCTAGTAGTG	CACTACTAGAAA	670689	REV	*AAC*	GTT	CACTACTAGAAAAAAGGCCTTTTACGAC	***	GTCGTAAAAGGCCTTTTTTCTAGTAGTG*AAC	670662	670689	670690	670692		6114	1	0	1	1	1	1	1	TRUE	6114
1337	NW_019674084.1	CACTACTAGAAA	CACTACTAGAAA	9711	FRW	*GAT*	GAT	CACTACTAGAAAACAAACCTTTAATGAC	***	GAT*CACTACTAGAAAACAAACCTTTAATGAC	9708	9710	9711	9738		-660977	0	1	0	0	0	0	0	0	0
1338	NW_019674084.1	CACTACTAGAAA	CACTACTAGAAA	16737	FRW	*CAG*	CAG	CACTACTAGAAAAAAAGCCTTTTACGAT	***	CAG*CACTACTAGAAAAAAAGCCTTTTACGAT	16734	16736	16737	16764		7027	1	0	1	1	0	0	0	0	0
1339	NW_019674086.1	TTTCTAGTAGTG	CACTACTAGAAA	156611	REV	*AAA*	TTT	CACTACTAGAAAACAACCCTTTAATGAT	***	ATCATTAAAGGGTTGTTTTCTAGTAGTG*AAA	156584	156611	156612	156614		139875	0	1	0	0	1	0	0	0	0
1340	NW_019674086.1	CACTACTAGAAA	CACTACTAGAAA	491272	FRW	*TTA*	TTA	CACTACTAGAAAAACAGCCTTTTACGAC	***	TTA*CACTACTAGAAAAACAGCCTTTTACGAC	491269	491271	491272	491299		334662	0	1	1	1	0	0	0	0	0
1341	NW_019674086.1	TTTCTAGTAGTG	CACTACTAGAAA	773575	REV	*TGT*	ACA	CACTACTAGAAAAATAGCCTTTTAAGAC	***	GTCTTAAAAGGCTATTTTTCTAGTAGTG*TGT	773548	773575	773576	773578		282304	0	1	1	1	1	0	0	0	0
1342	NW_019674086.1	CACTACTAGAAA	CACTACTAGAAA	856135	FRW	*ATC*	ATC	CACTACTAGAAAAAAGGCCTTTTACGAC	***	ATC*CACTACTAGAAAAAAGGCCTTTTACGAC	856132	856134	856135	856162		82561	0	1	1	1	0	0	0	0	0
1343	NW_019674086.1	TTTCTAGTAGTG	CACTACTAGAAA	861256	REV	*ATC*	GAT	CACTACTAGAAAAAGACCTTTTACGACG	***	CGTCGTAAAAGGTCTTTTTCTAGTAGTG*ATC	861229	861256	861257	861259		5122	1	0	1	1	1	1	1	TRUE	5122
1344	NW_019674103.1	TTTCTAGTAGTG	CACTACTAGAAA	1027165	REV	*TAT*	ATA	CACTACTAGAAAAAAGACCTTTTACGAC	***	GTCGTAAAAGGTCTTTTTTCTAGTAGTG*TAT	1027138	1027165	1027166	1027168		165910	0	1	0	0	0	0	0	0	0
1345	NW_019674103.1	TTTCTAGTAGTG	CACTACTAGAAA	1392255	REV	*TCT*	AGA	CACTACTAGAAAAGCAGCCTTTTACGAC	***	GTCGTAAAAGGCTGCTTTTCTAGTAGTG*TCT	1392228	1392255	1392256	1392258		365091	0	1	1	1	0	0	0	0	0
1346	NW_019674103.1	CACTACTAGAAA	CACTACTAGAAA	2154415	FRW	*GTA*	GTA	CACTACTAGAAAAACAGCCTTTTACGAC	***	GTA*CACTACTAGAAAAACAGCCTTTTACGAC	2154412	2154414	2154415	2154442		762161	0	1	1	1	0	0	0	0	0
1347	NW_019674103.1	TTTCTAGTAGTG	CACTACTAGAAA	2157864	REV	*GTA*	TAC	CACTACTAGAAAAACAACCTTTAATGAC	***	GTCATTAAAGGTTGTTTTTCTAGTAGTG*GTA	2157837	2157864	2157865	2157867		3450	1	1	1	1	1	1	1	TRUE	3450
1348	NW_019674103.1	CACTACTAGAAA	CACTACTAGAAA	3696941	FRW	*TCG*	TCG	CACTACTAGAAAAACAGCCTTTTACGAC	***	TCG*CACTACTAGAAAAACAGCCTTTTACGAC	3696938	3696940	3696941	3696968		1539078	0	1	1	1	0	0	0	0	0
1349	NW_019674103.1	TTTCTAGTAGTG	CACTACTAGAAA	3739505	REV	*TCG*	CGA	CACTACTAGAAAACAACCATTTAATGAC	***	GTCATTAAATGGTTGTTTTCTAGTAGTG*TCG	3739478	3739505	3739506	3739508		42565	0	1	1	1	1	1	0	0	0
1350	NW_019674103.1	CACTACTAGAAA	CACTACTAGAAA	4549881	FRW	*ACT*	ACT	CACTACTAGAAAAACAGCCTTTTACGAC	***	ACT*CACTACTAGAAAAACAGCCTTTTACGAC	4549878	4549880	4549881	4549908		810377	0	1	1	1	0	0	0	0	0
1351	NW_019674103.1	CACTACTAGAAA	CACTACTAGAAA	5461079	FRW	*TAG*	TAG	CACTACTAGAAAGCAACCCTTTAATGAC	***	TAG*CACTACTAGAAAGCAACCCTTTAATGAC	5461076	5461078	5461079	5461106		911199	0	1	1	1	0	0	0	0	0
1352	NW_019674103.1	TTTCTAGTAGTG	CACTACTAGAAA	6101248	REV	*AAT*	ATT	CACTACTAGAAAACATCCCTTTAATGAC	***	GTCATTAAAGGGATGTTTTCTAGTAGTG*AAT	6101221	6101248	6101249	6101251		640170	0	1	1	1	1	0	0	0	0
1353	NW_019674103.1	CACTACTAGAAA	CACTACTAGAAA	6156373	FRW	*ATA*	ATA	CACTACTAGAAAAACAGCCTTTAATGAC	***	ATA*CACTACTAGAAAAACAGCCTTTAATGAC	6156370	6156372	6156373	6156400		55126	0	1	1	1	0	0	0	0	0
1354	NW_019674103.1	CACTACTAGAA	CACTACTAGAA	7196998	FRW	*TAT*	TAT	CACTACTAGAATATATGCCTTTAATGAC	***	TAT*CACTACTAGAATATATGCCTTTAATGAC	7196995	7196997	7196998	7197025		1040626	0	1	1	1	0	0	0	0	0
1355	NW_019674103.1	CACTACTAGAAA	CACTACTAGAAA	7488108	FRW	*CTT*	CTT	CACTACTAGAAAAAAGGCCTTTTACGAC	***	CTT*CACTACTAGAAAAAAGGCCTTTTACGAC	7488105	7488107	7488108	7488135		291111	0	1	1	1	0	0	0	0	0
1356	NW_019674103.1	CACTACTAGAAA	CACTACTAGAAA	7488410	FRW	*AAA*	AAA	CACTACTAGAAAAAAGGCCTTTTACGAC	***	AAA*CACTACTAGAAAAAAGGCCTTTTACGAC	7488407	7488409	7488410	7488437		303	0	1	1	1	0	0	0	0	0
1357	NW_019674103.1	CACTACTAGAAA	CACTACTAGAAA	7733655	FRW	*TCA*	TCA	CACTACTAGAAAAACAGCCTTTTACAAT	***	TCA*CACTACTAGAAAAACAGCCTTTTACAAT	7733652	7733654	7733655	7733682		245246	0	0	1	1	0	0	0	0	0
1358	NW_019674109.1	CACTACTAGAAA	CACTACTAGAAA	478350	FRW	*TAT*	TAT	CACTACTAGAAAAAAGGCCTTTTACGAC	***	TAT*CACTACTAGAAAAAAGGCCTTTTACGAC	478347	478349	478350	478377		-7255304	0	1	0	0	0	0	0	0	0
1359	NW_019674109.1	TTTCTAGTAGTG	CACTACTAGAAA	492294	REV	*TAT*	ATA	CACTACTAGAAAACAACACTTTAATGAC	***	GTCATTAAAGTGTTGTTTTCTAGTAGTG*TAT	492267	492294	492295	492297		13945	1	0	1	1	1	1	1	TRUE	13945
1360	NW_019674111.1	CACTACTAGAAA	CACTACTAGAAA	114459	FRW	*TTT*	TTT	CACTACTAGAAAAACAGCCTTTTACGAC	***	TTT*CACTACTAGAAAAACAGCCTTTTACGAC	114456	114458	114459	114486		-377834	0	1	0	0	0	0	0	0	0
1361	NW_019674111.1	TTTCTAGTAGTG	CACTACTAGAAA	127626	REV	*TTT*	AAA	CACTACTAGAAAAATAGCCTTTTATGAC	***	GTCATAAAAGGCTATTTTTCTAGTAGTG*TTT	127599	127626	127627	127629		13168	1	0	1	1	1	1	1	TRUE	13168
1362	NW_019674116.1	CACTACTAGAAA	CACTACTAGAAA	886206	FRW	*GAG*	GAG	CACTACTAGAAAAACAGCCTTTTATGAC	***	GAG*CACTACTAGAAAAACAGCCTTTTATGAC	886203	886205	886206	886233		758581	0	1	0	0	0	0	0	0	0
1363	NW_019674116.1	TTCTAGTAGTG	CACTACTAGAA	899528	REV	*GAG*	CTC	CACTACTAGAATATAAGCCTTTAATGAC	***	GTCATTAAAGGCTTATATTCTAGTAGTG*GAG	899501	899528	899529	899531		13323	1	1	1	1	1	1	1	TRUE	13323
1364	NW_019674116.1	CACTACTAGAAA	CACTACTAGAAA	1707060	FRW	*TGA*	TGA	CACTACTAGAAAAACAGCCTTTTACGAC	***	TGA*CACTACTAGAAAAACAGCCTTTTACGAC	1707057	1707059	1707060	1707087		807533	0	1	1	1	0	0	0	0	0
1365	NW_019674116.1	TTTCTAGTAGTG	CACTACTAGAAA	1711381	REV	*TGA*	TCA	CACTACTAGAAAAACAGCCTTTTACGAC	***	GTCGTAAAAGGCTGTTTTTCTAGTAGTG*TGA	1711354	1711381	1711382	1711384		4322	1	1	1	1	1	1	1	TRUE	4322
1366	NW_019674116.1	CACTACTAGAAA	CACTACTAGAAA	2310792	FRW	*GAC*	GAC	CACTACTAGAAAAACAGCCTTTTACGAC	***	GAC*CACTACTAGAAAAACAGCCTTTTACGAC	2310789	2310791	2310792	2310819		599412	0	1	1	1	0	0	0	0	0
1367	NW_019674116.1	TTTCTAGTAGTG	CACTACTAGAAA	2314526	REV	*GGT*	ACC	CACTACTAGAAAAACAACCTTTTACGAC	***	GTCGTAAAAGGTTGTTTTTCTAGTAGTG*GGT	2314499	2314526	2314527	2314529		3735	1	0	1	1	1	0	0	0	0
1368	NW_019674125.1	CACTACTAGAAA	CACTACTAGAAA	212544	FRW	*CTG*	CTG	CACTACTAGAAAACAACCCTTTAATGAC	***	CTG*CACTACTAGAAAACAACCCTTTAATGAC	212541	212543	212544	212571		-2101981	0	1	0	0	0	0	0	0	0
1369	NW_019674125.1	TTTCTAGTAGTG	CACTACTAGAAA	217996	REV	*CTG*	CAG	CACTACTAGAAAAACAGCCTTTTACGAC	***	GTCGTAAAAGGCTGTTTTTCTAGTAGTG*CTG	217969	217996	217997	217999		5453	1	1	1	1	1	1	1	TRUE	5453
1370	NW_019674125.1	CACTACTAGAAA	CACTACTAGAAA	234009	FRW	*GTG*	GTG	CACTACTAGAAAACAGAACTTTAATGAC	***	GTG*CACTACTAGAAAACAGAACTTTAATGAC	234006	234008	234009	234036		16014	1	1	1	1	0	0	0	0	0
1371	NW_019674125.1	TTTCTAGTAGTG	CACTACTAGAAA	239426	REV	*GAT*	ATC	CACTACTAGAAAAACAGCCTTTTACGAC	***	GTCGTAAAAGGCTGTTTTTCTAGTAGTG*GAT	239399	239426	239427	239429		5418	1	1	1	1	1	0	0	0	0
1372	NW_019674125.1	CACTACTAGAAA	CACTACTAGAAA	580224	FRW	*TAT*	TAT	CACTACTAGAAAAACAGCCTTTTACGAC	***	TAT*CACTACTAGAAAAACAGCCTTTTACGAC	580221	580223	580224	580251		340799	0	1	1	1	0	0	0	0	0
1373	NW_019674125.1	TTTCTAGTAGTG	CACTACTAGAAA	586921	REV	*TAT*	ATA	CACTACTAGAAAACAGCCATTTAATGAC	***	GTCATTAAATGGCTGTTTTCTAGTAGTG*TAT	586894	586921	586922	586924		6698	1	0	1	1	1	1	1	TRUE	6698
1374	NW_019674144.1	TTTCTAGTAGTG	CACTACTAGAAA	640478	REV	*ATC*	GAT	CACTACTAGAAAACAACCCTTTAATGAC	***	GTCATTAAAGGGTTGTTTTCTAGTAGTG*ATC	640451	640478	640479	640481		53558	0	1	0	0	0	0	0	0	0
1375	NW_019674144.1	CACTACTAGAAA	CACTACTAGAAA	1419812	FRW	*GAT*	GAT	CACTACTAGAAAAACAGCCTTTTACGAC	***	GAT*CACTACTAGAAAAACAGCCTTTTACGAC	1419809	1419811	1419812	1419839		779335	0	1	1	1	0	0	0	0	0
1376	NW_019674144.1	CACTACTAGAA	CACTACTAGAA	1427002	FRW	*ATT*	ATT	CACTACTAGAATATAGGCCTTTAATGAC	***	ATT*CACTACTAGAATATAGGCCTTTAATGAC	1426999	1427001	1427002	1427029		7191	1	1	1	1	0	0	0	0	0
1377	NW_019674144.1	CACTACTAGAAA	CACTACTAGAAA	1520721	FRW	*TAT*	TAT	CACTACTAGAAAAAAGGCCTTTTACGAC	***	TAT*CACTACTAGAAAAAAGGCCTTTTACGAC	1520718	1520720	1520721	1520748		93720	0	1	1	1	0	0	0	0	0
1378	NW_019674144.1	TTTCTAGTAGTG	CACTACTAGAAA	1525974	REV	*TAT*	ATA	CACTACTAGAAAAAAGGCCTTTTACGAC	***	GTCGTAAAAGGCCTTTTTTCTAGTAGTG*TAT	1525947	1525974	1525975	1525977		5254	1	1	1	1	1	1	1	TRUE	5254
1379	NW_019674144.1	TTTCTAGTAGTG	CACTACTAGAAA	2111968	REV	*ACA*	TGT	CACTACTAGAAAAAAGGCCTTTTACGAC	***	GTCGTAAAAGGCCTTTTTTCTAGTAGTG*ACA	2111941	2111968	2111969	2111971		585995	0	1	1	1	0	0	0	0	0
1380	NW_019674144.1	CACTACTAGAAA	CACTACTAGAAA	3037490	FRW	*TGT*	TGT	CACTACTAGAAAACTGGCCTTTAATGAC	***	TGT*CACTACTAGAAAACTGGCCTTTAATGAC	3037487	3037489	3037490	3037517		925523	0	0	1	1	0	0	0	0	0
1381	NW_019674152.1	CACTACTAGAAA	CACTACTAGAAA	22318	FRW	*GTT*	GTT	CACTACTAGAAAAAAGGCCTTTTACGAC	***	GTT*CACTACTAGAAAAAAGGCCTTTTACGAC	22315	22317	22318	22345		-3015171	0	1	0	0	0	0	0	0	0
1382	NW_019674152.1	CACTACTAGAAA	CACTACTAGAAA	366323	FRW	*CGA*	CGA	CACTACTAGAAAAACAGCCTTTTACGAC	***	CGA*CACTACTAGAAAAACAGCCTTTTACGAC	366320	366322	366323	366350		344006	0	1	1	1	0	0	0	0	0
1383	NW_019674152.1	TTTCTAGTAGTG	CACTACTAGAAA	370768	REV	*CGA*	TCG	CACTACTAGAAAATAGACCTTTAATGAC	***	GTCATTAAAGGTCTATTTTCTAGTAGTG*CGA	370741	370768	370769	370771		4446	1	1	1	1	1	1	1	TRUE	4446
1384	NW_019674152.1	CACTACTAGAAA	CACTACTAGAAA	511009	FRW	*ATA*	ATA	CACTACTAGAAAAAAGGCCTTTTACGAC	***	ATA*CACTACTAGAAAAAAGGCCTTTTACGAC	511006	511008	511009	511036		140242	0	1	1	1	0	0	0	0	0
1385	NW_019674152.1	CACTACTAGAAA	CACTACTAGAAA	602894	FRW	*TGG*	TGG	CACTACTAGAAAACAGCCCTTTAATGAC	***	TGG*CACTACTAGAAAACAGCCCTTTAATGAC	602891	602893	602894	602921		91886	0	1	1	1	0	0	0	0	0
1386	NW_019674152.1	TTTCTAGTAGTG	CACTACTAGAAA	609762	REV	*TGG*	CCA	CACTACTAGAAAAATAGCCTTTTACGAC	***	GTCGTAAAAGGCTATTTTTCTAGTAGTG*TGG	609735	609762	609763	609765		6869	1	1	1	1	1	1	1	TRUE	6869
1387	NW_019674152.1	CACTACTAGAAA	CACTACTAGAAA	649288	FRW	*ACT*	ACT	CACTACTAGAAAACAACCCTTTAATGAC	***	ACT*CACTACTAGAAAACAACCCTTTAATGAC	649285	649287	649288	649315		39527	0	1	1	1	0	0	0	0	0
1388	NW_019674152.1	TTTCTAGTAGTG	CACTACTAGAAA	653448	REV	*ACT*	AGT	CACTACTAGAAAAACAACCTTTTACGAC	***	GTCGTAAAAGGTTGTTTTTCTAGTAGTG*ACT	653421	653448	653449	653451		4161	1	0	1	1	1	1	1	TRUE	4161
1389	NW_019674158.1	CACTACTAGAAA	CACTACTAGAAA	1094583	FRW	*CTT*	CTT	CACTACTAGAAAAACAGCCTTTTACGAC	***	CTT*CACTACTAGAAAAACAGCCTTTTACGAC	1094580	1094582	1094583	1094610		441136	0	1	0	0	0	0	0	0	0
1390	NW_019674158.1	CACTACTAGAAA	CACTACTAGAAA	1151139	FRW	*ATA*	ATA	CACTACTAGAAAACAGCCCTTTAATGAC	***	ATA*CACTACTAGAAAACAGCCCTTTAATGAC	1151136	1151138	1151139	1151166		56557	0	1	1	1	0	0	0	0	0
1391	NW_019674158.1	TTTCTAGTAGTG	CACTACTAGAAA	1170370	REV	*ATA*	TAT	CACTACTAGAAAAACAGCCTTTTACGAC	***	GTCGTAAAAGGCTGTTTTTCTAGTAGTG*ATA	1170343	1170370	1170371	1170373		19232	1	1	1	1	1	1	1	TRUE	19232
1392	NW_019674158.1	TTTCTAGTAGTG	CACTACTAGAAA	1388027	REV	*ATG*	CAT	CACTACTAGAAAAACAGCCTTTTATGAC	***	GTCATAAAAGGCTGTTTTTCTAGTAGTG*ATG	1388000	1388027	1388028	1388030		217658	0	0	1	1	0	0	0	0	0
1393	NW_019674159.1	CACTACTAGAAA	CACTACTAGAAA	158121	FRW	*GTG*	GTG	CACTACTAGAAAACTGCCCTTTAATGAC	***	GTG*CACTACTAGAAAACTGCCCTTTAATGAC	158118	158120	158121	158148		-1229905	0	0	0	0	0	0	0	0	0
1394	NW_019674168.1	CACTACTAGAAA	CACTACTAGAAA	25345	FRW	*ACC*	ACC	CACTACTAGAAAAATAGCCTTTTATGAC	***	ACC*CACTACTAGAAAAATAGCCTTTTATGAC	25342	25344	25345	25372		-132775	0	1	0	0	0	0	0	0	0
1395	NW_019674168.1	TTTCTAGTAGTG	CACTACTAGAAA	42450	REV	*ACC*	GGT	CACTACTAGAAAAAATGCCTTTTACGAC	***	GTCGTAAAAGGCATTTTTTCTAGTAGTG*ACC	42423	42450	42451	42453		17106	1	1	1	1	1	1	1	TRUE	17106
1396	NW_019674168.1	CACTACTAGAAA	CACTACTAGAAA	45875	FRW	*TAT*	TAT	CACTACTAGAAAAGAACCCTTTAATGAC	***	TAT*CACTACTAGAAAAGAACCCTTTAATGAC	45872	45874	45875	45902		3426	1	1	1	1	0	0	0	0	0
1397	NW_019674168.1	TTTCTAGTAGTG	CACTACTAGAAA	51867	REV	*TAT*	ATA	CACTACTAGAAAATAGCCTTTTACGACG	***	CGTCGTAAAAGGCTATTTTCTAGTAGTG*TAT	51840	51867	51868	51870		5993	1	1	1	1	1	1	1	TRUE	5993
1398	NW_019674168.1	CACTACTAGAAA	CACTACTAGAAA	52155	FRW	*TAA*	TAA	CACTACTAGAAAAACAACCTTTTATGAC	***	TAA*CACTACTAGAAAAACAACCTTTTATGAC	52152	52154	52155	52182		289	0	0	1	1	0	0	0	0	0
1399	NW_019674169.1	TTTCTAGTAGTG	CACTACTAGAAA	312507	REV	*GCT*	AGC	CACTACTAGAAAACAACCCTTTAATGAC	***	GTCATTAAAGGGTTGTTTTCTAGTAGTG*GCT	312480	312507	312508	312510		260353	0	1	0	0	1	0	0	0	0
1400	NW_019674169.1	CACTACTAGAAA	CACTACTAGAAA	622068	FRW	*CAT*	CAT	CACTACTAGAAAAACAGCCTTTTACGAT	***	CAT*CACTACTAGAAAAACAGCCTTTTACGAT	622065	622067	622068	622095		309562	0	1	1	1	0	0	0	0	0
1401	NW_019674169.1	TTTCTAGTAGTG	CACTACTAGAAA	628053	REV	*CAT*	ATG	CACTACTAGAAAAACAGCCTTTCACGAC	***	GTCGTGAAAGGCTGTTTTTCTAGTAGTG*CAT	628026	628053	628054	628056		5986	1	0	1	1	1	1	1	TRUE	5986
1402	NW_019674170.1	TTTCTAGTAGTG	CACTACTAGAAA	31146	REV	*ATC*	GAT	CACTACTAGAAAACAGACCTTTAGTGAC	***	GTCACTAAAGGTCTGTTTTCTAGTAGTG*ATC	31119	31146	31147	31149		-596906	0	1	0	0	0	0	0	0	0
1403	NW_019674170.1	TTTCTAGTAGTG	CACTACTAGAAA	344711	REV	*ATT*	AAT	CACTACTAGAAAAACAGCCTTTTACGAC	***	GTCGTAAAAGGCTGTTTTTCTAGTAGTG*ATT	344684	344711	344712	344714		313566	0	1	1	1	0	0	0	0	0
1404	NW_019674170.1	TTTCTAGTAGTG	CACTACTAGAAA	1028518	REV	*AGG*	CCT	CACTACTAGAAAAACAGCCTTTTACGAC	***	GTCGTAAAAGGCTGTTTTTCTAGTAGTG*AGG	1028491	1028518	1028519	1028521		683808	0	1	1	1	0	0	0	0	0
1405	NW_019674170.1	CACTACTAGAAA	CACTACTAGAAA	1694180	FRW	*AGT*	AGT	CACTACTAGAAAACAGACCTTTAATGAC	***	AGT*CACTACTAGAAAACAGACCTTTAATGAC	1694177	1694179	1694180	1694207		665663	0	1	1	1	0	0	0	0	0
1406	NW_019674170.1	TTTCTAGTAGTG	CACTACTAGAAA	1700857	REV	*ATT*	AAT	CACTACTAGAAAAACAGCCTTTTACGAC	***	GTCGTAAAAGGCTGTTTTTCTAGTAGTG*ATT	1700830	1700857	1700858	1700860		6678	1	0	1	1	1	0	0	0	0
1407	NW_019674174.1	CACTACTAGAAA	CACTACTAGAAA	160423	FRW	*GAA*	GAA	CACTACTAGAAAAAAAGCCTTTTACGAC	***	GAA*CACTACTAGAAAAAAAGCCTTTTACGAC	160420	160422	160423	160450		-1540433	0	0	0	0	0	0	0	0	0
1408	NW_019674176.1	CACTACTAGAAA	CACTACTAGAAA	27069	FRW	*TTC*	TTC	CACTACTAGAAAAACTGCCTTTTACGAC	***	TTC*CACTACTAGAAAAACTGCCTTTTACGAC	27066	27068	27069	27096		-133353	0	1	0	0	0	0	0	0	0
1409	NW_019674176.1	TTTCTAGTAGTG	CACTACTAGAAA	33604	REV	*TTC*	GAA	CACTACTAGAAAAAAGGCCTTTAATGAC	***	GTCATTAAAGGCCTTTTTTCTAGTAGTG*TTC	33577	33604	33605	33607		6536	1	1	1	1	1	1	1	TRUE	6536
1410	NW_019674176.1	TTTCTAGTAGTG	CACTACTAGAAA	1050148	REV	*TGT*	ACA	CACTACTAGAAAAAAGGCCTTTTACGAT	***	ATCGTAAAAGGCCTTTTTTCTAGTAGTG*TGT	1050121	1050148	1050149	1050151		1016545	0	1	1	1	0	0	0	0	0
1411	NW_019674176.1	CACTACTAGAAA	CACTACTAGAAA	1543635	FRW	*TGA*	TGA	CACTACTAGAAAAAAGGCCTTTTACGAC	***	TGA*CACTACTAGAAAAAAGGCCTTTTACGAC	1543632	1543634	1543635	1543662		493488	0	1	1	1	0	0	0	0	0
1412	NW_019674176.1	TTTCTAGTAGTG	CACTACTAGAAA	1548273	REV	*TGA*	TCA	CACTACTAGAAAAAAGGCCTTTTACGAC	***	GTCGTAAAAGGCCTTTTTTCTAGTAGTG*TGA	1548246	1548273	1548274	1548276		4639	1	1	1	1	1	1	1	TRUE	4639
1413	NW_019674176.1	CACTACTAGAAA	CACTACTAGAAA	1739727	FRW	*AGA*	AGA	CACTACTAGAAAAACAACCTTTTACGAC	***	AGA*CACTACTAGAAAAACAACCTTTTACGAC	1739724	1739726	1739727	1739754		191455	0	1	1	1	0	0	0	0	0
1414	NW_019674176.1	CACTACTAGAAA	CACTACTAGAAA	1879045	FRW	*ATC*	ATC	CACTACTAGAAAAAAGGCCTGCGCGTCG	***	ATC*CACTACTAGAAAAAAGGCCTGCGCGTCG	1879042	1879044	1879045	1879072		139319	0	1	1	1	0	0	0	0	0
1415	NW_019674176.1	TTTCTAGTAGTG	CACTACTAGAAA	1883768	REV	*ATC*	GAT	CACTACTAGAAAAAAGGCCTTTTACGAC	***	GTCGTAAAAGGCCTTTTTTCTAGTAGTG*ATC	1883741	1883768	1883769	1883771		4724	1	1	1	1	1	1	1	TRUE	4724
1416	NW_019674176.1	CACTACTAGAAA	CACTACTAGAAA	2290561	FRW	*ACA*	ACA	CACTACTAGAAAACAACCCTTTAATGAC	***	ACA*CACTACTAGAAAACAACCCTTTAATGAC	2290558	2290560	2290561	2290588		406794	0	1	1	1	0	0	0	0	0
1417	NW_019674176.1	TTTCTAGTAGTG	CACTACTAGAAA	2458698	REV	*GGA*	TCC	CACTACTAGAAAAAAGGCTTTTCTTGAC	***	GTCAAGAAAAGCCTTTTTTCTAGTAGTG*GGA	2458671	2458698	2458699	2458701		168138	0	1	1	1	1	0	0	0	0
1418	NW_019674176.1	CACTACTAGAAA	CACTACTAGAAA	2781770	FRW	*TGG*	TGG	CACTACTAGAAAAAAGGCCTTTTACGAC	***	TGG*CACTACTAGAAAAAAGGCCTTTTACGAC	2781767	2781769	2781770	2781797		323073	0	1	1	1	0	0	0	0	0
1419	NW_019674176.1	CACTACTAGAAA	CACTACTAGAAA	2989585	FRW	*ATA*	ATA	CACTACTAGAAAAACAACATTTTACGAC	***	ATA*CACTACTAGAAAAACAACATTTTACGAC	2989582	2989584	2989585	2989612		207816	0	1	1	1	0	0	0	0	0
1420	NW_019674176.1	CACTACTAGAAA	CACTACTAGAAA	3517863	FRW	*GAC*	GAC	CACTACTAGAAAACTGCACTTTAATGAC	***	GAC*CACTACTAGAAAACTGCACTTTAATGAC	3517860	3517862	3517863	3517890		528279	0	1	1	1	0	0	0	0	0
1421	NW_019674176.1	CACTACTAGAAA	CACTACTAGAAA	3522149	FRW	*TAT*	TAT	CACTACTAGAAAATTGGTGCAATAGCTA	***	TAT*CACTACTAGAAAATTGGTGCAATAGCTA	3522146	3522148	3522149	3522176		4287	1	1	1	1	0	0	0	0	0
1422	NW_019674176.1	TTTCTAGTAGTG	CACTACTAGAAA	3523864	REV	*TAT*	ATA	CACTACTAGAAAAAAGGGTGTTTTCCTA	***	TAGGAAAACACCCTTTTTTCTAGTAGTG*TAT	3523837	3523864	3523865	3523867		1716	1	1	1	1	1	1	1	TRUE	1716
1423	NW_019674176.1	CACTACTAGAAA	CACTACTAGAAA	3691861	FRW	*CCA*	CCA	CACTACTAGAAAAAAGGCCTTTTACGAC	***	CCA*CACTACTAGAAAAAAGGCCTTTTACGAC	3691858	3691860	3691861	3691888		167998	0	1	1	1	0	0	0	0	0
1424	NW_019674176.1	TTTCTAGTAGTG	CACTACTAGAAA	3696159	REV	*ANN*	NNT	CACTACTAGAAAAAAGGCCTTTTACGAC	***	GTCGTAAAAGGCCTTTTTTCTAGTAGTG*ANN	3696132	3696159	3696160	3696162		4299	1	1	1	1	1	0	0	0	0
1425	NW_019674176.1	TTTCTAGTAGTG	CACTACTAGAAA	3698149	REV	*TCA*	TGA	CACTACTAGAAAAATAGCCTTTTACGAC	***	GTCGTAAAAGGCTATTTTTCTAGTAGTG*TCA	3698122	3698149	3698150	3698152		1991	1	1	1	1	0	0	0	0	0
1426	NW_019674176.1	CACTACTAGAAA	CACTACTAGAAA	3920053	FRW	*TCG*	TCG	CACTACTAGAAAAAAGCCCTTTAATGAC	***	TCG*CACTACTAGAAAAAAGCCCTTTAATGAC	3920050	3920052	3920053	3920080		221905	0	1	1	1	0	0	0	0	0
1427	NW_019674176.1	TTTCTAGTAGTG	CACTACTAGAAA	3935199	REV	*CTA*	TAG	CACTACTAGAAAACAGCCCTTTAATGAC	***	GTCATTAAAGGGCTGTTTTCTAGTAGTG*CTA	3935172	3935199	3935200	3935202		15147	1	0	1	1	1	0	0	0	0
1428	NW_019674178.1	CACTACTAGAAA	CACTACTAGAAA	367360	FRW	*TAT*	TAT	CACTACTAGAAAAACAGCCTTTTACGAC	***	TAT*CACTACTAGAAAAACAGCCTTTTACGAC	367357	367359	367360	367387		-3567838	0	1	0	0	0	0	0	0	0
1429	NW_019674178.1	CACTACTAGAAA	CACTACTAGAAA	367783	FRW	*CAA*	CAA	CACTACTAGAAAAACAGTCTTTTACGAC	***	CAA*CACTACTAGAAAAACAGTCTTTTACGAC	367780	367782	367783	367810		424	0	1	1	1	0	0	0	0	0
1430	NW_019674178.1	TTTCTAGTAGTG	CACTACTAGAAA	399421	REV	*CAA*	TTG	CACTACTAGAAAACAGCCCTTTAATGAC	***	GTCATTAAAGGGCTGTTTTCTAGTAGTG*CAA	399394	399421	399422	399424		31639	0	0	1	1	1	1	0	0	0
1431	NW_019674187.1	TTTCTAGTAGTG	CACTACTAGAAA	82206	REV	*TGA*	TCA	CACTACTAGAAAAACAGCCTTTTACGAC	***	GTCGTAAAAGGCTGTTTTTCTAGTAGTG*TGA	82179	82206	82207	82209		-317214	0	1	0	0	0	0	0	0	0
1432	NW_019674187.1	CACTACTAGAAA	CACTACTAGAAA	155394	FRW	*AGT*	AGT	CACTACTAGAAAACAGCCCTTTAATGAC	***	AGT*CACTACTAGAAAACAGCCCTTTAATGAC	155391	155393	155394	155421		73189	0	1	1	1	0	0	0	0	0
1433	NW_019674187.1	TTTCTAGTAGTG	CACTACTAGAAA	173923	REV	*AGT*	ACT	CACTACTAGAAAAACAGCCTTTTACGAC	***	GTCGTAAAAGGCTGTTTTTCTAGTAGTG*AGT	173896	173923	173924	173926		18530	1	1	1	1	1	1	1	TRUE	18530
1434	NW_019674187.1	TTTCTAGTAGTG	CACTACTAGAAA	685593	REV	*TAT*	ATA	CACTACTAGAAAATGACCCTTTAATGAC	***	GTCATTAAAGGGTCATTTTCTAGTAGTG*TAT	685566	685593	685594	685596		511671	0	1	1	1	0	0	0	0	0
1435	NW_019674187.1	TTTCTAGTAGTG	CACTACTAGAAA	799080	REV	*TAA*	TTA	CACTACTAGAAAAACAGCATTTTACGAC	***	GTCGTAAAATGCTGTTTTTCTAGTAGTG*TAA	799053	799080	799081	799083		113488	0	1	1	1	0	0	0	0	0
1436	NW_019674187.1	TTTCTAGTAGTG	CACTACTAGAAA	947961	REV	*TAT*	ATA	CACTACTAGAAAAACAGCCTTTTACGAC	***	GTCGTAAAAGGCTGTTTTTCTAGTAGTG*TAT	947934	947961	947962	947964		148882	0	0	1	1	0	0	0	0	0
1437	NW_019674200.1	CACTACTAGAAA	CACTACTAGAAA	16331	FRW	*GTT*	GTT	CACTACTAGAAAAAAGGCCTTTTACGAC	***	GTT*CACTACTAGAAAAAAGGCCTTTTACGAC	16328	16330	16331	16358		-931629	0	0	0	0	0	0	0	0	0
1438	NW_019674203.1	TTTCTAGTAGTG	CACTACTAGAAA	6173	REV	*CAA*	TTG	CACTACTAGAAAAAAGGCCTTTTACGAC	***	GTCGTAAAAGGCCTTTTTTCTAGTAGTG*CAA	6146	6173	6174	6176		-10157	0	1	0	0	1	0	0	0	0
1439	NW_019674203.1	CACTACTAGAAA	CACTACTAGAAA	140542	FRW	*AAA*	AAA	CACTACTAGAAAACAACATTTAATGACA	***	AAA*CACTACTAGAAAACAACATTTAATGACA	140539	140541	140542	140569		134370	0	1	1	1	0	0	0	0	0
1440	NW_019674203.1	TTTCTAGTAGTG	CACTACTAGAAA	142913	REV	*AAA*	TTT	CACTACTAGAAAAATATCATTTAATGAC	***	GTCATTAAATGATATTTTTCTAGTAGTG*AAA	142886	142913	142914	142916		2372	1	1	1	1	1	1	1	TRUE	2372
1441	NW_019674203.1	CACTACTAGAAA	CACTACTAGAAA	204889	FRW	*TCC*	TCC	CACTACTAGAAAAACAGCCTTTTACGAC	***	TCC*CACTACTAGAAAAACAGCCTTTTACGAC	204886	204888	204889	204916		61977	0	1	1	1	0	0	0	0	0
1442	NW_019674203.1	TTTCTAGTAGTG	CACTACTAGAAA	210629	REV	*TCC*	GGA	CACTACTAGAAAAACAGCCTTTTACGAC	***	GTCGTAAAAGGCTGTTTTTCTAGTAGTG*TCC	210602	210629	210630	210632		5741	1	1	1	1	1	1	1	TRUE	5741
1443	NW_019674203.1	TTTCTAGTAGTG	CACTACTAGAAA	684402	REV	*GCG*	CGC	CACTACTAGAAAACTGCCCTTTAATGAC	***	GTCATTAAAGGGCAGTTTTCTAGTAGTG*GCG	684375	684402	684403	684405		473774	0	1	1	1	0	0	0	0	0
1444	NW_019674203.1	TTTCTAGTAGTG	CACTACTAGAAA	839547	REV	*CCA*	TGG	CACTACTAGAAAAAAGGCCTTTTACGAC	***	GTCGTAAAAGGCCTTTTTTCTAGTAGTG*CCA	839520	839547	839548	839550		155146	0	1	1	1	0	0	0	0	0
1445	NW_019674203.1	CACTACTAGAAA	CACTACTAGAAA	1878874	FRW	*CTA*	CTA	CACTACTAGAAAAACAGCCTTTTACGAC	***	CTA*CACTACTAGAAAAACAGCCTTTTACGAC	1878871	1878873	1878874	1878901		1039328	0	1	1	1	0	0	0	0	0
1446	NW_019674203.1	TTTCTAGTAGTG	CACTACTAGAAA	1885182	REV	*CTA*	TAG	CACTACTAGAAAAATAGCCTTTTACGAC	***	GTCGTAAAAGGCTATTTTTCTAGTAGTG*CTA	1885155	1885182	1885183	1885185		6309	1	1	1	1	1	1	1	TRUE	6309
1447	NW_019674203.1	TTTCTAGTAGTG	CACTACTAGAAA	2671719	REV	*ATT*	AAT	CACTACTAGAAAAACAGCCTTTTACGAT	***	ATCGTAAAAGGCTGTTTTTCTAGTAGTG*ATT	2671692	2671719	2671720	2671722		786538	0	0	1	1	0	0	0	0	0
1448	NW_019674204.1	TTTCTAGTAGTG	CACTACTAGAAA	33661	REV	*CAA*	TTG	CACTACTAGAAAAAAGGCCTTTTACGAC	***	GTCGTAAAAGGCCTTTTTTCTAGTAGTG*CAA	33634	33661	33662	33664		-2638057	0	1	0	0	0	0	0	0	0
1449	NW_019674204.1	CACTACTAGAAA	CACTACTAGAAA	644254	FRW	*ATA*	ATA	CACTACTAGAAAAACAGCCTTTTACGAT	***	ATA*CACTACTAGAAAAACAGCCTTTTACGAT	644251	644253	644254	644281		610594	0	1	1	1	0	0	0	0	0
1450	NW_019674204.1	CACTACTAGAAA	CACTACTAGAAA	1644719	FRW	*TCA*	TCA	CACTACTAGAAAAATAGCCTTTTACGAC	***	TCA*CACTACTAGAAAAATAGCCTTTTACGAC	1644716	1644718	1644719	1644746		1000466	0	1	1	1	0	0	0	0	0
1451	NW_019674204.1	CACTACTAGAA	CACTACTAGAA	1812313	FRW	*GAG*	GAG	CACTACTAGAATATAGGCCTTTAATGAC	***	GAG*CACTACTAGAATATAGGCCTTTAATGAC	1812310	1812312	1812313	1812340		167595	0	0	1	1	0	0	0	0	0
1452	NW_019674205.1	CACTACTAGAAA	CACTACTAGAAA	131643	FRW	*TTA*	TTA	CACTACTAGAAAAAAGGCCTTTTACGAC	***	TTA*CACTACTAGAAAAAAGGCCTTTTACGAC	131640	131642	131643	131670		-1680669	0	1	0	0	0	0	0	0	0
1453	NW_019674205.1	CACTACTAGAAA	CACTACTAGAAA	201054	FRW	*ATT*	ATT	CACTACTAGAAAATTGGTGCAATAGCTA	***	ATT*CACTACTAGAAAATTGGTGCAATAGCTA	201051	201053	201054	201081		69412	0	1	1	1	0	0	0	0	0
1454	NW_019674205.1	TTTCTAGTAGTG	CACTACTAGAAA	204351	REV	*ATT*	AAT	CACTACTAGAAAACATGGGATTTTCCTA	***	TAGGAAAATCCCATGTTTTCTAGTAGTG*ATT	204324	204351	204352	204354		3298	1	1	1	1	1	1	1	TRUE	3298
1455	NW_019674205.1	CACTACTAGAAA	CACTACTAGAAA	511143	FRW	*GGT*	GGT	CACTACTAGAAAAAAGGCCTTTTACGAC	***	GGT*CACTACTAGAAAAAAGGCCTTTTACGAC	511140	511142	511143	511170		306793	0	1	1	1	0	0	0	0	0
1456	NW_019674205.1	CACTACTAGAA	CACTACTAGAA	1157713	FRW	*CTC*	CTC	CACTACTAGAATATAGGCCTTTAATGAC	***	CTC*CACTACTAGAATATAGGCCTTTAATGAC	1157710	1157712	1157713	1157740		646571	0	1	1	1	0	0	0	0	0
1457	NW_019674205.1	CACTACTAGAAA	CACTACTAGAAA	1218579	FRW	*TCA*	TCA	CACTACTAGAAAATAGACCTTTAATGAC	***	TCA*CACTACTAGAAAATAGACCTTTAATGAC	1218576	1218578	1218579	1218606		60867	0	1	1	1	0	0	0	0	0
1458	NW_019674205.1	TTTCTAGTAGTG	CACTACTAGAAA	1224699	REV	*TCA*	TGA	CACTACTAGAAAAACAGCCTTTTACGAC	***	GTCGTAAAAGGCTGTTTTTCTAGTAGTG*TCA	1224672	1224699	1224700	1224702		6121	1	0	1	1	1	1	1	TRUE	6121
1459	NW_019674208.1	CACTACTAGAAA	CACTACTAGAAA	80018	FRW	*TCA*	TCA	CACTACTAGAAAAACAGCCTTTTACGAC	***	TCA*CACTACTAGAAAAACAGCCTTTTACGAC	80015	80017	80018	80045		-1144680	0	0	0	0	0	1	0	0	0
1460	NW_019674216.1	CACTACTAGAAA	CACTACTAGAAA	275107	FRW	*TTA*	TTA	CACTACTAGAAAAACATCCTTTTACGAC	***	TTA*CACTACTAGAAAAACATCCTTTTACGAC	275104	275106	275107	275134		195090	0	1	0	0	0	0	0	0	0
1461	NW_019674216.1	TTTCTAGTAGTG	CACTACTAGAAA	280862	REV	*TTA*	TAA	CACTACTAGAAAACAGACCTTTAATGAC	***	GTCATTAAAGGTCTGTTTTCTAGTAGTG*TTA	280835	280862	280863	280865		5756	1	0	1	1	1	1	1	TRUE	5756
1462	NW_019674223.1	CACTACTAGAAA	CACTACTAGAAA	501381	FRW	*TAT*	TAT	CACTACTAGAAAAACAGACTTTTACGAC	***	TAT*CACTACTAGAAAAACAGACTTTTACGAC	501378	501380	501381	501408		220520	0	1	0	0	0	0	0	0	0
1463	NW_019674223.1	TTTCTAGTAGTG	CACTACTAGAAA	508144	REV	*TAT*	ATA	CACTACTAGAAAAACAGCCTTTTACGAC	***	GTCGTAAAAGGCTGTTTTTCTAGTAGTG*TAT	508117	508144	508145	508147		6764	1	1	1	1	1	1	1	TRUE	6764
1464	NW_019674223.1	CACTACTAGAAA	CACTACTAGAAA	724289	FRW	*ATG*	ATG	CACTACTAGAAAAACAGCATTTTACGAC	***	ATG*CACTACTAGAAAAACAGCATTTTACGAC	724286	724288	724289	724316		216146	0	1	1	1	0	0	0	0	0
1465	NW_019674223.1	TTTCTAGTAGTG	CACTACTAGAAA	725819	REV	*ATG*	CAT	CACTACTAGAAAATAGACCTTTAATGAT	***	ATCATTAAAGGTCTATTTTCTAGTAGTG*ATG	725792	725819	725820	725822		1531	1	1	1	1	1	1	1	TRUE	1531
1466	NW_019674223.1	CACTACTAGAAA	CACTACTAGAAA	867997	FRW	*ATG*	ATG	CACTACTAGAAAAAAGACCTTTTACGAC	***	ATG*CACTACTAGAAAAAAGACCTTTTACGAC	867994	867996	867997	868024		142179	0	1	1	1	0	1	0	0	0
1467	NW_019674223.1	TTTCTAGTAGTG	CACTACTAGAAA	898078	REV	*ATG*	CAT	CACTACTAGAAAACAGCCCTTTAATGAC	***	GTCATTAAAGGGCTGTTTTCTAGTAGTG*ATG	898051	898078	898079	898081		30082	0	1	1	1	1	1	0	0	0
1468	NW_019674223.1	CACTACTAGAAA	CACTACTAGAAA	1365118	FRW	*TTT*	TTT	CACTACTAGAAAAACAGCCTTTTACGAC	***	TTT*CACTACTAGAAAAACAGCCTTTTACGAC	1365115	1365117	1365118	1365145		467041	0	1	1	1	0	0	0	0	0
1469	NW_019674223.1	TTTCTAGTAGTG	CACTACTAGAAA	1371413	REV	*TTT*	AAA	CACTACTAGAAAAATAGCCTTTTACGAC	***	GTCGTAAAAGGCTATTTTTCTAGTAGTG*TTT	1371386	1371413	1371414	1371416		6296	1	1	1	1	1	1	1	TRUE	6296
1470	NW_019674223.1	CACTACTAGAAA	CACTACTAGAAA	1510121	FRW	*TTC*	TTC	CACTACTAGAAAAACAGCCTTTTACGAC	***	TTC*CACTACTAGAAAAACAGCCTTTTACGAC	1510118	1510120	1510121	1510148		138709	0	1	1	1	0	0	0	0	0
1471	NW_019674223.1	TTTCTAGTAGTG	CACTACTAGAAA	1514759	REV	*TTC*	GAA	CACTACTAGAAAACTGGCATTTAATGAC	***	GTCATTAAATGCCAGTTTTCTAGTAGTG*TTC	1514732	1514759	1514760	1514762		4639	1	1	1	1	1	1	1	TRUE	4639
1472	NW_019674223.1	CACTACTAGAAA	CACTACTAGAAA	1573257	FRW	*ATT*	ATT	CACTACTAGAAAATTGGTGCAATAGCTA	***	ATT*CACTACTAGAAAATTGGTGCAATAGCTA	1573254	1573256	1573257	1573284		58499	0	1	1	1	0	0	0	0	0
1473	NW_019674223.1	TTTCTAGTAGTG	CACTACTAGAAA	2362786	REV	*TAG*	CTA	CACTACTAGAAAATAGGCCTTTAATGAC	***	GTCATTAAAGGCCTATTTTCTAGTAGTG*TAG	2362759	2362786	2362787	2362789		789530	0	1	1	1	1	0	0	0	0
1474	NW_019674223.1	TTTCTAGTAGTG	CACTACTAGAAA	2484543	REV	*ATC*	GAT	CACTACTAGAAAAACAGCCTTTTACGAC	***	GTCGTAAAAGGCTGTTTTTCTAGTAGTG*ATC	2484516	2484543	2484544	2484546		121758	0	1	1	1	0	0	0	0	0
1475	NW_019674223.1	CACTACTAGAAA	CACTACTAGAAA	2990281	FRW	*TAT*	TAT	CACTACTAGAAAATGGGGTATGTTGCTA	***	TAT*CACTACTAGAAAATGGGGTATGTTGCTA	2990278	2990280	2990281	2990308		505739	0	1	1	1	0	0	0	0	0
1476	NW_019674223.1	TTTCTAGTAGTG	CACTACTAGAAA	2995558	REV	*TAT*	ATA	CACTACTAGAAAACTTGGTAAATACCTA	***	TAGGTATTTACCAAGTTTTCTAGTAGTG*TAT	2995531	2995558	2995559	2995561		5278	1	1	1	1	1	1	1	TRUE	5278
1477	NW_019674223.1	TTTCTAGTAGTG	CACTACTAGAAA	3412406	REV	*TTA*	TAA	CACTACTAGAAAAACAACCTTTTACGAC	***	GTCGTAAAAGGTTGTTTTTCTAGTAGTG*TTA	3412379	3412406	3412407	3412409		416849	0	1	1	1	0	0	0	0	0
1478	NW_019674223.1	CACTACTAGAAA	CACTACTAGAAA	3578812	FRW	*AAT*	AAT	CACTACTAGAAAAACAGCCTTTAATGAC	***	AAT*CACTACTAGAAAAACAGCCTTTAATGAC	3578809	3578811	3578812	3578839		166407	0	1	1	1	0	0	0	0	0
1479	NW_019674223.1	TTTCTAGTAGTG	CACTACTAGAAA	3583447	REV	*AAT*	ATT	CACTACTAGAAAAACAACCTTTTACGAC	***	GTCGTAAAAGGTTGTTTTTCTAGTAGTG*AAT	3583420	3583447	3583448	3583450		4636	1	1	1	1	1	1	1	TRUE	4636
1480	NW_019674223.1	CACTACTAGAAA	CACTACTAGAAA	3708765	FRW	*ATT*	ATT	CACTACTAGAAAAAAGGCCTTTTACGAT	***	ATT*CACTACTAGAAAAAAGGCCTTTTACGAT	3708762	3708764	3708765	3708792		125319	0	0	1	1	0	0	0	0	0
1481	NW_019674224.1	TTTCTAGTAGTG	CACTACTAGAAA	431245	REV	*TAT*	ATA	CACTACTAGAAAAACAGCCTTTTACGAC	***	GTCGTAAAAGGCTGTTTTTCTAGTAGTG*TAT	431218	431245	431246	431248		-3277519	0	0	0	0	1	0	0	0	0
1482	NW_019674230.1	CACTACTAGAAA	CACTACTAGAAA	131747	FRW	*AGT*	AGT	CACTACTAGAAAAATAGCCTTTTACGAC	***	AGT*CACTACTAGAAAAATAGCCTTTTACGAC	131744	131746	131747	131774		-299497	0	1	0	0	0	0	0	0	0
1483	NW_019674230.1	TTTCTAGTAGTG	CACTACTAGAAA	136771	REV	*AGT*	ACT	CACTACTAGAAAAACAGCCTTTTACGAT	***	ATCGTAAAAGGCTGTTTTTCTAGTAGTG*AGT	136744	136771	136772	136774		5025	1	1	1	1	1	1	1	TRUE	5025
1484	NW_019674230.1	CACTACTAGAAA	CACTACTAGAAA	172682	FRW	*TTA*	TTA	CACTACTAGAAAAACAGCCTTTAATGAC	***	TTA*CACTACTAGAAAAACAGCCTTTAATGAC	172679	172681	172682	172709		35912	0	1	1	1	0	0	0	0	0
1485	NW_019674230.1	TTTCTAGTAGTG	CACTACTAGAAA	981850	REV	*CAA*	TTG	CACTACTAGAAAAACAGCCTTTTACGAC	***	GTCGTAAAAGGCTGTTTTTCTAGTAGTG*CAA	981823	981850	981851	981853		809169	0	1	1	1	1	0	0	0	0
1486	NW_019674230.1	TTTCTAGTAGTG	CACTACTAGAAA	2247709	REV	*GAA*	TTC	CACTACTAGAAAAAAGGCCTTTTACAAC	***	GTTGTAAAAGGCCTTTTTTCTAGTAGTG*GAA	2247682	2247709	2247710	2247712		1265860	0	1	1	1	0	0	0	0	0
1487	NW_019674230.1	CACTACTAGAAA	CACTACTAGAAA	2403401	FRW	*AGG*	AGG	CACTACTAGAAAAACAGCCTTTAACGAC	***	AGG*CACTACTAGAAAAACAGCCTTTAACGAC	2403398	2403400	2403401	2403428		155693	0	1	1	1	0	0	0	0	0
1488	NW_019674230.1	CACTACTAGAAA	CACTACTAGAAA	3177947	FRW	*TTT*	TTT	CACTACTAGAAAACAGACCTTTAATGAC	***	TTT*CACTACTAGAAAACAGACCTTTAATGAC	3177944	3177946	3177947	3177974		774547	0	0	1	1	0	0	0	0	0
1489	NW_019674234.1	TTTCTAGTAGTG	CACTACTAGAAA	38848	REV	*AAA*	TTT	CACTACTAGAAAAAAGGCCTTTTACGAT	***	ATCGTAAAAGGCCTTTTTTCTAGTAGTG*AAA	38821	38848	38849	38851		-3139098	0	0	0	0	1	0	0	0	0
1490	NW_019674239.1	TTTCTAGTAGTG	CACTACTAGAAA	27933	REV	*TGT*	ACA	CACTACTAGAAAAACAACCTTTTATGAC	***	GTCATAAAAGGTTGTTTTTCTAGTAGTG*TGT	27906	27933	27934	27936		-10914	0	0	0	0	0	0	0	0	0
1491	NW_019674248.1	CACTACTAGAAA	CACTACTAGAAA	814278	FRW	*TTT*	TTT	CACTACTAGAAAAACAACATTTTACGAC	***	TTT*CACTACTAGAAAAACAACATTTTACGAC	814275	814277	814278	814305		786346	0	1	0	0	0	0	0	0	0
1492	NW_019674248.1	TTTCTAGTAGTG	CACTACTAGAAA	817845	REV	*TTT*	AAA	CACTACTAGAAAAACAGCCTTTTACGAT	***	ATCGTAAAAGGCTGTTTTTCTAGTAGTG*TTT	817818	817845	817846	817848		3568	1	1	1	1	1	1	1	TRUE	3568
1493	NW_019674248.1	CACTACTAGAAA	CACTACTAGAAA	1292172	FRW	*TAG*	TAG	CACTACTAGAAAAATAGCCTTTTACGAC	***	TAG*CACTACTAGAAAAATAGCCTTTTACGAC	1292169	1292171	1292172	1292199		474328	0	1	1	1	0	0	0	0	0
1494	NW_019674248.1	TTTCTAGTAGTG	CACTACTAGAAA	1297997	REV	*TAG*	CTA	CACTACTAGAAAAACAGCCTTTTACGAC	***	GTCGTAAAAGGCTGTTTTTCTAGTAGTG*TAG	1297970	1297997	1297998	1298000		5826	1	0	1	1	1	1	1	TRUE	5826
1495	NW_019674249.1	CACTACTAGAAA	CACTACTAGAAA	61614	FRW	*NNN*	NNN	CACTACTAGAAAAAAGGCCTTTTACGAC	***	NNN*CACTACTAGAAAAAAGGCCTTTTACGAC	61611	61613	61614	61641		-1236382	0	1	0	0	0	0	0	0	0
1496	NW_019674249.1	TTTCTAGTAGTG	CACTACTAGAAA	879032	REV	*CTC*	GAG	CACTACTAGAAAACAACCCTTTAATGAC	***	GTCATTAAAGGGTTGTTTTCTAGTAGTG*CTC	879005	879032	879033	879035		817419	0	1	1	1	1	0	0	0	0
1497	NW_019674249.1	TTTCTAGTAGTG	CACTACTAGAAA	919486	REV	*TAA*	TTA	CACTACTAGAAAAACATCCTTTTACGAC	***	GTCGTAAAAGGATGTTTTTCTAGTAGTG*TAA	919459	919486	919487	919489		40455	0	0	1	1	0	0	0	0	0
1498	NW_019674257.1	CACTACTAGAAA	CACTACTAGAAA	192896	FRW	*CTC*	CTC	CACTACTAGAAAAACAGCCTTTTACGAC	***	CTC*CACTACTAGAAAAACAGCCTTTTACGAC	192893	192895	192896	192923		-726589	0	1	0	0	0	0	0	0	0
1499	NW_019674257.1	TTTCTAGTAGTG	CACTACTAGAAA	198996	REV	*TGA*	TCA	CACTACTAGAAAAACAGCCTTTTACGAC	***	GTCGTAAAAGGCTGTTTTTCTAGTAGTG*TGA	198969	198996	198997	198999		6101	1	1	1	1	1	0	0	0	0
1500	NW_019674257.1	CACTACTTGAAA	CACTACTTGAAA	731668	FRW	*GTC*	GTC	CACTACTTGAAAAATACCCTTTAATGAC	***	GTC*CACTACTTGAAAAATACCCTTTAATGAC	731665	731667	731668	731695		532673	0	1	1	1	0	0	0	0	0
1501	NW_019674257.1	TTTCTAGTAGTG	CACTACTAGAAA	738375	REV	*GTC*	GAC	CACTACTAGAAAACAGCCCTTTAATGAC	***	GTCATTAAAGGGCTGTTTTCTAGTAGTG*GTC	738348	738375	738376	738378		6708	1	1	1	1	1	1	1	TRUE	6708
1502	NW_019674257.1	CACTACTAGAAA	CACTACTAGAAA	825593	FRW	*AAT*	AAT	CACTACTAGAAACAAGGGTTTCAACGAC	***	AAT*CACTACTAGAAACAAGGGTTTCAACGAC	825590	825592	825593	825620		87219	0	1	1	1	0	0	0	0	0
1503	NW_019674257.1	TTTCTAGTAGTG	CACTACTAGAAA	830221	REV	*AAT*	ATT	CACTACTAGAAACTTGACTTTTTGCAAC	***	GTTGCAAAAAGTCAAGTTTCTAGTAGTG*AAT	830194	830221	830222	830224		4629	1	1	1	1	1	1	1	TRUE	4629
1504	NW_019674257.1	TTTCTAGTAGTG	CACTACTAGAAA	838321	REV	*ATT*	AAT	CACTACTAGAAAAATAGCCTTTTACGAC	***	GTCGTAAAAGGCTATTTTTCTAGTAGTG*ATT	838294	838321	838322	838324		8101	1	1	1	1	0	0	0	0	0
1505	NW_019674257.1	CACTACTAGAAA	CACTACTAGAAA	1288834	FRW	*TTA*	TTA	CACTACTAGAAAAATAGCCTTTTACGAC	***	TTA*CACTACTAGAAAAATAGCCTTTTACGAC	1288831	1288833	1288834	1288861		450514	0	1	1	1	0	0	0	0	0
1506	NW_019674257.1	TTTCTAGTAGTG	CACTACTAGAAA	1306342	REV	*TTA*	TAA	CACTACTAGAAAACAGCCCTTTAATGAC	***	GTCATTAAAGGGCTGTTTTCTAGTAGTG*TTA	1306315	1306342	1306343	1306345		17509	1	1	1	1	1	1	1	TRUE	17509
1507	NW_019674257.1	CACTACTAGAAA	CACTACTAGAAA	1515847	FRW	*GCT*	GCT	CACTACTAGAAAATAGCCCTTTAACGAC	***	GCT*CACTACTAGAAAATAGCCCTTTAACGAC	1515844	1515846	1515847	1515874		209506	0	1	1	1	0	0	0	0	0
1508	NW_019674257.1	CACTACTAGAA	CACTACTAGAA	1721898	FRW	*AAT*	AAT	CACTACTAGAATATAGGCCTTTAATGAC	***	AAT*CACTACTAGAATATAGGCCTTTAATGAC	1721895	1721897	1721898	1721925		206052	0	1	1	1	0	0	0	0	0
1509	NW_019674257.1	TTTCTAGTAGTG	CACTACTAGAAA	1728495	REV	*AAT*	ATT	CACTACTAGAAAAACAGCCTTTTACGAC	***	GTCGTAAAAGGCTGTTTTTCTAGTAGTG*AAT	1728468	1728495	1728496	1728498		6598	1	0	1	1	1	1	1	TRUE	6598
1510	NW_019674270.1	CACTACTAGAAA	CACTACTAGAAA	190370	FRW	*AAA*	AAA	CACTACTAGAAAACAGACCTTTAATGAT	***	AAA*CACTACTAGAAAACAGACCTTTAATGAT	190367	190369	190370	190397		-1538124	0	1	0	0	0	0	0	0	0
1511	NW_019674270.1	TTTCTAGTAGTG	CACTACTAGAAA	203829	REV	*ATA*	TAT	CACTACTAGAAAAACAGCCTTTTACGAC	***	GTCGTAAAAGGCTGTTTTTCTAGTAGTG*ATA	203802	203829	203830	203832		13460	1	0	1	1	1	0	0	0	0
1512	NW_019674277.1	TTTCTAGTAGTG	CACTACTAGAAA	25276	REV	*ACG*	CGT	CACTACTAGAAAAACAGCCTTTTACGAC	***	GTCGTAAAAGGCTGTTTTTCTAGTAGTG*ACG	25249	25276	25277	25279		-178552	0	1	0	0	0	0	0	0	0
1513	NW_019674277.1	CACTACTAGAAA	CACTACTAGAAA	378776	FRW	*AAA*	AAA	CACTACTAGAAAAACAGCCTTTTACGAC	***	AAA*CACTACTAGAAAAACAGCCTTTTACGAC	378773	378775	378776	378803		353501	0	1	1	1	0	0	0	0	0
1514	NW_019674277.1	TTTCTAGTAGTG	CACTACTAGAAA	384330	REV	*AAA*	TTT	CACTACTAGAAAACAGACCTTTAATGAC	***	GTCATTAAAGGTCTGTTTTCTAGTAGTG*AAA	384303	384330	384331	384333		5555	1	1	1	1	1	1	1	TRUE	5555
1515	NW_019674277.1	CACTACTAGAAA	CACTACTAGAAA	921211	FRW	*GAC*	GAC	CACTACTAGAAAAAAGGCCTTTTACGAC	***	GAC*CACTACTAGAAAAAAGGCCTTTTACGAC	921208	921210	921211	921238		536882	0	1	1	1	0	0	0	0	0
1516	NW_019674277.1	TTTCTAGTAGTG	CACTACTAGAAA	926629	REV	*GAC*	GTC	CACTACTAGAAAAAAGGCCTTTTACGAC	***	GTCGTAAAAGGCCTTTTTTCTAGTAGTG*GAC	926602	926629	926630	926632		5419	1	0	1	1	1	1	1	TRUE	5419
1517	NW_019674278.1	TTTCTAGTAGTG	CACTACTAGAAA	151	REV	*GGA*	TCC	CACTACTAGAAAAAATCCCTTTAATGAC	***	GTCATTAAAGGGATTTTTTCTAGTAGTG*GGA	124	151	152	154		-926477	0	0	0	0	0	0	0	0	0
1518	NW_019674281.1	CACTACTAGAAA	CACTACTAGAAA	14181	FRW	*GCC*	GCC	CACTACTAGAAAAACAGCCTTTTACGAC	***	GCC*CACTACTAGAAAAACAGCCTTTTACGAC	14178	14180	14181	14208		14031	1	1	0	0	0	0	0	0	0
1519	NW_019674281.1	TTTCTAGTAGTG	CACTACTAGAAA	19222	REV	*GCC*	GGC	CACTACTAGAAAAATAGCCTTTTACGAC	***	GTCGTAAAAGGCTATTTTTCTAGTAGTG*GCC	19195	19222	19223	19225		5042	1	1	1	1	1	1	1	TRUE	5042
1520	NW_019674281.1	CACTACTAGAAA	CACTACTAGAAA	672266	FRW	*CTA*	CTA	CACTACTAGAAAATAACAAATAGAAGAC	***	CTA*CACTACTAGAAAATAACAAATAGAAGAC	672263	672265	672266	672293		653045	0	1	1	1	0	0	0	0	0
1521	NW_019674281.1	CACTACTAGAAA	CACTACTAGAAA	678129	FRW	*CTA*	CTA	CACTACTAGAAAATAACAAATAGAAGAC	***	CTA*CACTACTAGAAAATAACAAATAGAAGAC	678126	678128	678129	678156		5864	1	1	1	1	0	1	0	0	0
1522	NW_019674281.1	TTTCTAGTAGTG	CACTACTAGAAA	685263	REV	*CTA*	TAG	CACTACTAGAAAACATAGAATGGGATAC	***	GTATCCCATTCTATGTTTTCTAGTAGTG*CTA	685236	685263	685264	685266		7135	1	1	1	1	1	1	1	TRUE	7135
1523	NW_019674281.1	TTTCTAGTAGTG	CACTACTAGAAA	749716	REV	*ATA*	TAT	CACTACTAGAAAAACAGCCTTTTACGAC	***	GTCGTAAAAGGCTGTTTTTCTAGTAGTG*ATA	749689	749716	749717	749719		64454	0	0	1	1	0	0	0	0	0
1524	NW_019674282.1	CACTACTAGAAA	CACTACTAGAAA	9217	FRW	*AAA*	AAA	CACTACTAGAAAACAGCCCTTTAATGAC	***	AAA*CACTACTAGAAAACAGCCCTTTAATGAC	9214	9216	9217	9244		-740498	0	1	0	0	0	0	0	0	0
1525	NW_019674282.1	TTTCTAGTAGTG	CACTACTAGAAA	14891	REV	*AAA*	TTT	CACTACTAGAAATACAGCATTTTACGAC	***	GTCGTAAAATGCTGTATTTCTAGTAGTG*AAA	14864	14891	14892	14894		5675	1	0	1	1	1	1	1	TRUE	5675
1526	NW_019674291.1	CACTACTAGAAA	CACTACTAGAAA	236992	FRW	*GTG*	GTG	CACTACTAGAAAAACAGCCTTTTACGAC	***	GTG*CACTACTAGAAAAACAGCCTTTTACGAC	236989	236991	236992	237019		222102	0	1	0	0	0	0	0	0	0
1527	NW_019674291.1	TTTCTAGTAGTG	CACTACTAGAAA	242605	REV	*GTG*	CAC	CACTACTAGAAAAAAGACCTTTTACGAC	***	GTCGTAAAAGGTCTTTTTTCTAGTAGTG*GTG	242578	242605	242606	242608		5614	1	1	1	1	1	1	1	TRUE	5614
1528	NW_019674291.1	TTTCTAGTAGTG	CACTACTAGAAA	565744	REV	*TTA*	TAA	CACTACTAGAAAAAAAGCCTTTTACGAC	***	GTCGTAAAAGGCTTTTTTTCTAGTAGTG*TTA	565717	565744	565745	565747		323140	0	1	1	1	0	0	0	0	0
1529	NW_019674291.1	CACTACTAGAAA	CACTACTAGAAA	985259	FRW	*CCA*	CCA	CACTACTAGAAAAACAGCCTTTTACGAC	***	CCA*CACTACTAGAAAAACAGCCTTTTACGAC	985256	985258	985259	985286		419516	0	1	1	1	0	0	0	0	0
1530	NW_019674291.1	TTTCTAGTAGTG	CACTACTAGAAA	991937	REV	*CCA*	TGG	CACTACTAGAAAAACAGCCTTTTACGAC	***	GTCGTAAAAGGCTGTTTTTCTAGTAGTG*CCA	991910	991937	991938	991940		6679	1	0	1	1	1	1	1	TRUE	6679
1531	NW_019674313.1	CACTACTGGAAA	CACTACTGGAAA	537801	FRW	*TGA*	TGA	CACTACTGGAAAAACATCCATTTATGAC	***	TGA*CACTACTGGAAAAACATCCATTTATGAC	537798	537800	537801	537828		-454135	0	1	0	0	0	0	0	0	0
1532	NW_019674313.1	TTTCTAGTAGTG	CACTACTAGAAA	544281	REV	*TGA*	TCA	CACTACTAGAAAACTACCCATTAATGAT	***	ATCATTAATGGGTAGTTTTCTAGTAGTG*TGA	544254	544281	544282	544284		6481	1	1	1	1	1	1	1	TRUE	6481
1533	NW_019674313.1	CACTACTAGAAA	CACTACTAGAAA	1001581	FRW	*CTG*	CTG	CACTACTAGAAAAACAGCCTTTTACAAC	***	CTG*CACTACTAGAAAAACAGCCTTTTACAAC	1001578	1001580	1001581	1001608		457301	0	1	1	1	0	0	0	0	0
1534	NW_019674313.1	CACTACTAGAAA	CACTACTAGAAA	1040209	FRW	*TAG*	TAG	CACTACTAGAAAAATTGCCTTTTACGAC	***	TAG*CACTACTAGAAAAATTGCCTTTTACGAC	1040206	1040208	1040209	1040236		38629	0	1	1	1	0	0	0	0	0
1535	NW_019674313.1	TTTCTAGTAGTG	CACTACTAGAAA	1060168	REV	*TAG*	CTA	CACTACTAGAAAAACAGCCTTTTATGAC	***	GTCATAAAAGGCTGTTTTTCTAGTAGTG*TAG	1060141	1060168	1060169	1060171		19960	1	1	1	1	1	1	1	TRUE	19960
1536	NW_019674313.1	CACTACTAGAAA	CACTACTAGAAA	1309943	FRW	*TTA*	TTA	CACTACTAGAAAATTAGCCTTTTACGAC	***	TTA*CACTACTAGAAAATTAGCCTTTTACGAC	1309940	1309942	1309943	1309970		249776	0	0	1	1	0	0	0	0	0
1537	NW_019674314.1	CACTACTAGAAA	CACTACTAGAAA	171972	FRW	*TAG*	TAG	CACTACTAGAAAAATAGCCTTTTACGAC	***	TAG*CACTACTAGAAAAATAGCCTTTTACGAC	171969	171971	171972	171999		-1137970	0	1	0	0	0	0	0	0	0
1538	NW_019674314.1	TTTCTAGTAGTG	CACTACTAGAAA	845605	REV	*GAA*	TTC	CACTACTAGAAAAACAGCCTTTTACGAC	***	GTCGTAAAAGGCTGTTTTTCTAGTAGTG*GAA	845578	845605	845606	845608		673634	0	0	1	1	1	0	0	0	0
1539	NW_019674321.1	CACTACTAGAAA	CACTACTAGAAA	131452	FRW	*GAC*	GAC	CACTACTAGAAAAAAGGCTTTTTACGAC	***	GAC*CACTACTAGAAAAAAGGCTTTTTACGAC	131449	131451	131452	131479		-714152	0	1	0	0	0	0	0	0	0
1540	NW_019674321.1	TTTCTAGTAGTG	CACTACTAGAAA	137505	REV	*GAC*	GTC	CACTACTAGAAAAACAGCCTTTTACGAC	***	GTCGTAAAAGGCTGTTTTTCTAGTAGTG*GAC	137478	137505	137506	137508		6054	1	1	1	1	1	1	1	TRUE	6054
1541	NW_019674321.1	CACTACTAGAAA	CACTACTAGAAA	203194	FRW	*AAC*	AAC	CACTACTAGAAAAAAAGGCCTTTTACGA	***	AAC*CACTACTAGAAAAAAAGGCCTTTTACGA	203191	203193	203194	203221		65690	0	1	1	1	0	0	0	0	0
1542	NW_019674321.1	TTTCTAGTAGTG	CACTACTAGAAA	207123	REV	*AAC*	GTT	CACTACTAGAAAAATACCCTTTAAGGAC	***	GTCCTTAAAGGGTATTTTTCTAGTAGTG*AAC	207096	207123	207124	207126		3930	1	1	1	1	1	1	1	TRUE	3930
1543	NW_019674321.1	CACTACTAGAAA	CACTACTAGAAA	580379	FRW	*AAA*	AAA	CACTACTAGAAAAAAGGCCTTTTACGAC	***	AAA*CACTACTAGAAAAAAGGCCTTTTACGAC	580376	580378	580379	580406		373257	0	1	1	1	0	0	0	0	0
1544	NW_019674321.1	CACTACTAGAAA	CACTACTAGAAA	704347	FRW	*TTG*	TTG	CACTACTAGAAAAATACCCTTTAATGAC	***	TTG*CACTACTAGAAAAATACCCTTTAATGAC	704344	704346	704347	704374		123969	0	0	1	1	0	0	0	0	0
1545	NW_019674332.1	CACTACTAGAAA	CACTACTAGAAA	142606	FRW	*GTT*	GTT	CACTACTAGAAAAAAGGCCTTTTACGAC	***	GTT*CACTACTAGAAAAAAGGCCTTTTACGAC	142603	142605	142606	142633		-561740	0	0	0	0	0	0	0	0	0
1546	NW_019674334.1	CACTACTAGAAA	CACTACTAGAAA	545558	FRW	*ATT*	ATT	CACTACTAGAAAAAAGGCCTTTAATGAT	***	ATT*CACTACTAGAAAAAAGGCCTTTAATGAT	545555	545557	545558	545585		402953	0	0	0	0	0	0	0	0	0
1547	NW_019674337.1	CACTACTAGAAA	CACTACTAGAAA	473103	FRW	*CTT*	CTT	CACTACTAGAAAAACAGCCTTTTACGAC	***	CTT*CACTACTAGAAAAACAGCCTTTTACGAC	473100	473102	473103	473130		-72454	0	1	0	0	0	0	0	0	0
1548	NW_019674337.1	TTTCTAGTAGTG	CACTACTAGAAA	1009402	REV	*TTT*	AAA	CACTACTAGAAAATTGGTGCAATAGCTA	***	TAGCTATTGCACCAATTTTCTAGTAGTG*TTT	1009375	1009402	1009403	1009405		536300	0	1	1	1	1	0	0	0	0
1549	NW_019674337.1	CACTACTAGAAA	CACTACTAGAAA	1863926	FRW	*TCA*	TCA	CACTACTAGAAAATAGACCTTTAATGAC	***	TCA*CACTACTAGAAAATAGACCTTTAATGAC	1863923	1863925	1863926	1863953		854525	0	1	1	1	0	0	0	0	0
1550	NW_019674337.1	TTTCTAGTAGTG	CACTACTAGAAA	1870385	REV	*TCA*	TGA	CACTACTAGAAAAACAGCCTTTTACGAC	***	GTCGTAAAAGGCTGTTTTTCTAGTAGTG*TCA	1870358	1870385	1870386	1870388		6460	1	1	1	1	1	1	1	TRUE	6460
1551	NW_019674337.1	TTTCTAGTAGTG	CACTACTAGAAA	2184179	REV	*TTC*	GAA	CACTACTAGAAAAACAACCTTTTACGAC	***	GTCGTAAAAGGTTGTTTTTCTAGTAGTG*TTC	2184152	2184179	2184180	2184182		313795	0	1	1	1	0	0	0	0	0
1552	NW_019674337.1	CACTACTAGAAA	CACTACTAGAAA	2303740	FRW	*GGG*	GGG	CACTACTAGAAAAATAGCATTTTACGAC	***	GGG*CACTACTAGAAAAATAGCATTTTACGAC	2303737	2303739	2303740	2303767		119562	0	1	1	1	0	0	0	0	0
1553	NW_019674337.1	TTTCTAGTAGTG	CACTACTAGAAA	2309378	REV	*GGG*	CCC	CACTACTAGAAAAACATCCTTTTGCGAT	***	ATCGCAAAAGGATGTTTTTCTAGTAGTG*GGG	2309351	2309378	2309379	2309381		5639	1	0	1	1	1	1	1	TRUE	5639
1554	NW_019674346.1	TTTCTAGTAGTG	CACTACTAGAAA	354880	REV	*TTA*	TAA	CACTACTAGAAAAACAGCCTTTTACGAC	***	GTCGTAAAAGGCTGTTTTTCTAGTAGTG*TTA	354853	354880	354881	354883		-1954497	0	0	0	0	0	0	0	0	0
1555	NW_019674352.1	CACTACTAGAAA	CACTACTAGAAA	91888	FRW	*AAT*	AAT	CACTACTAGAAAAACAACCTTTTACGAT	***	AAT*CACTACTAGAAAAACAACCTTTTACGAT	91885	91887	91888	91915		-262991	0	0	0	0	0	0	0	0	0
1556	NW_019674358.1	CACTACTAGAAA	CACTACTAGAAA	420278	FRW	*AGA*	AGA	CACTACTAGAAAAAAGGCCTTTTACGAC	***	AGA*CACTACTAGAAAAAAGGCCTTTTACGAC	420275	420277	420278	420305		328391	0	1	0	0	0	0	0	0	0
1557	NW_019674358.1	TTTCTAGTAGTG	CACTACTAGAAA	422667	REV	*AGA*	TCT	CACTACTAGAAAAAGGCCTTTTACGACG	***	CGTCGTAAAAGGCCTTTTTCTAGTAGTG*AGA	422640	422667	422668	422670		2390	1	1	1	1	1	1	1	TRUE	2390
1558	NW_019674358.1	CACTACTAGAAA	CACTACTAGAAA	834208	FRW	*TCA*	TCA	CACTACTAGAAAAAAGGCCTTTTACGAC	***	TCA*CACTACTAGAAAAAAGGCCTTTTACGAC	834205	834207	834208	834235		411542	0	1	1	1	0	0	0	0	0
1559	NW_019674358.1	TTTCTAGTAGTG	CACTACTAGAAA	839682	REV	*TCA*	TGA	CACTACTAGAAAAACAGCCTTTTACGAC	***	GTCGTAAAAGGCTGTTTTTCTAGTAGTG*TCA	839655	839682	839683	839685		5475	1	1	1	1	1	1	1	TRUE	5475
1560	NW_019674358.1	CACTACTAGAAA	CACTACTAGAAA	1961301	FRW	*TTA*	TTA	CACTACTAGAAAAAAGGCCTTTTACGAC	***	TTA*CACTACTAGAAAAAAGGCCTTTTACGAC	1961298	1961300	1961301	1961328		1121620	0	1	1	1	0	0	0	0	0
1561	NW_019674358.1	TTTCTAGTAGTG	CACTACTAGAAA	1966928	REV	*TTA*	TAA	CACTACTAGAAAAAAGGCCTTTTACGAC	***	GTCGTAAAAGGCCTTTTTTCTAGTAGTG*TTA	1966901	1966928	1966929	1966931		5628	1	0	1	1	1	1	1	TRUE	5628
1562	NW_019674360.1	CACTACTAGAAA	CACTACTAGAAA	343048	FRW	*ATC*	ATC	CACTACTAGAAAAACAGTCTTTTACGAC	***	ATC*CACTACTAGAAAAACAGTCTTTTACGAC	343045	343047	343048	343075		-1623879	0	1	0	0	0	0	0	0	0
1563	NW_019674360.1	TTTCTAGTAGTG	CACTACTAGAAA	347372	REV	*ATC*	GAT	CACTACTAGAAAATAGACCTTTAATGAC	***	GTCATTAAAGGTCTATTTTCTAGTAGTG*ATC	347345	347372	347373	347375		4325	1	1	1	1	1	1	1	TRUE	4325
1564	NW_019674360.1	CACTACTAGAAA	CACTACTAGAAA	785887	FRW	*ATT*	ATT	CACTACTAGAAAAACATCCTTTTACGAC	***	ATT*CACTACTAGAAAAACATCCTTTTACGAC	785884	785886	785887	785914		438516	0	1	1	1	0	0	0	0	0
1565	NW_019674360.1	TTTCTAGTAGTG	CACTACTAGAAA	792048	REV	*ATT*	AAT	CACTACTAGAAAAACAGCCTTTTACGAC	***	GTCGTAAAAGGCTGTTTTTCTAGTAGTG*ATT	792021	792048	792049	792051		6162	1	1	1	1	1	1	1	TRUE	6162
1566	NW_019674360.1	CACTACTAGAAA	CACTACTAGAAA	861917	FRW	*TAT*	TAT	CACTACTAGAAAAACAGCCTTTTACGAC	***	TAT*CACTACTAGAAAAACAGCCTTTTACGAC	861914	861916	861917	861944		69870	0	1	1	1	0	0	0	0	0
1567	NW_019674360.1	TTTCTAGTAGTG	CACTACTAGAAA	868952	REV	*TAT*	ATA	CACTACTAGAAAAACAGCCTTTTACGAC	***	GTCGTAAAAGGCTGTTTTTCTAGTAGTG*TAT	868925	868952	868953	868955		7036	1	1	1	1	1	1	1	TRUE	7036
1568	NW_019674360.1	TTTCTAGTAGTG	CACTACTAGAAA	1522710	REV	*ATG*	CAT	CACTACTAGAAAAAAGGCCTTTTACGAC	***	GTCGTAAAAGGCCTTTTTTCTAGTAGTG*ATG	1522683	1522710	1522711	1522713		653759	0	1	1	1	0	0	0	0	0
1569	NW_019674360.1	CACTACTAGAAA	CACTACTAGAAA	1541455	FRW	*TAA*	TAA	CACTACTAGAAAAAGGTTAATAGAGTAC	***	TAA*CACTACTAGAAAAAGGTTAATAGAGTAC	1541452	1541454	1541455	1541482	TIR-A	18746	1	1	1	1	0	0	0	0	0
1570	NW_019674360.1	TTTCTAGTAGTG	CACTACTAGAAA	1546934	REV	*TAA*	TTA	CACTACTAGAAAACAGGCTATACAGTAC	***	GTACTGTATAGCCTGTTTTCTAGTAGTG*TAA	1546907	1546934	1546935	1546937		5480	1	1	1	1	1	1	1	TRUE	5480
1571	NW_019674360.1	CACTACTAGAAA	CACTACTAGAAA	1786195	FRW	*TAG*	TAG	CACTACTAGAAAACAACCCATTAATGAC	***	TAG*CACTACTAGAAAACAACCCATTAATGAC	1786192	1786194	1786195	1786222		239262	0	1	1	1	0	0	0	0	0
1572	NW_019674360.1	TTTCTAGTAGTG	CACTACTAGAAA	1793675	REV	*TAG*	CTA	CACTACTAGAAAAACAGCCTTTTACGAC	***	GTCGTAAAAGGCTGTTTTTCTAGTAGTG*TAG	1793648	1793675	1793676	1793678		7481	1	1	1	1	1	1	1	TRUE	7481
1573	NW_019674360.1	CACTACTAGAAA	CACTACTAGAAA	1851740	FRW	*ATT*	ATT	CACTACTAGAAAAACAGCCTTTTACGAC	***	ATT*CACTACTAGAAAAACAGCCTTTTACGAC	1851737	1851739	1851740	1851767		58066	0	1	1	1	0	0	0	0	0
1574	NW_019674360.1	TTTCTAGTAGTG	CACTACTAGAAA	1857981	REV	*ATT*	AAT	CACTACTAGAAAAACAGCCTTTTACGAC	***	GTCGTAAAAGGCTGTTTTTCTAGTAGTG*ATT	1857954	1857981	1857982	1857984		6242	1	1	1	1	1	1	1	TRUE	6242
1575	NW_019674360.1	CACTACTAGAAA	CACTACTAGAAA	1906559	FRW	*ACA*	ACA	CACTACTAGAAAAAAGGCCTTTTACGAC	***	ACA*CACTACTAGAAAAAAGGCCTTTTACGAC	1906556	1906558	1906559	1906586		48579	0	0	1	1	0	0	0	0	0
1576	NW_019674368.1	TTTCTAGTAGTG	CACTACTAGAAA	414895	REV	*ACT*	AGT	CACTACTAGAAAAAGAGCCTTTTACGAC	***	GTCGTAAAAGGCTCTTTTTCTAGTAGTG*ACT	414868	414895	414896	414898		-1491663	0	1	0	0	1	0	0	0	0
1577	NW_019674368.1	CACTACTAGAAA	CACTACTAGAAA	438174	FRW	*TAT*	TAT	CACTACTAGAAAAACAGCCTTTTACGAC	***	TAT*CACTACTAGAAAAACAGCCTTTTACGAC	438171	438173	438174	438201		23280	1	1	1	1	0	0	0	0	0
1578	NW_019674368.1	CACTACTAGAAA	CACTACTAGAAA	1156354	FRW	*AAG*	AAG	CACTACTAGAAAAATAGCCTTTTACGAC	***	AAG*CACTACTAGAAAAATAGCCTTTTACGAC	1156351	1156353	1156354	1156381		718181	0	1	1	1	0	0	0	0	0
1579	NW_019674368.1	TTTCTAGTAGTG	CACTACTAGAAA	1160083	REV	*AAG*	CTT	CACTACTAGAAAAAAGGCCTTTTACGAC	***	GTCGTAAAAGGCCTTTTTTCTAGTAGTG*AAG	1160056	1160083	1160084	1160086		3730	1	1	1	1	1	1	1	TRUE	3730
1580	NW_019674368.1	CACTACTAGAA	CACTACTAGAA	1303963	FRW	*CAA*	CAA	CACTACTAGAATATTTGCTTTTAGCTAC	***	CAA*CACTACTAGAATATTTGCTTTTAGCTAC	1303960	1303962	1303963	1303990		143881	0	1	1	1	0	0	0	0	0
1581	NW_019674368.1	CACTACTAGAA	CACTACTAGAA	1304252	FRW	*CAA*	CAA	CACTACTAGAATATTTGCTTTTAGCTAC	***	CAA*CACTACTAGAATATTTGCTTTTAGCTAC	1304249	1304251	1304252	1304279		290	0	1	1	1	0	1	0	0	0
1582	NW_019674368.1	CACTACTAGAAA	CACTACTAGAAA	2541375	FRW	*GGC*	GGC	CACTACTAGAAAACAGACCTTTAATAGC	***	GGC*CACTACTAGAAAACAGACCTTTAATAGC	2541372	2541374	2541375	2541402		1237124	0	1	1	1	0	0	0	0	0
1583	NW_019674368.1	TTTCTAGTAGTG	CACTACTAGAAA	2546413	REV	*GGC*	GCC	CACTACTAGAAAAACAGCCTTTTACGAC	***	GTCGTAAAAGGCTGTTTTTCTAGTAGTG*GGC	2546386	2546413	2546414	2546416		5039	1	1	1	1	1	1	1	TRUE	5039
1584	NW_019674368.1	CACTACTAGAAA	CACTACTAGAAA	2809018	FRW	*CGT*	CGT	CACTACTAGAAAAACAGCCTTTTACGAC	***	CGT*CACTACTAGAAAAACAGCCTTTTACGAC	2809015	2809017	2809018	2809045		262606	0	1	1	1	0	0	0	0	0
1585	NW_019674368.1	TTTCTAGTAGTG	CACTACTAGAAA	2813744	REV	*CGT*	ACG	CACTACTAGAAAACAGACCTTTAATGAC	***	GTCATTAAAGGTCTGTTTTCTAGTAGTG*CGT	2813717	2813744	2813745	2813747		4727	1	0	1	1	1	1	1	TRUE	4727
1586	NW_019674373.1	CACTACTAGAAA	CACTACTAGAAA	121099	FRW	*ATG*	ATG	CACTACTAGAAAAATAGCCTTTTACGAC	***	ATG*CACTACTAGAAAAATAGCCTTTTACGAC	121096	121098	121099	121126		-2692644	0	1	0	0	0	0	0	0	0
1587	NW_019674373.1	TTTCTAGTAGTG	CACTACTAGAAA	128796	REV	*ATG*	CAT	CACTACTAGAAAAACAGCCTTTTACGAC	***	GTCGTAAAAGGCTGTTTTTCTAGTAGTG*ATG	128769	128796	128797	128799		7698	1	0	1	1	1	1	1	TRUE	7698
1588	NW_019674374.1	CACTACTAGAAA	CACTACTAGAAA	28498	FRW	*AGG*	AGG	CACTACTAGAAAAACAGCCTTTTATGAC	***	AGG*CACTACTAGAAAAACAGCCTTTTATGAC	28495	28497	28498	28525		-100297	0	0	0	0	0	0	0	0	0
1589	NW_019674377.1	CACTACTAGAAA	CACTACTAGAAA	531056	FRW	*GTG*	GTG	CACTACTAGAAAAAGGTTAATAGAGTAC	***	GTG*CACTACTAGAAAAAGGTTAATAGAGTAC	531053	531055	531056	531083	TIR-A	502559	0	1	0	0	0	0	0	0	0
1590	NW_019674377.1	CACTACTAGAAA	CACTACTAGAAA	542637	FRW	*CAA*	CAA	CACTACTAGAAAAGAGCCCTTTAATGAC	***	CAA*CACTACTAGAAAAGAGCCCTTTAATGAC	542634	542636	542637	542664		11582	1	1	1	1	0	0	0	0	0
1591	NW_019674377.1	TTTCTAGTAGTG	CACTACTAGAAA	557719	REV	*CAG*	CTG	CACTACTAGAAAAACAGCCTTTTATGAC	***	GTCATAAAAGGCTGTTTTTCTAGTAGTG*CAG	557692	557719	557720	557722		15083	1	1	1	1	1	0	0	0	0
1592	NW_019674377.1	TTTCCAGTAGTG	CACTACTGGAAA	559851	REV	*GTG*	CAC	CACTACTGGAAAATTGGTAATAGAGTAC	***	GTACTCTATTACCAATTTTCCAGTAGTG*GTG	559824	559851	559852	559854	TIR-B	2133	1	1	1	1	0	0	0	0	0
1593	NW_019674377.1	TTCTAGTAGTG	CACTACTAGAA	1268385	REV	*AGT*	ACT	CACTACTAGAATATAGGCCTTTAATGAC	***	GTCATTAAAGGCCTATATTCTAGTAGTG*AGT	1268358	1268385	1268386	1268388		708535	0	1	1	1	0	0	0	0	0
1594	NW_019674377.1	TTTCTAGTAGTG	CACTACTAGAAA	1304195	REV	*TAC*	GTA	CACTACTAGAAAAACAACCTTTTACGAC	***	GTCGTAAAAGGTTGTTTTTCTAGTAGTG*TAC	1304168	1304195	1304196	1304198		35811	0	0	1	1	0	0	0	0	0
1595	NW_019674381.1	CACTACTAGAAA	CACTACTAGAAA	108161	FRW	*CCT*	CCT	CACTACTAGAAAAATAGCCTTTTACGAC	***	CCT*CACTACTAGAAAAATAGCCTTTTACGAC	108158	108160	108161	108188		-1196033	0	1	0	0	0	0	0	0	0
1596	NW_019674381.1	TTTCTAGTAGTG	CACTACTAGAAA	113020	REV	*CCT*	AGG	CACTACTAGAAAAACAGCCTTTTACGAC	***	GTCGTAAAAGGCTGTTTTTCTAGTAGTG*CCT	112993	113020	113021	113023		4860	1	1	1	1	1	1	1	TRUE	4860
1597	NW_019674381.1	TTTCTAGTAGTG	CACTACTAGAAA	113380	REV	*CCT*	AGG	CACTACTAGAAAAACAGCCTTTTACGAC	***	GTCGTAAAAGGCTGTTTTTCTAGTAGTG*CCT	113353	113380	113381	113383		361	0	0	1	1	0	1	0	0	0
1598	NW_019674382.1	CACTACTAGAAA	CACTACTAGAAA	834650	FRW	*AAA*	AAA	CACTACTAGAAAAACAGCCTTTTACGAC	***	AAA*CACTACTAGAAAAACAGCCTTTTACGAC	834647	834649	834650	834677		721271	0	1	0	0	0	0	0	0	0
1599	NW_019674382.1	TTTCTAGTAGTG	CACTACTAGAAA	857519	REV	*AAA*	TTT	CACTACTAGAAAACCAGCCTTTTACGAC	***	GTCGTAAAAGGCTGGTTTTCTAGTAGTG*AAA	857492	857519	857520	857522		22870	1	0	1	1	1	1	1	TRUE	22870
1600	NW_019674383.1	TTTCTAGTAGTG	CACTACTAGAAA	95541	REV	*ACA*	TGT	CACTACTAGAAAAACAGTCTTTTACGAT	***	ATCGTAAAAGACTGTTTTTCTAGTAGTG*ACA	95514	95541	95542	95544		-761977	0	1	0	0	0	0	0	0	0
1601	NW_019674383.1	TTTCTAGTAGTG	CACTACTAGAAA	330953	REV	*GAC*	GTC	CACTACTAGAAAAAAGGCCTTTTACGAC	***	GTCGTAAAAGGCCTTTTTTCTAGTAGTG*GAC	330926	330953	330954	330956		235413	0	1	1	1	0	0	0	0	0
1602	NW_019674383.1	CACTACTAGAAA	CACTACTAGAAA	655246	FRW	*TTA*	TTA	CACTACTAGAAAACAACCCTTTAATGAC	***	TTA*CACTACTAGAAAACAACCCTTTAATGAC	655243	655245	655246	655273		324294	0	1	1	1	0	0	0	0	0
1603	NW_019674383.1	CACTACTAGAAA	CACTACTAGAAA	1429864	FRW	*TAC*	TAC	CACTACTAGAAAAAAGGCCTTTTACGAC	***	TAC*CACTACTAGAAAAAAGGCCTTTTACGAC	1429861	1429863	1429864	1429891		774619	0	1	1	1	0	0	0	0	0
1604	NW_019674383.1	TTTCTAGTAGTG	CACTACTAGAAA	1435116	REV	*TAC*	GTA	CACTACTAGAAAAATAGTCTTTTACGAC	***	GTCGTAAAAGACTATTTTTCTAGTAGTG*TAC	1435089	1435116	1435117	1435119		5253	1	1	1	1	1	1	1	TRUE	5253
1605	NW_019674383.1	TTTCTAGTAGTG	CACTACTAGAAA	1779677	REV	*ATG*	CAT	CACTACTAGAAAAACAGCGTTTTACGAC	***	GTCGTAAAACGCTGTTTTTCTAGTAGTG*ATG	1779650	1779677	1779678	1779680		344562	0	1	1	1	0	0	0	0	0
1606	NW_019674383.1	CACTACTAGAAA	CACTACTAGAAA	1780575	FRW	*GTT*	GTT	CACTACTAGAAAAACAGCCTTTTACGAC	***	GTT*CACTACTAGAAAAACAGCCTTTTACGAC	1780572	1780574	1780575	1780602		899	0	1	1	1	0	0	0	0	0
1607	NW_019674383.1	CACTACTAGAAA	CACTACTAGAAA	2299755	FRW	*ACA*	ACA	CACTACTAGAAAAACAGCCTTTTACGAC	***	ACA*CACTACTAGAAAAACAGCCTTTTACGAC	2299752	2299754	2299755	2299782		519181	0	1	1	1	0	0	0	0	0
1608	NW_019674383.1	TTTCTAGTAGTG	CACTACTAGAAA	2305903	REV	*ACA*	TGT	CACTACTAGAAAAATAGCCTTTTACGAC	***	GTCGTAAAAGGCTATTTTTCTAGTAGTG*ACA	2305876	2305903	2305904	2305906		6149	1	1	1	1	1	1	1	TRUE	6149
1609	NW_019674383.1	TTTCTAGTAGTG	CACTACTAGAAA	2425434	REV	*GAA*	TTC	CACTACTAGAAAAACAGCCTTTTACGAC	***	GTCGTAAAAGGCTGTTTTTCTAGTAGTG*GAA	2425407	2425434	2425435	2425437		119532	0	1	1	1	0	0	0	0	0
1610	NW_019674383.1	CACTACTAGAAA	CACTACTAGAAA	2602585	FRW	*TGT*	TGT	CACTACTAGAAAAAGGTTAATAGAGTAC	***	TGT*CACTACTAGAAAAAGGTTAATAGAGTAC	2602582	2602584	2602585	2602612	TIR-A	177152	0	1	1	1	0	0	0	0	0
1611	NW_019674383.1	TTTCCAGTAGTG	CACTACTGGAAA	2610070	REV	*TGT*	ACA	CACTACTGGAAAACAGGCTATACAGTAC	***	GTACTGTATAGCCTGTTTTCCAGTAGTG*TGT	2610043	2610070	2610071	2610073		7486	1	1	1	1	1	1	1	TRUE	7486
1612	NW_019674383.1	CACTACTAGAAA	CACTACTAGAAA	2659085	FRW	*AAA*	AAA	CACTACTAGAAAAACAGCCTTTTACGAC	***	AAA*CACTACTAGAAAAACAGCCTTTTACGAC	2659082	2659084	2659085	2659112		49016	0	1	1	1	0	0	0	0	0
1613	NW_019674383.1	TTTCTAGTAGTG	CACTACTAGAAA	2688771	REV	*TAA*	TTA	CACTACTAGAAAACAGGCCTTTAATGAC	***	GTCATTAAAGGCCTGTTTTCTAGTAGTG*TAA	2688744	2688771	2688772	2688774		29687	1	1	1	1	1	0	0	0	0
1614	NW_019674383.1	TTTCTAGTAGTG	CACTACTAGAAA	2715945	REV	*CCT*	AGG	CACTACTAGAAAAACAACATTTTACGAC	***	GTCGTAAAATGTTGTTTTTCTAGTAGTG*CCT	2715918	2715945	2715946	2715948		27175	1	1	1	1	0	0	0	0	0
1615	NW_019674383.1	CACTACTAGAAA	CACTACTAGAAA	2722065	FRW	*AAA*	AAA	CACTACTAGAAAAACAGCCTTTTACGAC	***	AAA*CACTACTAGAAAAACAGCCTTTTACGAC	2722062	2722064	2722065	2722092		6121	1	1	1	1	0	0	0	0	0
1616	NW_019674383.1	TTTCTAGTAGTG	CACTACTAGAAA	2730992	REV	*AAA*	TTT	CACTACTAGAAAATAGACCTTTAATGAC	***	GTCATTAAAGGTCTATTTTCTAGTAGTG*AAA	2730965	2730992	2730993	2730995		8928	1	1	1	1	1	1	1	TRUE	8928
1617	NW_019674383.1	TTTCTAGTAGTG	CACTACTAGAAA	2809751	REV	*CTT*	AAG	CACTACTAGAAAAACAACCTTTTATGAC	***	GTCATAAAAGGTTGTTTTTCTAGTAGTG*CTT	2809724	2809751	2809752	2809754		78760	0	1	1	1	0	0	0	0	0
1618	NW_019674383.1	CACTACTAGAAA	CACTACTAGAAA	2884454	FRW	*GAC*	GAC	CACTACTAGAAAAAAGACCTTTAATGAC	***	GAC*CACTACTAGAAAAAAGACCTTTAATGAC	2884451	2884453	2884454	2884481		74704	0	1	1	1	0	0	0	0	0
1619	NW_019674383.1	TTTCTAGTAGTG	CACTACTAGAAA	2890696	REV	*GAC*	GTC	CACTACTAGAAAAAAGGCCTTTTACGAC	***	GTCGTAAAAGGCCTTTTTTCTAGTAGTG*GAC	2890669	2890696	2890697	2890699		6243	1	1	1	1	1	1	1	TRUE	6243
1620	NW_019674383.1	CACTACTAGAAA	CACTACTAGAAA	3161589	FRW	*ATC*	ATC	CACTACTAGAAAAACTTGATCAATAGCT	***	ATC*CACTACTAGAAAAACTTGATCAATAGCT	3161586	3161588	3161589	3161616		270894	0	1	1	1	0	0	0	0	0
1621	NW_019674383.1	TTTCTAGTAGTG	CACTACTAGAAA	3163800	REV	*ATC*	GAT	CACTACTAGAAAAAAGGGTGTTTTCCTA	***	TAGGAAAACACCCTTTTTTCTAGTAGTG*ATC	3163773	3163800	3163801	3163803		2212	1	1	1	1	1	1	1	TRUE	2212
1622	NW_019674383.1	CACTACTAGAAA	CACTACTAGAAA	4395820	FRW	*ATT*	ATT	CACTACTAGAAAAAAGGCCTTTTACGAC	***	ATT*CACTACTAGAAAAAAGGCCTTTTACGAC	4395817	4395819	4395820	4395847		1232021	0	1	1	1	0	0	0	0	0
1623	NW_019674383.1	TTTCTAGTAGTG	CACTACTAGAAA	4401477	REV	*ATT*	AAT	CACTACTAGAAAAAAGGCCTTTAATGAC	***	GTCATTAAAGGCCTTTTTTCTAGTAGTG*ATT	4401450	4401477	4401478	4401480		5658	1	1	1	1	1	1	1	TRUE	5658
1624	NW_019674383.1	CACTACTAGAAA	CACTACTAGAAA	4722403	FRW	*AGA*	AGA	CACTACTAGAAAAACAGCCTTTTACGAC	***	AGA*CACTACTAGAAAAACAGCCTTTTACGAC	4722400	4722402	4722403	4722430		320927	0	1	1	1	0	0	0	0	0
1625	NW_019674383.1	TTTCTAGTAGTG	CACTACTAGAAA	4726859	REV	*AGA*	TCT	CACTACTAGAAAATAGACCTTTAATGAC	***	GTCATTAAAGGTCTATTTTCTAGTAGTG*AGA	4726832	4726859	4726860	4726862		4457	1	1	1	1	1	1	1	TRUE	4457
1626	NW_019674383.1	CACTACTAGAAA	CACTACTAGAAA	5019801	FRW	*TAC*	TAC	CACTACTAGAAAATTCAGTTTTACCTAC	***	TAC*CACTACTAGAAAATTCAGTTTTACCTAC	5019798	5019800	5019801	5019828		292943	0	1	1	1	0	0	0	0	0
1627	NW_019674383.1	TTTCTAGTAGTG	CACTACTAGAAA	5028785	REV	*TAC*	GTA	CACTACTAGAAAAATGGATAGTTAGCTA	***	TAGCTAACTATCCATTTTTCTAGTAGTG*TAC	5028758	5028785	5028786	5028788		8985	1	0	1	1	1	1	1	TRUE	8985
1628	NW_019674402.1	CACTACTAGAA	CACTACTAGAA	154021	FRW	*CAT*	CAT	CACTACTAGAATATAGGCCTTTAATGAC	***	CAT*CACTACTAGAATATAGGCCTTTAATGAC	154018	154020	154021	154048		-4874763	0	1	0	0	0	0	0	0	0
1629	NW_019674402.1	CACTACTAGAAA	CACTACTAGAAA	321541	FRW	*TTC*	TTC	CACTACTAGAAAAACAGCCTTTTACGAC	***	TTC*CACTACTAGAAAAACAGCCTTTTACGAC	321538	321540	321541	321568		167521	0	1	1	1	0	0	0	0	0
1630	NW_019674402.1	CACTACTAGAAA	CACTACTAGAAA	1201749	FRW	*TTT*	TTT	CACTACTAGAAAATAGACCTTTAATGAC	***	TTT*CACTACTAGAAAATAGACCTTTAATGAC	1201746	1201748	1201749	1201776		880209	0	1	1	1	0	0	0	0	0
1631	NW_019674402.1	CACTACTAGAAA	CACTACTAGAAA	1510094	FRW	*CAA*	CAA	CACTACTAGAAAAAAGGCCTTTTACGAT	***	CAA*CACTACTAGAAAAAAGGCCTTTTACGAT	1510091	1510093	1510094	1510121		308346	0	1	1	1	0	0	0	0	0
1632	NW_019674402.1	TTTCTAGTAGTG	CACTACTAGAAA	1515672	REV	*CAA*	TTG	CACTACTAGAAAAAAGGCCTTTTACGAC	***	GTCGTAAAAGGCCTTTTTTCTAGTAGTG*CAA	1515645	1515672	1515673	1515675		5579	1	1	1	1	1	1	1	TRUE	5579
1633	NW_019674402.1	CACTACTAGAAA	CACTACTAGAAA	1668534	FRW	*GTT*	GTT	CACTACTAGAAAACAGTCCTTTAATGAC	***	GTT*CACTACTAGAAAACAGTCCTTTAATGAC	1668531	1668533	1668534	1668561		152863	0	1	1	1	0	0	0	0	0
1634	NW_019674402.1	TTTCTAGTAGTG	CACTACTAGAAA	1693563	REV	*GTT*	AAC	CACTACTAGAAAAATACCCTTTAATGAC	***	GTCATTAAAGGGTATTTTTCTAGTAGTG*GTT	1693536	1693563	1693564	1693566		25030	1	1	1	1	1	1	1	TRUE	25030
1635	NW_019674402.1	TTTCTAGTAGTG	CACTACTAGAAA	1703909	REV	*GTT*	AAC	CACTACTAGAAAAATACCCTTTAATGAC	***	GTCATTAAAGGGTATTTTTCTAGTAGTG*GTT	1703882	1703909	1703910	1703912		10347	1	0	1	1	0	1	0	0	0
1636	NW_019674405.1	CACTACTAGAAA	CACTACTAGAAA	80730	FRW	*AAA*	AAA	CACTACTAGAAAAACAACCTTTTACGAC	***	AAA*CACTACTAGAAAAACAACCTTTTACGAC	80727	80729	80730	80757		-1623178	0	1	0	0	0	0	0	0	0
1637	NW_019674405.1	TTTCTAGTAGTG	CACTACTAGAAA	106441	REV	*AAA*	TTT	CACTACTAGAAAAACAGCCTTTTACGAC	***	GTCGTAAAAGGCTGTTTTTCTAGTAGTG*AAA	106414	106441	106442	106444		25712	1	1	1	1	1	1	1	TRUE	25712
1638	NW_019674405.1	CACTACTAGAAA	CACTACTAGAAA	645383	FRW	*GAT*	GAT	CACTACTAGAAAAACAGCCTTTTACGAC	***	GAT*CACTACTAGAAAAACAGCCTTTTACGAC	645380	645382	645383	645410		538943	0	0	1	1	0	0	0	0	0
1639	NW_019674407.1	CACTACTAGAAA	CACTACTAGAAA	268361	FRW	*GTT*	GTT	CACTACTAGAAAAGCAGCCTTTTACGAC	***	GTT*CACTACTAGAAAAGCAGCCTTTTACGAC	268358	268360	268361	268388		-377021	0	1	0	0	0	0	0	0	0
1640	NW_019674407.1	TTTCTAGTAGTG	CACTACTAGAAA	273876	REV	*GTT*	AAC	CACTACTAGAAAAATAGCCTTTAACGAC	***	GTCGTTAAAGGCTATTTTTCTAGTAGTG*GTT	273849	273876	273877	273879		5516	1	0	1	1	1	1	1	TRUE	5516
1641	NW_019674409.1	TTTCTAGTAGTG	CACTACTAGAAA	1421493	REV	*ACC*	GGT	CACTACTAGAAAAAAGGCCTTTTACAAC	***	GTTGTAAAAGGCCTTTTTTCTAGTAGTG*ACC	1421466	1421493	1421494	1421496		1147618	0	1	0	0	0	0	0	0	0
1642	NW_019674409.1	CACTACTAGAAA	CACTACTAGAAA	1486919	FRW	*CAA*	CAA	CACTACTAGAAAAACAGCCTTTTACGAC	***	CAA*CACTACTAGAAAAACAGCCTTTTACGAC	1486916	1486918	1486919	1486946		65427	0	1	1	1	0	0	0	0	0
1643	NW_019674409.1	TTTCTAGTAGTG	CACTACTAGAAA	1577998	REV	*GGT*	ACC	CACTACTAGAAAAAAGGCCTTTTACGAC	***	GTCGTAAAAGGCCTTTTTTCTAGTAGTG*GGT	1577971	1577998	1577999	1578001		91080	0	1	1	1	1	0	0	0	0
1644	NW_019674409.1	TTTCTAGTAGTG	CACTACTAGAAA	1646048	REV	*ATG*	CAT	CACTACTAGAAAAAAGGCCTTTTACGAC	***	GTCGTAAAAGGCCTTTTTTCTAGTAGTG*ATG	1646021	1646048	1646049	1646051		68051	0	1	1	1	0	0	0	0	0
1645	NW_019674409.1	CACTACTAGAAA	CACTACTAGAAA	2009971	FRW	*ACC*	ACC	CACTACTAGAAAAACAGTCTTTTACGAC	***	ACC*CACTACTAGAAAAACAGTCTTTTACGAC	2009968	2009970	2009971	2009998		363924	0	1	1	1	0	0	0	0	0
1646	NW_019674409.1	TTTCTAGTAGTG	CACTACTAGAAA	2233681	REV	*AGT*	ACT	CACTACTAGAAAAAAGGCCTTTTACGAC	***	GTCGTAAAAGGCCTTTTTTCTAGTAGTG*AGT	2233654	2233681	2233682	2233684		223711	0	1	1	1	1	0	0	0	0
1647	NW_019674409.1	CACTACTAGAAA	CACTACTAGAAA	3199645	FRW	*ATT*	ATT	CACTACTAGAAAACAACCCTTTAATGAC	***	ATT*CACTACTAGAAAACAACCCTTTAATGAC	3199642	3199644	3199645	3199672		965965	0	1	1	1	0	0	0	0	0
1648	NW_019674409.1	TTTCTAGTAGTG	CACTACTAGAAA	3205406	REV	*ATT*	AAT	CACTACTAGAAAAACAGACTTTTTCGAC	***	GTCGAAAAAGTCTGTTTTTCTAGTAGTG*ATT	3205379	3205406	3205407	3205409		5762	1	0	1	1	1	1	1	TRUE	5762
1649	NW_019674425.1	CACTACTAGAAA	CACTACTAGAAA	659319	FRW	*GCA*	GCA	CACTACTAGAAAACAGACCTTTAATGAC	***	GCA*CACTACTAGAAAACAGACCTTTAATGAC	659316	659318	659319	659346		-2546086	0	1	0	0	0	0	0	0	0
1650	NW_019674425.1	TTTCTAGTAGTG	CACTACTAGAAA	664432	REV	*GCT*	AGC	CACTACTAGAAAAAAGGCCTTTTACGAC	***	GTCGTAAAAGGCCTTTTTTCTAGTAGTG*GCT	664405	664432	664433	664435		5114	1	0	1	1	1	0	0	0	0
1651	NW_019674427.1	CACTACTAGAAA	CACTACTAGAAA	181569	FRW	*ATT*	ATT	CACTACTAGAAAACAGACCTATAATGAC	***	ATT*CACTACTAGAAAACAGACCTATAATGAC	181566	181568	181569	181596		-482862	0	1	0	0	0	0	0	0	0
1652	NW_019674427.1	TTTCTAGTAGTG	CACTACTAGAAA	186973	REV	*ATT*	AAT	CACTACTAGAAAAACAACCTATTACGAC	***	GTCGTAATAGGTTGTTTTTCTAGTAGTG*ATT	186946	186973	186974	186976		5405	1	1	1	1	1	1	1	TRUE	5405
1653	NW_019674427.1	CACTACTAGAAA	CACTACTAGAAA	585437	FRW	*CAA*	CAA	CACTACTAGAAAAAAGACCTTTTACGAC	***	CAA*CACTACTAGAAAAAAGACCTTTTACGAC	585434	585436	585437	585464		398465	0	1	1	1	0	0	0	0	0
1654	NW_019674427.1	TTTCTAGTAGTG	CACTACTAGAAA	590544	REV	*CAA*	TTG	CACTACTAGAAAAAAGGCCTTTTACGAC	***	GTCGTAAAAGGCCTTTTTTCTAGTAGTG*CAA	590517	590544	590545	590547		5108	1	1	1	1	1	1	1	TRUE	5108
1655	NW_019674427.1	TTTCTAGTAGTG	CACTACTAGAAA	605277	REV	*TCA*	TGA	CACTACTAGAAAAACAGCCTTTTACGAC	***	GTCGTAAAAGGCTGTTTTTCTAGTAGTG*TCA	605250	605277	605278	605280		14734	1	0	1	1	0	0	0	0	0
1656	NW_019674431.1	CACTACTCGAAA	CACTACTCGAAA	215561	FRW	*CTT*	CTT	CACTACTCGAAAAATACCCTGTAATGAC	***	CTT*CACTACTCGAAAAATACCCTGTAATGAC	215558	215560	215561	215588		-389715	0	1	0	0	0	0	0	0	0
1657	NW_019674431.1	TTTCTAGTAGTG	CACTACTAGAAA	221893	REV	*CTT*	AAG	CACTACTAGAAAACATCCCTTTAATGAC	***	GTCATTAAAGGGATGTTTTCTAGTAGTG*CTT	221866	221893	221894	221896		6333	1	1	1	1	1	1	1	TRUE	6333
1658	NW_019674431.1	TTTCTAGTAGTG	CACTACTAGAAA	500358	REV	*AGG*	CCT	CACTACTAGAAAATAGACCTTTAATGAC	***	GTCATTAAAGGTCTATTTTCTAGTAGTG*AGG	500331	500358	500359	500361		278466	0	0	1	1	0	0	0	0	0
1659	NW_019674435.1	TTTCTAGTAGTG	CACTACTAGAAA	30856	REV	*AGT*	ACT	CACTACTAGAAAAAAGGCCTTTTACGAC	***	GTCGTAAAAGGCCTTTTTTCTAGTAGTG*AGT	30829	30856	30857	30859		-469501	0	1	0	0	0	0	0	0	0
1660	NW_019674435.1	CACTACTAGAAA	CACTACTAGAAA	707301	FRW	*CAG*	CAG	CACTACTAGAAAATAGCCCTTTAACGAC	***	CAG*CACTACTAGAAAATAGCCCTTTAACGAC	707298	707300	707301	707328		676446	0	1	1	1	0	0	0	0	0
1661	NW_019674435.1	TTTCTAGTAGTG	CACTACTAGAAA	718750	REV	*CAG*	CTG	CACTACTAGAAAAATAGCCTTTTATGAC	***	GTCATAAAAGGCTATTTTTCTAGTAGTG*CAG	718723	718750	718751	718753		11450	1	0	1	1	1	1	1	TRUE	11450
1662	NW_019674437.1	CACTACTAGAAA	CACTACTAGAAA	681222	FRW	*ACA*	ACA	CACTACTAGAAAAACAGCCTTTTAAGAC	***	ACA*CACTACTAGAAAAACAGCCTTTTAAGAC	681219	681221	681222	681249		-37527	0	0	0	0	0	0	0	0	0
1663	NW_019674448.1	CACTACTAGAAA	CACTACTAGAAA	507733	FRW	*GAC*	GAC	CACTACTAGAAAAACAGCCTTTTACGAC	***	GAC*CACTACTAGAAAAACAGCCTTTTACGAC	507730	507732	507733	507760		-173488	0	1	0	0	0	0	0	0	0
1664	NW_019674448.1	TTTCTAGTAGTG	CACTACTAGAAA	513399	REV	*GAC*	GTC	CACTACTAGAAAATAGACCTTTAATGAC	***	GTCATTAAAGGTCTATTTTCTAGTAGTG*GAC	513372	513399	513400	513402		5667	1	0	1	1	1	1	1	TRUE	5667
1665	NW_019674454.1	CACTACTAGAAA	CACTACTAGAAA	184511	FRW	*CTT*	CTT	CACTACTAGAAAAATAGCCTTTTATGAC	***	CTT*CACTACTAGAAAAATAGCCTTTTATGAC	184508	184510	184511	184538		-328887	0	1	0	0	0	0	0	0	0
1666	NW_019674454.1	TTTCTAGTAGTG	CACTACTAGAAA	191088	REV	*CTT*	AAG	CACTACTAGAAAAAAGCCCTTTAATGAC	***	GTCATTAAAGGGCTTTTTTCTAGTAGTG*CTT	191061	191088	191089	191091		6578	1	0	1	1	1	1	1	TRUE	6578
1667	NW_019674457.1	CACTACTAGAAA	CACTACTAGAAA	330071	FRW	*ATA*	ATA	CACTACTAGAAAAATAGCCTTTTACGAC	***	ATA*CACTACTAGAAAAATAGCCTTTTACGAC	330068	330070	330071	330098		138984	0	1	0	0	0	0	0	0	0
1668	NW_019674457.1	TTTCTAGTAGTG	CACTACTAGAAA	336656	REV	*ATA*	TAT	CACTACTAGAAAAAGACCTTTAATGACG	***	CGTCATTAAAGGTCTTTTTCTAGTAGTG*ATA	336629	336656	336657	336659		6586	1	0	1	1	1	1	1	TRUE	6586
1669	NW_019674459.1	CACTACTAGAAA	CACTACTAGAAA	163869	FRW	*ATT*	ATT	CACTACTAGAAAAAAGCCTTTTACGACG	***	ATT*CACTACTAGAAAAAAGCCTTTTACGACG	163866	163868	163869	163896		-172786	0	1	0	0	0	0	0	0	0
1670	NW_019674459.1	TTTCTAGTAGTG	CACTACTAGAAA	171270	REV	*ATT*	AAT	CACTACTAGAAAAATAGCCTTTTACGAC	***	GTCGTAAAAGGCTATTTTTCTAGTAGTG*ATT	171243	171270	171271	171273		7402	1	0	1	1	1	1	1	TRUE	7402
1671	NW_019674469.1	TTTCTAGTAGTG	CACTACTAGAAA	28592	REV	*GGA*	TCC	CACTACTAGAAAAAAGGCCTTTTACGAC	***	GTCGTAAAAGGCCTTTTTTCTAGTAGTG*GGA	28565	28592	28593	28595		-142677	0	0	0	0	0	0	0	0	0
1672	NW_019674470.1	CACTACTAGAAA	CACTACTAGAAA	657298	FRW	*CCG*	CCG	CACTACTAGAAAATAGACCTTTAATGAC	***	CCG*CACTACTAGAAAATAGACCTTTAATGAC	657295	657297	657298	657325		628707	0	1	0	0	0	0	0	0	0
1673	NW_019674470.1	TTTCTAGTAGTG	CACTACTAGAAA	665855	REV	*NNN*	NNN	CACTACTAGAAAAACAGCCTTTTACGAC	***	GTCGTAAAAGGCTGTTTTTCTAGTAGTG*NNN	665828	665855	665856	665858		8558	1	1	1	1	1	0	0	0	0
1674	NW_019674470.1	TTTCTAGTAGTG	CACTACTAGAAA	667510	REV	*CCG*	CGG	CACTACTAGAAAAACAGCCTTTTACGAC	***	GTCGTAAAAGGCTGTTTTTCTAGTAGTG*CCG	667483	667510	667511	667513		1656	1	0	1	1	0	0	0	0	0
1675	NW_019674482.1	TTTCTAGTAGTG	CACTACTAGAAA	21719	REV	*CCG*	CGG	CACTACTAGAAAAAAGGCCTTTTACGAC	***	GTCGTAAAAGGCCTTTTTTCTAGTAGTG*CCG	21692	21719	21720	21722		-645790	0	1	0	0	0	1	0	0	0
1676	NW_019674482.1	TTTCTAGTAGTG	CACTACTAGAAA	175604	REV	*CCT*	AGG	CACTACTAGAAAACAGACCTTTAATGAC	***	GTCATTAAAGGTCTGTTTTCTAGTAGTG*CCT	175577	175604	175605	175607		153886	0	0	1	1	0	0	0	0	0
1677	NW_019674486.1	TTTCTAGTAGTG	CACTACTAGAAA	476436	REV	*CCA*	TGG	CACTACTAGAAAAAAGGCCTTTTACGAT	***	ATCGTAAAAGGCCTTTTTTCTAGTAGTG*CCA	476409	476436	476437	476439		300833	0	0	0	0	0	0	0	0	0
1678	NW_019674505.1	CACTACTAGAAA	CACTACTAGAAA	173137	FRW	*CAC*	CAC	CACTACTAGAAAAAAGACCTTTTACGAC	***	CAC*CACTACTAGAAAAAAGACCTTTTACGAC	173134	173136	173137	173164		-303298	0	1	0	0	0	0	0	0	0
1679	NW_019674505.1	TTTCTAGTAGTG	CACTACTAGAAA	178262	REV	*CAC*	GTG	CACTACTAGAAAAAAGGCCTTTTACGAC	***	GTCGTAAAAGGCCTTTTTTCTAGTAGTG*CAC	178235	178262	178263	178265		5126	1	0	1	1	1	1	1	TRUE	5126
1680	NW_019674507.1	TTTCTAGTAGTG	CACTACTAGAAA	604922	REV	*CCC*	GGG	CACTACTAGAAAACAGCCCTTTAATGAT	***	ATCATTAAAGGGCTGTTTTCTAGTAGTG*CCC	604895	604922	604923	604925		426661	0	1	0	0	0	0	0	0	0
1681	NW_019674507.1	CACTACTAGAAA	CACTACTAGAAA	708080	FRW	*TAG*	TAG	CACTACTAGAAAAACAGCCTTTTACGAC	***	TAG*CACTACTAGAAAAACAGCCTTTTACGAC	708077	708079	708080	708107		103159	0	1	1	1	0	0	0	0	0
1682	NW_019674507.1	TTTCTAGTAGTG	CACTACTAGAAA	712760	REV	*TGT*	ACA	CACTACTAGAAAAACAGCCTTTAATGAC	***	GTCATTAAAGGCTGTTTTTCTAGTAGTG*TGT	712733	712760	712761	712763		4681	1	1	1	1	1	0	0	0	0
1683	NW_019674507.1	TTTCTAGTAGTG	CACTACTAGAAA	718701	REV	*CAG*	CTG	CACTACTAGAAAACAGCCCTTTAATGAC	***	GTCATTAAAGGGCTGTTTTCTAGTAGTG*CAG	718674	718701	718702	718704		5942	1	1	1	1	0	0	0	0	0
1684	NW_019674507.1	TTTCTAGTAGTG	CACTACTAGAAA	1180240	REV	*GAT*	ATC	CACTACTAGAAAAACAGCCTTTTACGAC	***	GTCGTAAAAGGCTGTTTTTCTAGTAGTG*GAT	1180213	1180240	1180241	1180243		461540	0	1	1	1	0	0	0	0	0
1685	NW_019674507.1	TTTCTAGTAGTG	CACTACTAGAAA	1266649	REV	*AAC*	GTT	CACTACTAGAAAAACAGCCTTTTACGAC	***	GTCGTAAAAGGCTGTTTTTCTAGTAGTG*AAC	1266622	1266649	1266650	1266652		86410	0	1	1	1	0	0	0	0	0
1686	NW_019674507.1	CACTACTAGAAA	CACTACTAGAAA	1988617	FRW	*ATT*	ATT	CACTACTAGAAAAACAGCCTTTAACGAC	***	ATT*CACTACTAGAAAAACAGCCTTTAACGAC	1988614	1988616	1988617	1988644		721969	0	1	1	1	0	0	0	0	0
1687	NW_019674507.1	TTTCTAGTAGTG	CACTACTAGAAA	2223851	REV	*TTA*	TAA	CACTACTAGAAAAACAGCCTTTTACGAC	***	GTCGTAAAAGGCTGTTTTTCTAGTAGTG*TTA	2223824	2223851	2223852	2223854		235235	0	1	1	1	1	0	0	0	0
1688	NW_019674507.1	TTTCTAGTAGTG	CACTACTAGAAA	2627587	REV	*TAA*	TTA	CACTACTAGAAACAAGGGTTTTAGAGAC	***	GTCTCTAAAACCCTTGTTTCTAGTAGTG*TAA	2627560	2627587	2627588	2627590		403737	0	0	1	1	0	0	0	0	0
1689	NW_019674508.1	TTTCTAGTAGTG	CACTACTAGAAA	1459311	REV	*TTG*	CAA	CACTACTAGAAAAACAGCCTTTTACGAT	***	ATCGTAAAAGGCTGTTTTTCTAGTAGTG*TTG	1459284	1459311	1459312	1459314		-1168275	0	1	0	0	0	0	0	0	0
1690	NW_019674508.1	CACTACTAGAAA	CACTACTAGAAA	1575722	FRW	*CAT*	CAT	CACTACTAGAAAAACAGCCTTTTACAAC	***	CAT*CACTACTAGAAAAACAGCCTTTTACAAC	1575719	1575721	1575722	1575749		116412	0	1	1	1	0	0	0	0	0
1691	NW_019674508.1	CACTACTAGAAA	CACTACTAGAAA	1628262	FRW	*GAA*	GAA	CACTACTAGAAAACAGCCTTTTACGACG	***	GAA*CACTACTAGAAAACAGCCTTTTACGACG	1628259	1628261	1628262	1628289		52541	0	0	1	1	0	0	0	0	0
1692	NW_019674510.1	TTCTAGTAGTG	CACTACTAGAA	253860	REV	*GAT*	ATC	CACTACTAGAATATAAGCCTTTAATGAC	***	GTCATTAAAGGCTTATATTCTAGTAGTG*GAT	253833	253860	253861	253863		-1374401	0	0	0	0	1	0	0	0	0
1693	NW_019674514.1	TTTCTAGTAGTG	CACTACTAGAAA	121042	REV	*TAG*	CTA	CACTACTAGAAAAACAACCTTTTACAAC	***	GTTGTAAAAGGTTGTTTTTCTAGTAGTG*TAG	121015	121042	121043	121045		-132817	0	0	0	0	0	0	0	0	0
1694	NW_019674521.1	CACTACTAGAAA	CACTACTAGAAA	648044	FRW	*GTT*	GTT	CACTACTAGAAAAACAGTCTTTTACGAC	***	GTT*CACTACTAGAAAAACAGTCTTTTACGAC	648041	648043	648044	648071		527003	0	1	0	0	0	0	0	0	0
1695	NW_019674521.1	CACTACTAGAAA	CACTACTAGAAA	675259	FRW	*TAA*	TAA	CACTACTAGAAAAACAGCCTTTTACAAC	***	TAA*CACTACTAGAAAAACAGCCTTTTACAAC	675256	675258	675259	675286		27216	1	1	1	1	0	0	0	0	0
1696	NW_019674521.1	TTTCTAGTAGTG	CACTACTAGAAA	697947	REV	*TAA*	TTA	CACTACTAGAAAAACAGCCTTTTACGAC	***	GTCGTAAAAGGCTGTTTTTCTAGTAGTG*TAA	697920	697947	697948	697950		22689	1	1	1	1	1	1	1	TRUE	22689
1697	NW_019674521.1	CACTACTAGAAA	CACTACTAGAAA	699760	FRW	*AAT*	AAT	CACTACTAGAAAACAGACCTTTAATGAC	***	AAT*CACTACTAGAAAACAGACCTTTAATGAC	699757	699759	699760	699787		1814	1	1	1	1	0	0	0	0	0
1698	NW_019674521.1	TTTCTAGTAGTG	CACTACTAGAAA	705466	REV	*AAT*	ATT	CACTACTAGAAAAACAGCCTTTTACAAC	***	GTTGTAAAAGGCTGTTTTTCTAGTAGTG*AAT	705439	705466	705467	705469		5707	1	1	1	1	1	1	1	TRUE	5707
1699	NW_019674521.1	CACTACTAGAAA	CACTACTAGAAA	997226	FRW	*AAG*	AAG	CACTACTAGAAAACAGCTCTTTAATGAC	***	AAG*CACTACTAGAAAACAGCTCTTTAATGAC	997223	997225	997226	997253		291761	0	1	1	1	0	0	0	0	0
1700	NW_019674521.1	TTTCTAGTAGTG	CACTACTAGAAA	1002148	REV	*AAG*	CTT	CACTACTAGAAAAACAGCGTTTTACGAC	***	GTCGTAAAACGCTGTTTTTCTAGTAGTG*AAG	1002121	1002148	1002149	1002151		4923	1	1	1	1	1	1	1	TRUE	4923
1701	NW_019674521.1	CACTACTAGAAA	CACTACTAGAAA	1298929	FRW	*GTT*	GTT	CACTACTAGAAAATAGCCCTTTAATGAC	***	GTT*CACTACTAGAAAATAGCCCTTTAATGAC	1298926	1298928	1298929	1298956		296782	0	1	1	1	0	0	0	0	0
1702	NW_019674521.1	CACTACTAGAAA	CACTACTAGAAA	1525619	FRW	*GTT*	GTT	CACTACTAGAAAAAAGGCCTTTTACGAC	***	GTT*CACTACTAGAAAAAAGGCCTTTTACGAC	1525616	1525618	1525619	1525646		226691	0	1	1	1	0	1	0	0	0
1703	NW_019674521.1	CACTACTAGAAA	CACTACTAGAAA	1644909	FRW	*AAT*	AAT	CACTACTAGAAAACAGCCCTTTAATGAC	***	AAT*CACTACTAGAAAACAGCCCTTTAATGAC	1644906	1644908	1644909	1644936		119291	0	1	1	1	0	0	0	0	0
1704	NW_019674521.1	TTTCTAGTAGTG	CACTACTAGAAA	1651314	REV	*AAT*	ATT	CACTACTAGAAAACAGCCTTTTACGACG	***	CGTCGTAAAAGGCTGTTTTCTAGTAGTG*AAT	1651287	1651314	1651315	1651317		6406	1	0	1	1	1	1	1	TRUE	6406
1705	NW_019674536.1	CACTACTAGAAA	CACTACTAGAAA	21746	FRW	*CTA*	CTA	CACTACTAGAAAAACAGCCTTTTACGAC	***	CTA*CACTACTAGAAAAACAGCCTTTTACGAC	21743	21745	21746	21773		-1629567	0	1	0	0	0	0	0	0	0
1706	NW_019674536.1	TTTCTAGTAGTG	CACTACTAGAAA	27444	REV	*CTA*	TAG	CACTACTAGAAAAACAGCCTTTTACGAC	***	GTCGTAAAAGGCTGTTTTTCTAGTAGTG*CTA	27417	27444	27445	27447		5699	1	0	1	1	1	1	1	TRUE	5699
1707	NW_019674545.1	TTTCTAGTAGTG	CACTACTAGAAA	788435	REV	*AAT*	ATT	CACTACTAGAAAAACAGCCTTTTACGAC	***	GTCGTAAAAGGCTGTTTTTCTAGTAGTG*AAT	788408	788435	788436	788438		760992	0	0	0	0	0	0	0	0	0
1708	NW_019674550.1	CACTACTAGAAA	CACTACTAGAAA	414177	FRW	*AGT*	AGT	CACTACTAGAAAACAACCTTTTACGATG	***	AGT*CACTACTAGAAAACAACCTTTTACGATG	414174	414176	414177	414204		-374257	0	1	0	0	0	0	0	0	0
1709	NW_019674550.1	TTTCTAGTAGTG	CACTACTAGAAA	440183	REV	*AGT*	ACT	CACTACTAGAAAAACAACCTTTTACGAT	***	ATCGTAAAAGGTTGTTTTTCTAGTAGTG*AGT	440156	440183	440184	440186		26007	1	0	1	1	1	1	1	TRUE	26007
1710	NW_019674561.1	TTTCTAGTAGTG	CACTACTAGAAA	80382	REV	*ACA*	TGT	CACTACTAGAAAAAAGGCCTTTTACGAC	***	GTCGTAAAAGGCCTTTTTTCTAGTAGTG*ACA	80355	80382	80383	80385		-359800	0	0	0	0	0	0	0	0	0
1711	NW_019674563.1	TTTCTAGTAGTG	CACTACTAGAAA	270496	REV	*TAC*	GTA	CACTACTAGAAAAACAGCCTTTTACGAC	***	GTCGTAAAAGGCTGTTTTTCTAGTAGTG*TAC	270469	270496	270497	270499		190115	0	1	0	0	0	0	0	0	0
1712	NW_019674563.1	TTTCTAGTAGTG	CACTACTAGAAA	330174	REV	*GTA*	TAC	CACTACTAGAAAACAGGCCTTTAATGAC	***	GTCATTAAAGGCCTGTTTTCTAGTAGTG*GTA	330147	330174	330175	330177		59679	0	0	1	1	0	0	0	0	0
1713	NW_019674564.1	CACTACTAGAAA	CACTACTAGAAA	260872	FRW	*AGA*	AGA	CACTACTAGAAAACTAGGGTAATAGCTA	***	AGA*CACTACTAGAAAACTAGGGTAATAGCTA	260869	260871	260872	260899		-69301	0	1	0	0	0	0	0	0	0
1714	NW_019674564.1	TTTCTAGTAGTG	CACTACTAGAAA	267574	REV	*AGA*	TCT	CACTACTAGAAAACATGGTGTTTTCCTA	***	TAGGAAAACACCATGTTTTCTAGTAGTG*AGA	267547	267574	267575	267577		6703	1	1	1	1	1	1	1	TRUE	6703
1715	NW_019674564.1	CACTACTAGAAA	CACTACTAGAAA	982904	FRW	*AGA*	AGA	CACTACTAGAAAAACAGTCTTTTACGAC	***	AGA*CACTACTAGAAAAACAGTCTTTTACGAC	982901	982903	982904	982931		715331	0	0	1	1	0	1	0	0	0
1716	NW_019674575.1	TTTCTAGTAGTG	CACTACTAGAAA	765814	REV	*TTG*	CAA	CACTACTAGAAAAACAGCCTTTTACGAC	***	GTCGTAAAAGGCTGTTTTTCTAGTAGTG*TTG	765787	765814	765815	765817		-217089	0	0	0	0	1	0	0	0	0
1717	NW_019674587.1	TTTCTAGTAGTG	CACTACTAGAAA	43	REV	*GCT*	AGC	CACTACTAGAAAAAAAGGCCTTTTACGA	***	TCGTAAAAGGCCTTTTTTTCTAGTAGTG*GCT	16	43	44	46		-765770	0	0	0	0	0	0	0	0	0
1718	NW_019674590.1	CACTACTAGAAA	CACTACTAGAAA	95473	FRW	*TAG*	TAG	CACTACTAGAAAAACAACCTTTTACGAC	***	TAG*CACTACTAGAAAAACAACCTTTTACGAC	95470	95472	95473	95500		95431	0	0	0	0	0	0	0	0	0
1719	NW_019674591.1	CACTACTAGAAA	CACTACTAGAAA	328900	FRW	*GAG*	GAG	CACTACTAGAAAAACAGCCTTTTACGAC	***	GAG*CACTACTAGAAAAACAGCCTTTTACGAC	328897	328899	328900	328927		233428	0	1	0	0	0	0	0	0	0
1720	NW_019674591.1	TTTCTAGTAGTG	CACTACTAGAAA	334289	REV	*GAG*	CTC	CACTACTAGAAAACTGGCCTTTAATGAC	***	GTCATTAAAGGCCAGTTTTCTAGTAGTG*GAG	334262	334289	334290	334292		5390	1	1	1	1	1	1	1	TRUE	5390
1721	NW_019674591.1	CACTACTAGAAA	CACTACTAGAAA	715517	FRW	*TAA*	TAA	CACTACTAGAAAAAAGGCCTTTTACGAC	***	TAA*CACTACTAGAAAAAAGGCCTTTTACGAC	715514	715516	715517	715544		381229	0	0	1	1	0	0	0	0	0
1722	NW_019674600.1	CACTACTAGAAA	CACTACTAGAAA	313135	FRW	*GAA*	GAA	CACTACTAGAAAAACATCCTTTTACGAC	***	GAA*CACTACTAGAAAAACATCCTTTTACGAC	313132	313134	313135	313162		-402381	0	1	0	0	0	0	0	0	0
1723	NW_019674600.1	TTTCTAGTAGTG	CACTACTAGAAA	319521	REV	*GAA*	TTC	CACTACTAGAAAATATGCCTTTAATGAC	***	GTCATTAAAGGCATATTTTCTAGTAGTG*GAA	319494	319521	319522	319524		6387	1	1	1	1	1	1	1	TRUE	6387
1724	NW_019674600.1	CACTACTAGAAA	CACTACTAGAAA	1238177	FRW	*GAC*	GAC	CACTACTAGAAAAAAGGTTTTCCTTGAG	***	GAC*CACTACTAGAAAAAAGGTTTTCCTTGAG	1238174	1238176	1238177	1238204		918657	0	1	1	1	0	0	0	0	0
1725	NW_019674600.1	TTTCTAGTAGTG	CACTACTAGAAA	1267450	REV	*GAC*	GTC	CACTACTAGAAAAAAAGGCTTTTCTTGA	***	TCAAGAAAAGCCTTTTTTTCTAGTAGTG*GAC	1267423	1267450	1267451	1267453		29274	1	1	1	1	1	1	1	TRUE	29274
1726	NW_019674600.1	TTTCTAGTAGTG	CACTACTAGAAA	1344420	REV	*GTA*	TAC	CACTACTAGAAAAACAGCCTTTTACGAC	***	GTCGTAAAAGGCTGTTTTTCTAGTAGTG*GTA	1344393	1344420	1344421	1344423		76971	0	1	1	1	0	0	0	0	0
1727	NW_019674600.1	TTTCTAGTAGTG	CACTACTAGAAA	1570821	REV	*CTT*	AAG	CACTACTAGAAAACAACCCTTTAATGAA	***	TTCATTAAAGGGTTGTTTTCTAGTAGTG*CTT	1570794	1570821	1570822	1570824		226402	0	0	1	1	0	0	0	0	0
1728	NW_019674602.1	CACTACTAGAAA	CACTACTAGAAA	73312	FRW	*AAA*	AAA	CACTACTAGAAAAAAAGCCTTTTACGAC	***	AAA*CACTACTAGAAAAAAAGCCTTTTACGAC	73309	73311	73312	73339		-1497508	0	1	0	0	0	0	0	0	0
1729	NW_019674602.1	TTTCTAGTAGTG	CACTACTAGAAA	86553	REV	*AAA*	TTT	CACTACTAGAAAAAAGGTCTTTTACGAC	***	GTCGTAAAAGACCTTTTTTCTAGTAGTG*AAA	86526	86553	86554	86556		13242	1	1	1	1	1	1	1	TRUE	13242
1730	NW_019674602.1	CACTACTAGAAA	CACTACTAGAAA	179813	FRW	*TCT*	TCT	CACTACTAGAAAAATAGCCTTTTACGAC	***	TCT*CACTACTAGAAAAATAGCCTTTTACGAC	179810	179812	179813	179840		93261	0	1	1	1	0	0	0	0	0
1731	NW_019674602.1	TTTCTAGTAGTG	CACTACTAGAAA	204486	REV	*TCT*	AGA	CACTACTAGAAAAACAGCCTTTTACGAC	***	GTCGTAAAAGGCTGTTTTTCTAGTAGTG*TCT	204459	204486	204487	204489		24674	1	0	1	1	1	1	1	TRUE	24674
1732	NW_019674608.1	TTTCTAGTAGTG	CACTACTAGAAA	39903	REV	*CAT*	ATG	CACTACTAGAAAACAATCCTTTAATGAC	***	GTCATTAAAGGATTGTTTTCTAGTAGTG*CAT	39876	39903	39904	39906		-164582	0	0	0	0	0	0	0	0	0
1733	NW_019674611.1	CACTACTAGAAA	CACTACTAGAAA	46128	FRW	*TTA*	TTA	CACTACTAGAAAACATGGGGTTTTCCTA	***	TTA*CACTACTAGAAAACATGGGGTTTTCCTA	46125	46127	46128	46155		6226	1	1	0	0	0	0	0	0	0
1734	NW_019674611.1	TTTCTAGTAGTG	CACTACTAGAAA	57587	REV	*TTA*	TAA	CACTACTAGAAAACGGATACAATAGCTG	***	CAGCTATTGTATCCGTTTTCTAGTAGTG*TTA	57560	57587	57588	57590		11460	1	0	1	1	1	1	1	TRUE	11460
1735	NW_019674616.1	CACTACTAGAAA	CACTACTAGAAA	197573	FRW	*ACT*	ACT	CACTACTAGAAAAACAGCCTTTTACGAC	***	ACT*CACTACTAGAAAAACAGCCTTTTACGAC	197570	197572	197573	197600		139987	0	1	0	0	0	0	0	0	0
1736	NW_019674616.1	CACTACTAGAAA	CACTACTAGAAA	463238	FRW	*ATC*	ATC	CACTACTAGAAAACAAGCCTTTAATGAC	***	ATC*CACTACTAGAAAACAAGCCTTTAATGAC	463235	463237	463238	463265		265666	0	1	1	1	0	0	0	0	0
1737	NW_019674616.1	TTTCTAGTAGTG	CACTACTAGAAA	773392	REV	*AAT*	ATT	CACTACTAGAAAAATACCCTTTAATGAC	***	GTCATTAAAGGGTATTTTTCTAGTAGTG*AAT	773365	773392	773393	773395		310155	0	0	1	1	1	0	0	0	0
1738	NW_019674623.1	CACTACTAGAAA	CACTACTAGAAA	53891	FRW	*TTT*	TTT	CACTACTAGAAAAACAACCTTTTACGAC	***	TTT*CACTACTAGAAAAACAACCTTTTACGAC	53888	53890	53891	53918		-719500	0	0	0	0	0	0	0	0	0
1739	NW_019674625.1	CACTACTAGAAA	CACTACTAGAAA	147419	FRW	*CGA*	CGA	CACTACTAGAAAAACAGCCTTTTACGAC	***	CGA*CACTACTAGAAAAACAGCCTTTTACGAC	147416	147418	147419	147446		93529	0	1	0	0	0	0	0	0	0
1740	NW_019674625.1	CACTACTAGAAA	CACTACTAGAAA	636416	FRW	*TTT*	TTT	CACTACTAGAAAACAGCCCTTTAATGAC	***	TTT*CACTACTAGAAAACAGCCCTTTAATGAC	636413	636415	636416	636443		488998	0	1	1	1	0	0	0	0	0
1741	NW_019674625.1	TTTCTAGTAGTG	CACTACTAGAAA	646301	REV	*TTT*	AAA	CACTACTAGAAAAAGGCCTTTTACGACG	***	CGTCGTAAAAGGCCTTTTTCTAGTAGTG*TTT	646274	646301	646302	646304		9886	1	0	1	1	1	1	1	TRUE	9886
1742	NW_019674632.1	CACTACTAGAAA	CACTACTAGAAA	27368	FRW	*ATT*	ATT	CACTACTAGAAAAACAGCCTTTTACGAC	***	ATT*CACTACTAGAAAAACAGCCTTTTACGAC	27365	27367	27368	27395		-618932	0	0	0	0	0	0	0	0	0
1743	NW_019674633.1	CACTACTAGAAA	CACTACTAGAAA	138029	FRW	*CCA*	CCA	CACTACTAGAAAAACAGCCTTTTACGAC	***	CCA*CACTACTAGAAAAACAGCCTTTTACGAC	138026	138028	138029	138056		110662	0	1	0	0	0	0	0	0	0
1744	NW_019674633.1	TTTCTAGTAGTG	CACTACTAGAAA	253965	REV	*TAC*	GTA	CACTACTAGAAAAACAGCCTTTTATGAC	***	GTCATAAAAGGCTGTTTTTCTAGTAGTG*TAC	253938	253965	253966	253968		115937	0	0	1	1	1	0	0	0	0
1745	NW_019674672.1	TTTCTAGTAGTG	CACTACTAGAAA	150951	REV	*AGT*	ACT	CACTACTAGAAAAAAGGCCTTTTACGAC	***	GTCGTAAAAGGCCTTTTTTCTAGTAGTG*AGT	150924	150951	150952	150954		-103013	0	0	0	0	0	0	0	0	0
1746	NW_019674673.1	CACTACTAGAAA	CACTACTAGAAA	6747	FRW	*TAG*	TAG	CACTACTAGAAAAAAGGCCTTTTACGAT	***	TAG*CACTACTAGAAAAAAGGCCTTTTACGAT	6744	6746	6747	6774		-144203	0	0	0	0	0	0	0	0	0
1747	NW_019674677.1	TTTCTAGTAGTG	CACTACTAGAAA	13785	REV	*GTG*	CAC	CACTACTAGAAAACCGACCTTTAATGAC	***	GTCATTAAAGGTCGGTTTTCTAGTAGTG*GTG	13758	13785	13786	13788		7039	1	1	0	0	1	0	0	0	0
1748	NW_019674677.1	TTTCTAGTAGTG	CACTACTAGAAA	432403	REV	*CAT*	ATG	CACTACTAGAAAAACAGCCTTTTACGAC	***	GTCGTAAAAGGCTGTTTTTCTAGTAGTG*CAT	432376	432403	432404	432406		418619	0	1	1	1	0	0	0	0	0
1749	NW_019674677.1	CACTACTAGAAA	CACTACTAGAAA	1322785	FRW	*GAA*	GAA	CACTACTAGAAAAAAGGCATTTTACGAC	***	GAA*CACTACTAGAAAAAAGGCATTTTACGAC	1322782	1322784	1322785	1322812		890383	0	0	1	1	0	0	0	0	0
1750	NW_019674688.1	CACTACTAGAAA	CACTACTAGAAA	86609	FRW	*CAT*	CAT	CACTACTAGAAAAACAACCTTTTACGAT	***	CAT*CACTACTAGAAAAACAACCTTTTACGAT	86606	86608	86609	86636		-1236175	0	0	0	0	0	0	0	0	0
1751	NW_019674692.1	CACTACTAGAAA	CACTACTAGAAA	204759	FRW	*TGT*	TGT	CACTACTAGAAAAACAGCCTTTTACGAC	***	TGT*CACTACTAGAAAAACAGCCTTTTACGAC	204756	204758	204759	204786		118151	0	1	0	0	0	0	0	0	0
1752	NW_019674692.1	TTTCTAGTAGTG	CACTACTAGAAA	208235	REV	*TGT*	ACA	CACTACTAGAAAAACAACCTTTTATGAC	***	GTCATAAAAGGTTGTTTTTCTAGTAGTG*TGT	208208	208235	208236	208238		3477	1	0	1	1	1	1	1	TRUE	3477
1753	NW_019674693.1	TTTCTAGTAGTG	CACTACTAGAAA	1153	REV	*ANN*	NNT	CACTACTAGAAAATAGCCCTTTAATGAC	***	GTCATTAAAGGGCTATTTTCTAGTAGTG*ANN	1126	1153	1154	1156		-207081	0	1	0	0	0	0	0	0	0
1754	NW_019674693.1	TTTCTAGTAGTG	CACTACTAGAAA	502176	REV	*ACG*	CGT	CACTACTAGAAAAAAGGCCTTTTACGAC	***	GTCGTAAAAGGCCTTTTTTCTAGTAGTG*ACG	502149	502176	502177	502179		501024	0	0	1	1	0	0	0	0	0
1755	NW_019674703.1	TTTCTAGTAGTG	CACTACTAGAAA	721306	REV	*ATT*	AAT	CACTACTAGAAAAAAGGCCTTTTACGAC	***	GTCGTAAAAGGCCTTTTTTCTAGTAGTG*ATT	721279	721306	721307	721309		219131	0	1	0	0	0	0	0	0	0
1756	NW_019674703.1	TTTCTAGTAGTG	CACTACTAGAAA	1315948	REV	*ATG*	CAT	CACTACTAGAAAAACAATCTTTTACGAC	***	GTCGTAAAAGATTGTTTTTCTAGTAGTG*ATG	1315921	1315948	1315949	1315951		594643	0	1	1	1	0	0	0	0	0
1757	NW_019674703.1	TTTCTAGTAGTG	CACTACTAGAAA	1740818	REV	*AAA*	TTT	CACTACTAGAAAAAAGGCCTTTTACGAC	***	GTCGTAAAAGGCCTTTTTTCTAGTAGTG*AAA	1740791	1740818	1740819	1740821		424871	0	0	1	1	0	0	0	0	0
1758	NW_019674705.1	TTTCTAGTAGTG	CACTACTAGAAA	60189	REV	*AAA*	TTT	CACTACTAGAAAATAGCCCTTTAATGAT	***	ATCATTAAAGGGCTATTTTCTAGTAGTG*AAA	60162	60189	60190	60192		-1680628	0	1	0	0	0	1	0	0	0
1759	NW_019674705.1	CACTACTAGAAA	CACTACTAGAAA	941759	FRW	*AGT*	AGT	CACTACTAGAAAACAGGGCTTTAAGGAC	***	AGT*CACTACTAGAAAACAGGGCTTTAAGGAC	941756	941758	941759	941786		881571	0	1	1	1	0	0	0	0	0
1760	NW_019674705.1	TTTCTAGTAGTG	CACTACTAGAAA	947199	REV	*TAG*	CTA	CACTACTAGAAAAACAGCCTTTTACGAC	***	GTCGTAAAAGGCTGTTTTTCTAGTAGTG*TAG	947172	947199	947200	947202		5441	1	1	1	1	1	0	0	0	0
1761	NW_019674705.1	CACTACTAGAAA	CACTACTAGAAA	1151626	FRW	*AGT*	AGT	CACTACTAGAAAAACAGCCTTTTACAAC	***	AGT*CACTACTAGAAAAACAGCCTTTTACAAC	1151623	1151625	1151626	1151653		204428	0	1	1	1	0	0	0	0	0
1762	NW_019674705.1	TTTCTAGTAGTG	CACTACTAGAAA	1158196	REV	*AGT*	ACT	CACTACTAGAAAAAATCCCTTTAATGAC	***	GTCATTAAAGGGATTTTTTCTAGTAGTG*AGT	1158169	1158196	1158197	1158199		6571	1	1	1	1	1	1	1	TRUE	6571
1763	NW_019674705.1	CACTACTAGAAA	CACTACTAGAAA	1439042	FRW	*TCT*	TCT	CACTACTAGAAAAACAGCCTTTTACGAC	***	TCT*CACTACTAGAAAAACAGCCTTTTACGAC	1439039	1439041	1439042	1439069		280847	0	1	1	1	0	0	0	0	0
1764	NW_019674705.1	TTTCTAGTAGTG	CACTACTAGAAA	1444687	REV	*TGC*	GCA	CACTACTAGAAAAATAGCCTTTTACGAC	***	GTCGTAAAAGGCTATTTTTCTAGTAGTG*TGC	1444660	1444687	1444688	1444690		5646	1	1	1	1	1	0	0	0	0
1765	NW_019674705.1	TTTCTAGTAGTG	CACTACTAGAAA	1793471	REV	*TAN*	NTA	CACTACTAGAAAACTGGCCTTTAATGAC	***	GTCATTAAAGGCCAGTTTTCTAGTAGTG*TAN	1793444	1793471	1793472	1793474		348785	0	1	1	1	0	0	0	0	0
1766	NW_019674705.1	CACTACTAGAAA	CACTACTAGAAA	1823828	FRW	*TTG*	TTG	CACTACTAGAAAACTAGTCCAATAGCTA	***	TTG*CACTACTAGAAAACTAGTCCAATAGCTA	1823825	1823827	1823828	1823855		30358	0	0	1	1	0	0	0	0	0
1767	NW_019674725.1	CACTACTAGAAA	CACTACTAGAAA	167604	FRW	*CCA*	CCA	CACTACTAGAAAAACAACCTTTTACGAC	***	CCA*CACTACTAGAAAAACAACCTTTTACGAC	167601	167603	167604	167631		-1656223	0	1	0	0	0	0	0	0	0
1768	NW_019674725.1	CACTACTAGAAA	CACTACTAGAAA	334011	FRW	*GAA*	GAA	CACTACTAGAAAAACAACCTTTTACGAA	***	GAA*CACTACTAGAAAAACAACCTTTTACGAA	334008	334010	334011	334038		166408	0	1	1	1	0	0	0	0	0
1769	NW_019674725.1	TTTCTAGTAGTG	CACTACTAGAAA	426839	REV	*TGT*	ACA	CACTACTAGAAAAAAGGCCTTTTACGAC	***	GTCGTAAAAGGCCTTTTTTCTAGTAGTG*TGT	426812	426839	426840	426842		92829	0	1	1	1	1	0	0	0	0
1770	NW_019674725.1	TTTCTAGTAGTG	CACTACTAGAAA	973754	REV	*AGT*	ACT	CACTACTAGAAAAATAGCCTTTTACGAC	***	GTCGTAAAAGGCTATTTTTCTAGTAGTG*AGT	973727	973754	973755	973757		546916	0	1	1	1	0	0	0	0	0
1771	NW_019674725.1	CACTACTAGAAA	CACTACTAGAAA	2494793	FRW	*CAA*	CAA	CACTACTAGAAAAACAGTCTTTTACGAC	***	CAA*CACTACTAGAAAAACAGTCTTTTACGAC	2494790	2494792	2494793	2494820		1521040	0	0	1	1	0	0	0	0	0
1772	NW_019674728.1	CACTACTAGAAA	CACTACTAGAAA	86657	FRW	*TCA*	TCA	CACTACTAGAAAAACAGACTTTTACGAC	***	TCA*CACTACTAGAAAAACAGACTTTTACGAC	86654	86656	86657	86684		-2408135	0	1	0	0	0	0	0	0	0
1773	NW_019674728.1	CACTACTAGAAA	CACTACTAGAAA	207080	FRW	*CAG*	CAG	CACTACTAGAAAAACAACCTTTTACGAC	***	CAG*CACTACTAGAAAAACAACCTTTTACGAC	207077	207079	207080	207107		120424	0	1	1	1	0	0	0	0	0
1774	NW_019674728.1	TTTCTAGTAGTG	CACTACTAGAAA	212281	REV	*CAG*	CTG	CACTACTAGAAAACAACCCTTTAATGAC	***	GTCATTAAAGGGTTGTTTTCTAGTAGTG*CAG	212254	212281	212282	212284		5202	1	0	1	1	1	1	1	TRUE	5202
1775	NW_019674729.1	CACTACTAGAAA	CACTACTAGAAA	186734	FRW	*AAT*	AAT	CACTACTAGAAAAACAGCCTTTTACGAC	***	AAT*CACTACTAGAAAAACAGCCTTTTACGAC	186731	186733	186734	186761		-25546	0	0	0	0	0	0	0	0	0
1776	NW_019674734.1	CACTACTAGAAA	CACTACTAGAAA	20631	FRW	*TAA*	TAA	CACTACTAGAAAACTAAGTAATTACCTA	***	TAA*CACTACTAGAAAACTAAGTAATTACCTA	20628	20630	20631	20658		-166102	0	1	0	0	0	0	0	0	0
1777	NW_019674734.1	CACTACTAGAAA	CACTACTAGAAA	24175	FRW	*AAC*	AAC	CACTACTAGAAAAACAGCCTTTTACGAC	***	AAC*CACTACTAGAAAAACAGCCTTTTACGAC	24172	24174	24175	24202		3545	1	1	1	1	0	0	0	0	0
1778	NW_019674734.1	TTTCTAGTAGTG	CACTACTAGAAA	36916	REV	*AAC*	GTT	CACTACTAGAAAAACAGCCTTTTACGAC	***	GTCGTAAAAGGCTGTTTTTCTAGTAGTG*AAC	36889	36916	36917	36919		12742	1	1	1	1	1	1	1	TRUE	12742
1779	NW_019674734.1	TTTCTAGTAGTG	CACTACTAGAAA	38638	REV	*ATA*	TAT	CACTACTAGAAAACAAAAGGTTTTGCCA	***	TGGCAAAACCTTTTGTTTTCTAGTAGTG*ATA	38611	38638	38639	38641		1723	1	1	1	1	0	0	0	0	0
1780	NW_019674734.1	TTTCTAGTAGTG	CACTACTAGAAA	222508	REV	*TTA*	TAA	CACTACTAGAAAACAACCTTTTAATGAC	***	GTCATTAAAAGGTTGTTTTCTAGTAGTG*TTA	222481	222508	222509	222511		183871	0	1	1	1	0	0	0	0	0
1781	NW_019674734.1	CACTACTAGAAA	CACTACTAGAAA	803924	FRW	*AGA*	AGA	CACTACTAGAAAAACAGCCTTTTACGAC	***	AGA*CACTACTAGAAAAACAGCCTTTTACGAC	803921	803923	803924	803951		581417	0	1	1	1	0	0	0	0	0
1782	NW_019674734.1	TTTCTAGTAGTG	CACTACTAGAAA	808924	REV	*AGA*	TCT	CACTACTAGAAAAAAGGCCTTTTACGAC	***	GTCGTAAAAGGCCTTTTTTCTAGTAGTG*AGA	808897	808924	808925	808927		5001	1	1	1	1	1	1	1	TRUE	5001
1783	NW_019674734.1	CACTACTAGAAA	CACTACTAGAAA	917940	FRW	*ATT*	ATT	CACTACTAGAAAAAAGGCCTTTTACGAC	***	ATT*CACTACTAGAAAAAAGGCCTTTTACGAC	917937	917939	917940	917967		109017	0	1	1	1	0	0	0	0	0
1784	NW_019674734.1	TTTCTAGTAGTG	CACTACTAGAAA	923580	REV	*ATT*	AAT	CACTACTAGAAAAAAGGCCTTTTACGAC	***	GTCGTAAAAGGCCTTTTTTCTAGTAGTG*ATT	923553	923580	923581	923583		5641	1	0	1	1	1	1	1	TRUE	5641
1785	NW_019674746.1	CACTACTGGAAA	CACTACTGGAAA	97267	FRW	*TGA*	TGA	CACTACTGGAAAATTGGTAATAGAGTAC	***	TGA*CACTACTGGAAAATTGGTAATAGAGTAC	97264	97266	97267	97294	TIR-B	-826312	0	1	0	0	0	0	0	0	0
1786	NW_019674746.1	TTTCTAGTAGTG	CACTACTAGAAA	103196	REV	*TGA*	TCA	CACTACTAGAAAAAGGTTAATAGAGTAC	***	GTACTCTATTAACCTTTTTCTAGTAGTG*TGA	103169	103196	103197	103199	TIR-A	5930	1	0	1	1	1	1	1	TRUE	5930
1787	NW_019674753.1	TTTCTAGTAGTG	CACTACTAGAAA	424271	REV	*GCA*	TGC	CACTACTAGAAAAACAGCATTTTACGAC	***	GTCGTAAAATGCTGTTTTTCTAGTAGTG*GCA	424244	424271	424272	424274		321076	0	1	0	0	0	0	0	0	0
1788	NW_019674753.1	CACTACTAGAAA	CACTACTAGAAA	578761	FRW	*CAC*	CAC	CACTACTAGAAAAACAGCCTTTTACGAC	***	CAC*CACTACTAGAAAAACAGCCTTTTACGAC	578758	578760	578761	578788		154491	0	1	1	1	0	0	0	0	0
1789	NW_019674753.1	CACTACTAGAAA	CACTACTAGAAA	1561968	FRW	*GGT*	GGT	CACTACTAGAAAAAAGGCCTTTTACGAC	***	GGT*CACTACTAGAAAAAAGGCCTTTTACGAC	1561965	1561967	1561968	1561995		983208	0	1	1	1	0	0	0	0	0
1790	NW_019674753.1	TTTCTAGTAGTG	CACTACTAGAAA	2760866	REV	*CTG*	CAG	CACTACTAGAAAAACAGTCTTTTACGAC	***	GTCGTAAAAGACTGTTTTTCTAGTAGTG*CTG	2760839	2760866	2760867	2760869		1198899	0	0	1	1	1	0	0	0	0
1791	NW_019674760.1	CACTACTAGAAA	CACTACTAGAAA	50124	FRW	*TTA*	TTA	CACTACTAGAAAAACAACCTTTTACGAC	***	TTA*CACTACTAGAAAAACAACCTTTTACGAC	50121	50123	50124	50151		-2710741	0	1	0	0	0	0	0	0	0
1792	NW_019674760.1	CACTACTAGAAA	CACTACTAGAAA	349306	FRW	*TTA*	TTA	CACTACTAGAAAAAAGGCCTTTTACGAC	***	TTA*CACTACTAGAAAAAAGGCCTTTTACGAC	349303	349305	349306	349333		299183	0	1	1	1	0	1	0	0	0
1793	NW_019674760.1	TTTCTAGTAGTG	CACTACTAGAAA	354174	REV	*TTA*	TAA	CACTACTAGAAAAAAGACCTTTTACGAC	***	GTCGTAAAAGGTCTTTTTTCTAGTAGTG*TTA	354147	354174	354175	354177		4869	1	0	1	1	1	1	1	TRUE	4869
1794	NW_019674773.1	CACTACTAGAAA	CACTACTAGAAA	55018	FRW	*TCG*	TCG	CACTACTAGAAAAAAGGTCTTTTACGAC	***	TCG*CACTACTAGAAAAAAGGTCTTTTACGAC	55015	55017	55018	55045		-299155	0	1	0	0	0	0	0	0	0
1795	NW_019674773.1	TTTCTAGTAGTG	CACTACTAGAAA	60862	REV	*TCG*	CGA	CACTACTAGAAAAAAGGCCTTTTACGAC	***	GTCGTAAAAGGCCTTTTTTCTAGTAGTG*TCG	60835	60862	60863	60865		5845	1	0	1	1	1	1	1	TRUE	5845
1796	NW_019674776.1	CACTACTAGAAA	CACTACTAGAAA	215751	FRW	*TAC*	TAC	CACTACTAGAAAAAAGGCCTTTTACGAC	***	TAC*CACTACTAGAAAAAAGGCCTTTTACGAC	215748	215750	215751	215778		154890	0	1	0	0	0	0	0	0	0
1797	NW_019674776.1	TTTCTAGTAGTG	CACTACTAGAAA	220856	REV	*TAC*	GTA	CACTACTAGAAAAAAGACCTNCGACGCT	***	AGCGTCGNAGGTCTTTTTTCTAGTAGTG*TAC	220829	220856	220857	220859		5106	1	1	1	1	1	1	1	TRUE	5106
1798	NW_019674776.1	CACTACTAGAAA	CACTACTAGAAA	621361	FRW	*ATC*	ATC	CACTACTAGAAAAACAGCCTTTTACGAC	***	ATC*CACTACTAGAAAAACAGCCTTTTACGAC	621358	621360	621361	621388		400506	0	0	1	1	0	0	0	0	0
1799	NW_019674778.1	TTTCTAGTAGTG	CACTACTAGAAA	476206	REV	*ATA*	TAT	CACTACTAGAAAAACAACCTTTTACGAC	***	GTCGTAAAAGGTTGTTTTTCTAGTAGTG*ATA	476179	476206	476207	476209		-145154	0	0	0	0	1	0	0	0	0
1800	NW_019674788.1	CACTACTAGAAA	CACTACTAGAAA	372107	FRW	*CCA*	CCA	CACTACTAGAAAATTAAGTAATTACCTA	***	CCA*CACTACTAGAAAATTAAGTAATTACCTA	372104	372106	372107	372134		-104098	0	1	0	0	0	0	0	0	0
1801	NW_019674788.1	TTTCTAGTAGTG	CACTACTAGAAA	375577	REV	*CCA*	TGG	CACTACTAGAAAAGGAGGGGTTTTGCCA	***	TGGCAAAACCCCTCCTTTTCTAGTAGTG*CCA	375550	375577	375578	375580		3471	1	0	1	1	1	1	1	TRUE	3471
1802	NW_019674809.1	TTTCTAGTAGTG	CACTACTAGAAA	114939	REV	*ATC*	GAT	CACTACTAGAAAAACAACCTTTTACGAC	***	GTCGTAAAAGGTTGTTTTTCTAGTAGTG*ATC	114912	114939	114940	114942		-260637	0	0	0	0	0	0	0	0	0
1803	NW_019674827.1	TTTCTAGTAGTG	CACTACTAGAAA	261777	REV	*AAA*	TTT	CACTACTAGAAAAACAACCTTTTACAAT	***	ATTGTAAAAGGTTGTTTTTCTAGTAGTG*AAA	261750	261777	261778	261780		146839	0	1	0	0	0	0	0	0	0
1804	NW_019674827.1	CACTACTAGAAA	CACTACTAGAAA	291993	FRW	*CTC*	CTC	CACTACTAGAAAAACAACCTTTTACGAC	***	CTC*CACTACTAGAAAAACAACCTTTTACGAC	291990	291992	291993	292020		30217	0	1	1	1	0	0	0	0	0
1805	NW_019674827.1	CACTACTAGAAA	CACTACTAGAAA	305476	FRW	*CCG*	CCG	CACTACTAGAAAAACAGCCTTTTACGAC	***	CCG*CACTACTAGAAAAACAGCCTTTTACGAC	305473	305475	305476	305503		13484	1	1	1	1	0	0	0	0	0
1806	NW_019674827.1	TTTCTAGTAGTG	CACTACTAGAAA	311454	REV	*TCG*	CGA	CACTACTAGAAAACAGCCCTTTAATGAC	***	GTCATTAAAGGGCTGTTTTCTAGTAGTG*TCG	311427	311454	311455	311457		5979	1	1	1	1	1	0	0	0	0
1807	NW_019674827.1	TTTCTAGTAGTG	CACTACTAGAAA	1722754	REV	*CAT*	ATG	CACTACTAGAAAAACAACCTTTTTACGA	***	TCGTAAAAAGGTTGTTTTTCTAGTAGTG*CAT	1722727	1722754	1722755	1722757		1411301	0	1	1	1	0	0	0	0	0
1808	NW_019674827.1	CACTACTAGAAA	CACTACTAGAAA	1918770	FRW	*CCT*	CCT	CACTACTAGAAAAACAGCCTTTTATGAC	***	CCT*CACTACTAGAAAAACAGCCTTTTATGAC	1918767	1918769	1918770	1918797		196017	0	1	1	1	0	0	0	0	0
1809	NW_019674827.1	CACTACTAGAAA	CACTACTAGAAA	2706740	FRW	*AGT*	AGT	CACTACTAGAAATATAGCCTTTTACGAC	***	AGT*CACTACTAGAAATATAGCCTTTTACGAC	2706737	2706739	2706740	2706767		787971	0	1	1	1	0	0	0	0	0
1810	NW_019674827.1	CACTACTAGAAA	CACTACTAGAAA	2900910	FRW	*CCT*	CCT	CACTACTAGAAAAATAGCCTTTTACGAC	***	CCT*CACTACTAGAAAAATAGCCTTTTACGAC	2900907	2900909	2900910	2900937		194171	0	1	1	1	0	0	0	0	0
1811	NW_019674827.1	TTTCTAGTAGTG	CACTACTAGAAA	2906468	REV	*CCT*	AGG	CACTACTAGAAAAACAGCCTTTTACGAC	***	GTCGTAAAAGGCTGTTTTTCTAGTAGTG*CCT	2906441	2906468	2906469	2906471		5559	1	1	1	1	1	1	1	TRUE	5559
1812	NW_019674827.1	CACTACTAGAAA	CACTACTAGAAA	3056968	FRW	*ACA*	ACA	CACTACTAGAAAAACAACATTTTTACGA	***	ACA*CACTACTAGAAAAACAACATTTTTACGA	3056965	3056967	3056968	3056995		150501	0	1	1	1	0	0	0	0	0
1813	NW_019674827.1	TTTCTAGTAGTG	CACTACTAGAAA	3075079	REV	*ACA*	TGT	CACTACTAGAAAACAACCCTTTAATGAA	***	TTCATTAAAGGGTTGTTTTCTAGTAGTG*ACA	3075052	3075079	3075080	3075082		18112	1	1	1	1	1	1	1	TRUE	18112
1814	NW_019674827.1	CACTACTAGAAA	CACTACTAGAAA	3854146	FRW	*AAG*	AAG	CACTACTAGAAAATAGACCTTTAATGAC	***	AAG*CACTACTAGAAAATAGACCTTTAATGAC	3854143	3854145	3854146	3854173		779068	0	1	1	1	0	0	0	0	0
1815	NW_019674827.1	TTTCTAGTAGTG	CACTACTAGAAA	3860322	REV	*AAG*	CTT	CACTACTAGAAAAAGGCCTTTTACGACA	***	TGTCGTAAAAGGCCTTTTTCTAGTAGTG*AAG	3860295	3860322	3860323	3860325		6177	1	0	1	1	1	1	1	TRUE	6177
1816	NW_019674846.1	CACTACTAGAAA	CACTACTAGAAA	364353	FRW	*GGA*	GGA	CACTACTAGAAAAACAGCCTTTTACGAC	***	GGA*CACTACTAGAAAAACAGCCTTTTACGAC	364350	364352	364353	364380		-3495968	0	1	0	0	0	0	0	0	0
1817	NW_019674846.1	TTTCTAGTAGTG	CACTACTAGAAA	369569	REV	*GGA*	TCC	CACTACTAGAAAAATAGCCTTTTACGAC	***	GTCGTAAAAGGCTATTTTTCTAGTAGTG*GGA	369542	369569	369570	369572		5217	1	0	1	1	1	1	1	TRUE	5217
1818	NW_019674848.1	CACTACTAGAAA	CACTACTAGAAA	75042	FRW	*CTT*	CTT	CACTACTAGAAAAACAACCTTTTATGAC	***	CTT*CACTACTAGAAAAACAACCTTTTATGAC	75039	75041	75042	75069		-294526	0	0	0	0	0	0	0	0	0
1819	NW_019674852.1	TTTCTAGTAGTG	CACTACTAGAAA	492836	REV	*TGT*	ACA	CACTACTAGAAAAATAGCCTTTTACAAC	***	GTTGTAAAAGGCTATTTTTCTAGTAGTG*TGT	492809	492836	492837	492839		417795	0	1	0	0	1	0	0	0	0
1820	NW_019674852.1	CACTACTAGAAA	CACTACTAGAAA	1021416	FRW	*TTT*	TTT	CACTACTAGAAAAACAGCCTTTTACGAC	***	TTT*CACTACTAGAAAAACAGCCTTTTACGAC	1021413	1021415	1021416	1021443		528581	0	1	1	1	0	0	0	0	0
1821	NW_019674852.1	TTTCTAGTAGTG	CACTACTAGAAA	1042988	REV	*TTT*	AAA	CACTACTAGAAAAACAGCCTTTTACGAT	***	ATCGTAAAAGGCTGTTTTTCTAGTAGTG*TTT	1042961	1042988	1042989	1042991		21573	1	1	1	1	1	1	1	TRUE	21573
1822	NW_019674852.1	CACTACTAGAAA	CACTACTAGAAA	1398510	FRW	*TCA*	TCA	CACTACTAGAAACACAACCTTTTACGAC	***	TCA*CACTACTAGAAACACAACCTTTTACGAC	1398507	1398509	1398510	1398537		355523	0	1	1	1	0	0	0	0	0
1823	NW_019674852.1	TTTCTAGTAGTG	CACTACTAGAAA	1405306	REV	*TCA*	TGA	CACTACTAGAAAAACAGCCTTTTACGAC	***	GTCGTAAAAGGCTGTTTTTCTAGTAGTG*TCA	1405279	1405306	1405307	1405309		6797	1	1	1	1	1	1	1	TRUE	6797
1824	NW_019674852.1	CACTACTAGAAA	CACTACTAGAAA	1587008	FRW	*GAA*	GAA	CACTACTAGAAAATAGCCCTTTAATGAC	***	GAA*CACTACTAGAAAATAGCCCTTTAATGAC	1587005	1587007	1587008	1587035		181703	0	1	1	1	0	0	0	0	0
1825	NW_019674852.1	CACTACTAGAAA	CACTACTAGAAA	1835893	FRW	*TTT*	TTT	CACTACTAGAAAAACAGCCTTTTACGAC	***	TTT*CACTACTAGAAAAACAGCCTTTTACGAC	1835890	1835892	1835893	1835920		248886	0	1	1	1	0	0	0	0	0
1826	NW_019674852.1	TTTCTAGTAGTG	CACTACTAGAAA	1841395	REV	*TTT*	AAA	CACTACTAGAAAAACAGCCTTTTATGAC	***	GTCATAAAAGGCTGTTTTTCTAGTAGTG*TTT	1841368	1841395	1841396	1841398		5503	1	0	1	1	1	1	1	TRUE	5503
1827	NW_019674861.1	CACTACTAGAAA	CACTACTAGAAA	143019	FRW	*TGA*	TGA	CACTACTAGAAAAAGGCCTTTTACGACG	***	TGA*CACTACTAGAAAAAGGCCTTTTACGACG	143016	143018	143019	143046		-1698375	0	1	0	0	0	0	0	0	0
1828	NW_019674861.1	TTTCTAGTAGTG	CACTACTAGAAA	146386	REV	*TGA*	TCA	CACTACTAGAAAAATAGCCTTTTACGAC	***	GTCGTAAAAGGCTATTTTTCTAGTAGTG*TGA	146359	146386	146387	146389		3368	1	1	1	1	1	1	1	TRUE	3368
1829	NW_019674861.1	CACTACTAGAAA	CACTACTAGAAA	351077	FRW	*ACA*	ACA	CACTACTAGAAAAACAGCCTTTTATGAC	***	ACA*CACTACTAGAAAAACAGCCTTTTATGAC	351074	351076	351077	351104		204692	0	0	1	1	0	0	0	0	0
1830	NW_019674870.1	CACTACTAGAAA	CACTACTAGAAA	203608	FRW	*GAC*	GAC	CACTACTAGAAAAATAGCCTTTTACGAC	***	GAC*CACTACTAGAAAAATAGCCTTTTACGAC	203605	203607	203608	203635		-147468	0	1	0	0	0	0	0	0	0
1831	NW_019674870.1	TTTCTAGTAGTG	CACTACTAGAAA	209437	REV	*GAC*	GTC	CACTACTAGAAAAACAGCCTTTTACGAC	***	GTCGTAAAAGGCTGTTTTTCTAGTAGTG*GAC	209410	209437	209438	209440		5830	1	1	1	1	1	1	1	TRUE	5830
1832	NW_019674870.1	CACTACTAGAAA	CACTACTAGAAA	309419	FRW	*CTT*	CTT	CACTACTAGAAAAAAGGCCTTTTACGAC	***	CTT*CACTACTAGAAAAAAGGCCTTTTACGAC	309416	309418	309419	309446		99983	0	0	1	1	0	0	0	0	0
1833	NW_019674873.1	CACTACTAGAAA	CACTACTAGAAA	261281	FRW	*TAA*	TAA	CACTACTAGAAAAAAAAGGCCTTTTACG	***	TAA*CACTACTAGAAAAAAAAGGCCTTTTACG	261278	261280	261281	261308		-48137	0	1	0	0	0	0	0	0	0
1834	NW_019674873.1	CACTACTAGAAA	CACTACTAGAAA	420407	FRW	*TAT*	TAT	CACTACTAGAAAAACAACCTTTTATGAC	***	TAT*CACTACTAGAAAAACAACCTTTTATGAC	420404	420406	420407	420434		159127	0	1	1	1	0	0	0	0	0
1835	NW_019674873.1	CACTACTAGAAA	CACTACTAGAAA	482130	FRW	*TAG*	TAG	CACTACTAGAAAAATAGCCTTTTACGAC	***	TAG*CACTACTAGAAAAATAGCCTTTTACGAC	482127	482129	482130	482157		61724	0	1	1	1	0	0	0	0	0
1836	NW_019674873.1	TTTCTAGTAGTG	CACTACTAGAAA	488019	REV	*TAG*	CTA	CACTACTAGAAAAACAGCCTTTTACGAC	***	GTCGTAAAAGGCTGTTTTTCTAGTAGTG*TAG	487992	488019	488020	488022		5890	1	1	1	1	1	1	1	TRUE	5890
1837	NW_019674873.1	CACTACTAGAAA	CACTACTAGAAA	2345139	FRW	*GTT*	GTT	CACTACTAGAAAAACAACCTTTTACGAC	***	GTT*CACTACTAGAAAAACAACCTTTTACGAC	2345136	2345138	2345139	2345166		1857121	0	1	1	1	0	0	0	0	0
1838	NW_019674873.1	CACTACTAGAAA	CACTACTAGAAA	2569465	FRW	*AGA*	AGA	CACTACTAGAAAAACAACATTTTATGAC	***	AGA*CACTACTAGAAAAACAACATTTTATGAC	2569462	2569464	2569465	2569492		224327	0	1	1	1	0	0	0	0	0
1839	NW_019674873.1	TTTCTAGTAGTG	CACTACTAGAAA	2573478	REV	*AGA*	TCT	CACTACTAGAAAAACAGCTTTTTACGAC	***	GTCGTAAAAAGCTGTTTTTCTAGTAGTG*AGA	2573451	2573478	2573479	2573481		4014	1	1	1	1	1	1	1	TRUE	4014
1840	NW_019674873.1	CACTACTAGAAA	CACTACTAGAAA	2942874	FRW	*AGT*	AGT	CACTACTAGAAAAACAGCCTTTTACGAC	***	AGT*CACTACTAGAAAAACAGCCTTTTACGAC	2942871	2942873	2942874	2942901		369397	0	1	1	1	0	0	0	0	0
1841	NW_019674873.1	TTCTAGTAGTG	CACTACTAGAA	2948217	REV	*AGC*	GCT	CACTACTAGAATATAGACCTTTAATGAC	***	GTCATTAAAGGTCTATATTCTAGTAGTG*AGC	2948190	2948217	2948218	2948220		5344	1	1	1	1	1	0	0	0	0
1842	NW_019674873.1	CACTACTAGAAA	CACTACTAGAAA	3054355	FRW	*NNA*	NNA	CACTACTAGAAAACTAGGGTAATAGCTA	***	NNA*CACTACTAGAAAACTAGGGTAATAGCTA	3054352	3054354	3054355	3054382		106139	0	1	1	1	0	0	0	0	0
1843	NW_019674873.1	TTTCTAGTAGTG	CACTACTAGAAA	3059634	REV	*ATA*	TAT	CACTACTAGAAAACATGGTGTTTTCCTA	***	TAGGAAAACACCATGTTTTCTAGTAGTG*ATA	3059607	3059634	3059635	3059637		5280	1	1	1	1	1	0	0	0	0
1844	NW_019674873.1	TTTCTAGTAGTG	CACTACTAGAAA	3323061	REV	*TTT*	AAA	CACTACTAGAAAAACAGCCTTTTACGAC	***	GTCGTAAAAGGCTGTTTTTCTAGTAGTG*TTT	3323034	3323061	3323062	3323064		263428	0	1	1	1	0	0	0	0	0
1845	NW_019674873.1	CACTACTAGAAA	CACTACTAGAAA	3663989	FRW	*TGG*	TGG	CACTACTAGAAAAAAAAACTTTCCTTGA	***	TGG*CACTACTAGAAAAAAAAACTTTCCTTGA	3663986	3663988	3663989	3664016		340929	0	1	1	1	0	0	0	0	0
1846	NW_019674873.1	TTTCTAGTAGTG	CACTACTAGAAA	3671720	REV	*TGG*	CCA	CACTACTAGAAAAAGGCTTTTAATGACA	***	TGTCATTAAAAGCCTTTTTCTAGTAGTG*TGG	3671693	3671720	3671721	3671723		7732	1	0	1	1	1	1	1	TRUE	7732
1847	NW_019674879.1	CACTACTAGAAA	CACTACTAGAAA	494573	FRW	*CCA*	CCA	CACTACTAGAAAAACAGTCTTTTACGAC	***	CCA*CACTACTAGAAAAACAGTCTTTTACGAC	494570	494572	494573	494600		-3177146	0	1	0	0	0	0	0	0	0
1848	NW_019674879.1	TTTCTAGTAGTG	CACTACTAGAAA	500499	REV	*CCA*	TGG	CACTACTAGAAAAATAGCCTTTTACGAC	***	GTCGTAAAAGGCTATTTTTCTAGTAGTG*CCA	500472	500499	500500	500502		5927	1	0	1	1	1	1	1	TRUE	5927
1849	NW_019674881.1	TTTCTAGTAGTG	CACTACTAGAAA	1091	REV	*CGA*	TCG	CACTACTAGAAAAACAGCCTTTTACGAT	***	ATCGTAAAAGGCTGTTTTTCTAGTAGTG*CGA	1064	1091	1092	1094		-499407	0	0	0	0	0	0	0	0	0
1850	NW_019674883.1	CACTACTAGAAA	CACTACTAGAAA	295234	FRW	*TTT*	TTT	CACTACTAGAAACTTGAGTTTCAGCTAC	***	TTT*CACTACTAGAAACTTGAGTTTCAGCTAC	295231	295233	295234	295261		294144	0	1	0	0	0	0	0	0	0
1851	NW_019674883.1	CACTACTAGAAA	CACTACTAGAAA	641463	FRW	*CTC*	CTC	CACTACTAGAAAAACAGCCTTTTACGAC	***	CTC*CACTACTAGAAAAACAGCCTTTTACGAC	641460	641462	641463	641490		346230	0	1	1	1	0	0	0	0	0
1852	NW_019674883.1	TTTCTAGTAGTG	CACTACTAGAAA	852268	REV	*AAA*	TTT	CACTACTAGAAAATAGACCTTTAATGAC	***	GTCATTAAAGGTCTATTTTCTAGTAGTG*AAA	852241	852268	852269	852271		210806	0	1	1	1	1	0	0	0	0
1853	NW_019674883.1	CACTACTAGAAA	CACTACTAGAAA	1507897	FRW	*ACG*	ACG	CACTACTAGAAAAACAGCCTTTTACAAC	***	ACG*CACTACTAGAAAAACAGCCTTTTACAAC	1507894	1507896	1507897	1507924		655630	0	1	1	1	0	0	0	0	0
1854	NW_019674883.1	TTTCTAGTAGTG	CACTACTAGAAA	1514074	REV	*ACG*	CGT	CACTACTAGAAAAACAGCCTTTTACGAC	***	GTCGTAAAAGGCTGTTTTTCTAGTAGTG*ACG	1514047	1514074	1514075	1514077		6178	1	0	1	1	1	1	1	TRUE	6178
1855	NW_019674884.1	CACTACTAGAAA	CACTACTAGAAA	55211	FRW	*AAG*	AAG	CACTACTAGAAAAACAGCCTTTTACGAC	***	AAG*CACTACTAGAAAAACAGCCTTTTACGAC	55208	55210	55211	55238		-1458862	0	1	0	0	0	0	0	0	0
1856	NW_019674884.1	TTTCTAGTAGTG	CACTACTAGAAA	60557	REV	*AAG*	CTT	CACTACTAGAAAAAAAGGCCTTTTACGA	***	TCGTAAAAGGCCTTTTTTTCTAGTAGTG*AAG	60530	60557	60558	60560		5347	1	0	1	1	1	1	1	TRUE	5347
1857	NW_019674889.1	TTTCTAGTAGTG	CACTACTAGAAA	1205131	REV	*CTT*	AAG	CACTACTAGAAAAACAGCCTTTTACGAC	***	GTCGTAAAAGGCTGTTTTTCTAGTAGTG*CTT	1205104	1205131	1205132	1205134		1144575	0	0	0	0	0	0	0	0	0
1858	NW_019674898.1	TTTCTAGTAGTG	CACTACTAGAAA	1244	REV	*GGA*	TCC	CACTACTAGAAAAACAACATTTTACGAC	***	GTCGTAAAATGTTGTTTTTCTAGTAGTG*GGA	1217	1244	1245	1247		-1203886	0	0	0	0	0	0	0	0	0
1859	NW_019674904.1	CACTACTAGAAA	CACTACTAGAAA	233489	FRW	*TCT*	TCT	CACTACTAGAAAATAGACCTTTAATGAC	***	TCT*CACTACTAGAAAATAGACCTTTAATGAC	233486	233488	233489	233516		232246	0	1	0	0	0	0	0	0	0
1860	NW_019674904.1	TTTCTAGTAGTG	CACTACTAGAAA	237847	REV	*TCT*	AGA	CACTACTAGAAAACAGCCTTTTAAGACG	***	CGTCTTAAAAGGCTGTTTTCTAGTAGTG*TCT	237820	237847	237848	237850		4359	1	1	1	1	1	1	1	TRUE	4359
1861	NW_019674904.1	TTTCTAGTAGTG	CACTACTAGAAA	688955	REV	*AGG*	CCT	CACTACTAGAAAAACAGCCTTTTACGAC	***	GTCGTAAAAGGCTGTTTTTCTAGTAGTG*AGG	688928	688955	688956	688958		451109	0	0	1	1	0	0	0	0	0
1862	NW_019674910.1	TTTCTAGTAGTG	CACTACTAGAAA	1878	REV	*CCA*	TGG	CACTACTAGAAAACATCCCTTTAATGAC	***	GTCATTAAAGGGATGTTTTCTAGTAGTG*CCA	1851	1878	1879	1881		-687076	0	0	0	0	0	0	0	0	0
1863	NW_019674927.1	CACTACTAGAAA	CACTACTAGAAA	123138	FRW	*TTG*	TTG	CACTACTAGAAAACATACCTTAATGACG	***	TTG*CACTACTAGAAAACATACCTTAATGACG	123135	123137	123138	123165		121261	0	1	0	0	0	0	0	0	0
1864	NW_019674927.1	TTTCTAGTAGTG	CACTACTAGAAA	131048	REV	*TTG*	CAA	CACTACTAGAAAAAGGCCTTTTACGACG	***	CGTCGTAAAAGGCCTTTTTCTAGTAGTG*TTG	131021	131048	131049	131051		7911	1	1	1	1	1	1	1	TRUE	7911
1865	NW_019674927.1	TTTCTAGTAGTG	CACTACTAGAAA	171017	REV	*ACT*	AGT	CACTACTAGAAAAAAGGCCTTTTACGAC	***	GTCGTAAAAGGCCTTTTTTCTAGTAGTG*ACT	170990	171017	171018	171020		39970	0	1	1	1	0	0	0	0	0
1866	NW_019674927.1	CACTACTAGAAA	CACTACTAGAAA	1604148	FRW	*CAG*	CAG	CACTACTAGAAAAACAGCCTTTTACGAC	***	CAG*CACTACTAGAAAAACAGCCTTTTACGAC	1604145	1604147	1604148	1604175		1433132	0	1	1	1	0	0	0	0	0
1867	NW_019674927.1	TTTCTAGTAGTG	CACTACTAGAAA	2029022	REV	*AGA*	TCT	CACTACTAGAAAAAAGGCCTTTAATGAC	***	GTCATTAAAGGCCTTTTTTCTAGTAGTG*AGA	2028995	2029022	2029023	2029025		424875	0	1	1	1	1	0	0	0	0
1868	NW_019674927.1	TTTCTAGTAGTG	CACTACTAGAAA	2181436	REV	*AGA*	TCT	CACTACTAGAAAATAGACCTTTAATGAC	***	GTCATTAAAGGTCTATTTTCTAGTAGTG*AGA	2181409	2181436	2181437	2181439		152415	0	1	1	1	0	1	0	0	0
1869	NW_019674927.1	TTTCTAGTAGTG	CACTACTAGAAA	2330272	REV	*ATT*	AAT	CACTACTAGAAAAACAACCTTTTACGAC	***	GTCGTAAAAGGTTGTTTTTCTAGTAGTG*ATT	2330245	2330272	2330273	2330275		148837	0	1	1	1	0	0	0	0	0
1870	NW_019674927.1	CACTACTCGAAA	CACTACTCGAAA	2397624	FRW	*TTA*	TTA	CACTACTCGAAAACAGCCCTTTAATGAC	***	TTA*CACTACTCGAAAACAGCCCTTTAATGAC	2397621	2397623	2397624	2397651		67353	0	1	1	1	0	0	0	0	0
1871	NW_019674927.1	TTTCTAGTAGTG	CACTACTAGAAA	2415013	REV	*TTA*	TAA	CACTACTAGAAAAACACCCATTTACAAC	***	GTTGTAAATGGGTGTTTTTCTAGTAGTG*TTA	2414986	2415013	2415014	2415016		17390	1	1	1	1	1	1	1	TRUE	17390
1872	NW_019674927.1	CACTACTAGAAA	CACTACTAGAAA	2553508	FRW	*ACG*	ACG	CACTACTAGAAAAACAACCTTTTACGAC	***	ACG*CACTACTAGAAAAACAACCTTTTACGAC	2553505	2553507	2553508	2553535		138496	0	0	1	1	0	0	0	0	0
1873	NW_019674934.1	TTTCTAGTAGTG	CACTACTAGAAA	318108	REV	*CAG*	CTG	CACTACTAGAAAAACAGCCTTTTACGAC	***	GTCGTAAAAGGCTGTTTTTCTAGTAGTG*CAG	318081	318108	318109	318111		-2235399	0	0	0	0	1	0	0	0	0
1874	NW_019674945.1	CACTACTAGAAA	CACTACTAGAAA	36625	FRW	*TAT*	TAT	CACTACTAGAAAAACAGCCTTTTACGAC	***	TAT*CACTACTAGAAAAACAGCCTTTTACGAC	36622	36624	36625	36652		-281482	0	1	0	0	0	0	0	0	0
1875	NW_019674945.1	TTTCTAGTAGTG	CACTACTAGAAA	40552	REV	*TAT*	ATA	CACTACTAGAAAAACAGCCTTTTACGAC	***	GTCGTAAAAGGCTGTTTTTCTAGTAGTG*TAT	40525	40552	40553	40555		3928	1	0	1	1	1	1	1	TRUE	3928
1876	NW_019674948.1	CACTACTAGAAA	CACTACTAGAAA	336591	FRW	*ACG*	ACG	CACTACTAGAAAAACAGCCTTTTACGAC	***	ACG*CACTACTAGAAAAACAGCCTTTTACGAC	336588	336590	336591	336618		296040	0	1	0	0	0	0	0	0	0
1877	NW_019674948.1	CACTACTAGAAA	CACTACTAGAAA	358136	FRW	*TGT*	TGT	CACTACTAGAAAACAGCCCATTAATGAC	***	TGT*CACTACTAGAAAACAGCCCATTAATGAC	358133	358135	358136	358163		21546	1	1	1	1	0	0	0	0	0
1878	NW_019674948.1	TTTCTAGTAGTG	CACTACTAGAAA	363931	REV	*TGT*	ACA	CACTACTAGAAAAACAACCTTTTACGAC	***	GTCGTAAAAGGTTGTTTTTCTAGTAGTG*TGT	363904	363931	363932	363934		5796	1	0	1	1	1	1	1	TRUE	5796
1879	NW_019674954.1	CACTACTAGAAA	CACTACTAGAAA	53313	FRW	*TAA*	TAA	CACTACTAGAAAAACAACATTTTACGAC	***	TAA*CACTACTAGAAAAACAACATTTTACGAC	53310	53312	53313	53340		-310617	0	1	0	0	0	0	0	0	0
1880	NW_019674954.1	TTTCTAGTAGTG	CACTACTAGAAA	59659	REV	*TAA*	TTA	CACTACTAGAAAAAAGCCCTTTAATGAC	***	GTCATTAAAGGGCTTTTTTCTAGTAGTG*TAA	59632	59659	59660	59662		6347	1	1	1	1	1	1	1	TRUE	6347
1881	NW_019674954.1	CACTACTAGAAA	CACTACTAGAAA	358966	FRW	*CTT*	CTT	CACTACTAGAAAAACAGCCTTTTACGAC	***	CTT*CACTACTAGAAAAACAGCCTTTTACGAC	358963	358965	358966	358993		299308	0	1	1	1	0	0	0	0	0
1882	NW_019674954.1	TTTCTAGTAGTG	CACTACTAGAAA	967139	REV	*ATG*	CAT	CACTACTAGAAAAACATCCTTTTACGAC	***	GTCGTAAAAGGATGTTTTTCTAGTAGTG*ATG	967112	967139	967140	967142		608174	0	1	1	1	1	0	0	0	0
1883	NW_019674954.1	CACTACTAGAAA	CACTACTAGAAA	979997	FRW	*AGC*	AGC	CACTACTAGAAAAATAGCTTTTTATGAC	***	AGC*CACTACTAGAAAAATAGCTTTTTATGAC	979994	979996	979997	980024		12859	1	1	1	1	0	0	0	0	0
1884	NW_019674954.1	TTTCTAGTAGTG	CACTACTAGAAA	983578	REV	*AGC*	GCT	CACTACTAGAAAAATACCCTTTAATGAC	***	GTCATTAAAGGGTATTTTTCTAGTAGTG*AGC	983551	983578	983579	983581		3582	1	1	1	1	1	1	1	TRUE	3582
1885	NW_019674954.1	CACTACTAGAAA	CACTACTAGAAA	1224046	FRW	*AGT*	AGT	CACTACTAGAAAAACAGCCTTTTACGAC	***	AGT*CACTACTAGAAAAACAGCCTTTTACGAC	1224043	1224045	1224046	1224073		240469	0	1	1	1	0	0	0	0	0
1886	NW_019674954.1	TTTCTAGTAGTG	CACTACTAGAAA	1229225	REV	*AGT*	ACT	CACTACTAGAAAAACAGCCTTTAATGAC	***	GTCATTAAAGGCTGTTTTTCTAGTAGTG*AGT	1229198	1229225	1229226	1229228		5180	1	1	1	1	1	1	1	TRUE	5180
1887	NW_019674954.1	CACTACTAGAAA	CACTACTAGAAA	1443891	FRW	*ACG*	ACG	CACTACTAGAAAAACAGCCTTTTACGAC	***	ACG*CACTACTAGAAAAACAGCCTTTTACGAC	1443888	1443890	1443891	1443918		214667	0	1	1	1	0	0	0	0	0
1888	NW_019674954.1	TTTCTAGTAGTG	CACTACTAGAAA	1449336	REV	*ACG*	CGT	CACTACTAGAAAACAGACCTTTAATGAC	***	GTCATTAAAGGTCTGTTTTCTAGTAGTG*ACG	1449309	1449336	1449337	1449339		5446	1	0	1	1	1	1	1	TRUE	5446
1889	NW_019674955.1	CACTACTAGAAA	CACTACTAGAAA	88340	FRW	*TTT*	TTT	CACTACTAGAAAAACAGCCTTTTACGGC	***	TTT*CACTACTAGAAAAACAGCCTTTTACGGC	88337	88339	88340	88367		-1360995	0	0	0	0	0	0	0	0	0
1890	NW_019674966.1	CACTACTAGAAA	CACTACTAGAAA	90970	FRW	*GTT*	GTT	CACTACTAGAAAAACAGCCTTTTACGAT	***	GTT*CACTACTAGAAAAACAGCCTTTTACGAT	90967	90969	90970	90997		2631	1	1	0	0	0	0	0	0	0
1891	NW_019674966.1	CACTACTAGAAA	CACTACTAGAAA	165789	FRW	*GTC*	GTC	CACTACTAGAAAAACAGCCTTTTACGAC	***	GTC*CACTACTAGAAAAACAGCCTTTTACGAC	165786	165788	165789	165816		74820	0	0	1	1	0	0	0	0	0
1892	NW_019674973.1	CACTACTAGAAA	CACTACTAGAAA	122989	FRW	*AAT*	AAT	CACTACTAGAAAAACAACCTTTAATGAC	***	AAT*CACTACTAGAAAAACAACCTTTAATGAC	122986	122988	122989	123016		-42799	0	1	0	0	0	0	0	0	0
1893	NW_019674973.1	TTTCTAGTAGTG	CACTACTAGAAA	128053	REV	*AAT*	ATT	CACTACTAGAAAAACAGCCTTTTACGAC	***	GTCGTAAAAGGCTGTTTTTCTAGTAGTG*AAT	128026	128053	128054	128056		5065	1	1	1	1	1	1	1	TRUE	5065
1894	NW_019674973.1	TTTCTAGTAGTG	CACTACTAGAAA	173330	REV	*AGC*	GCT	CACTACTAGAAAAAAGGCCTTTTACGAC	***	GTCGTAAAAGGCCTTTTTTCTAGTAGTG*AGC	173303	173330	173331	173333		45278	0	0	1	1	0	0	0	0	0
1895	NW_019674981.1	CACTACTAGAAA	CACTACTAGAAA	110784	FRW	*CCA*	CCA	CACTACTAGAAAAATAGCCTTTTACGAC	***	CCA*CACTACTAGAAAAATAGCCTTTTACGAC	110781	110783	110784	110811		-62545	0	1	0	0	0	0	0	0	0
1896	NW_019674981.1	CACTACTAGAAA	CACTACTAGAAA	193129	FRW	*CAA*	CAA	CACTACTAGAAAAAAGACCTTTAATGAC	***	CAA*CACTACTAGAAAAAAGACCTTTAATGAC	193126	193128	193129	193156		82346	0	1	1	1	0	0	0	0	0
1897	NW_019674981.1	TTTCTAGTAGTG	CACTACTAGAAA	197933	REV	*CAA*	TTG	CACTACTAGAAAAAAGGCCTTTTACGAC	***	GTCGTAAAAGGCCTTTTTTCTAGTAGTG*CAA	197906	197933	197934	197936		4805	1	0	1	1	1	1	1	TRUE	4805
1898	NW_019674993.1	CACTACTAGAAA	CACTACTAGAAA	742621	FRW	*AGT*	AGT	CACTACTAGAAAAACAGCCTTTTACGAC	***	AGT*CACTACTAGAAAAACAGCCTTTTACGAC	742618	742620	742621	742648		544689	0	0	0	0	0	0	0	0	0
1899	NW_019675006.1	CACTACTAGAAA	CACTACTAGAAA	403829	FRW	*AAC*	AAC	CACTACTAGAAAAATAGCCTTTTACGAC	***	AAC*CACTACTAGAAAAATAGCCTTTTACGAC	403826	403828	403829	403856		-338791	0	0	0	0	0	0	0	0	0
1900	NW_019675017.1	CACTACTAGAAA	CACTACTAGAAA	151556	FRW	*CGA*	CGA	CACTACTAGAAAACAACCCTTTAATGAC	***	CGA*CACTACTAGAAAACAACCCTTTAATGAC	151553	151555	151556	151583		-252272	0	1	0	0	0	0	0	0	0
1901	NW_019675017.1	TTTCTAGTAGTG	CACTACTAGAAA	172915	REV	*CGA*	TCG	CACTACTAGAAAAACAGCCTTTTACGAC	***	GTCGTAAAAGGCTGTTTTTCTAGTAGTG*CGA	172888	172915	172916	172918		21360	1	0	1	1	1	1	1	TRUE	21360
1902	NW_019675019.1	CACTACTAGAAA	CACTACTAGAAA	23116	FRW	*AAA*	AAA	CACTACTAGAAAACTGCCCTTTAATGAC	***	AAA*CACTACTAGAAAACTGCCCTTTAATGAC	23113	23115	23116	23143		-149798	0	1	0	0	0	0	0	0	0
1903	NW_019675019.1	TTTCTAGTAGTG	CACTACTAGAAA	55806	REV	*AAA*	TTT	CACTACTAGAAAAACAGCCTTTTACGAC	***	GTCGTAAAAGGCTGTTTTTCTAGTAGTG*AAA	55779	55806	55807	55809		32691	0	0	1	1	1	1	0	0	0
1904	NW_019675023.1	CACTACTAGAAA	CACTACTAGAAA	1106605	FRW	*AAT*	AAT	CACTACTAGAAAAACAGCCTTTTACGAC	***	AAT*CACTACTAGAAAAACAGCCTTTTACGAC	1106602	1106604	1106605	1106632		1050800	0	1	0	0	0	0	0	0	0
1905	NW_019675023.1	TTTCTAGTAGTG	CACTACTAGAAA	1114231	REV	*AAT*	ATT	CACTACTAGAAAAAAGGCCTTTAATGAC	***	GTCATTAAAGGCCTTTTTTCTAGTAGTG*AAT	1114204	1114231	1114232	1114234		7627	1	1	1	1	1	1	1	TRUE	7627
1906	NW_019675023.1	CACTACTAGAAA	CACTACTAGAAA	1938153	FRW	*TTT*	TTT	CACTACTAGAAAACAACCCTTTAATGAC	***	TTT*CACTACTAGAAAACAACCCTTTAATGAC	1938150	1938152	1938153	1938180		823923	0	1	1	1	0	0	0	0	0
1907	NW_019675023.1	TTTCTAGTAGTG	CACTACTAGAAA	1943770	REV	*TTT*	AAA	CACTACTAGAAAAACAACCTTTTACGAT	***	ATCGTAAAAGGTTGTTTTTCTAGTAGTG*TTT	1943743	1943770	1943771	1943773		5618	1	0	1	1	1	1	1	TRUE	5618
1908	NW_019675025.1	CACTACTAGAAA	CACTACTAGAAA	297967	FRW	*CCG*	CCG	CACTACTAGAAAAATAGCCTTTTACGAC	***	CCG*CACTACTAGAAAAATAGCCTTTTACGAC	297964	297966	297967	297994		-1645802	0	1	0	0	0	0	0	0	0
1909	NW_019675025.1	TTTCTAGTAGTG	CACTACTAGAAA	305141	REV	*CCG*	CGG	CACTACTAGAAAAACAGCCTTTTACGAC	***	GTCGTAAAAGGCTGTTTTTCTAGTAGTG*CCG	305114	305141	305142	305144		7175	1	1	1	1	1	1	1	TRUE	7175
1910	NW_019675025.1	CACTACTAGAAA	CACTACTAGAAA	404709	FRW	*TTA*	TTA	CACTACTAGAAAAACAGCCTTTTACGAC	***	TTA*CACTACTAGAAAAACAGCCTTTTACGAC	404706	404708	404709	404736		99569	0	1	1	1	0	0	0	0	0
1911	NW_019675025.1	TTCTAGTAGTG	CACTACTAGAA	409627	REV	*TTA*	TAA	CACTACTAGAATATATGCCTTTAATGAC	***	GTCATTAAAGGCATATATTCTAGTAGTG*TTA	409600	409627	409628	409630		4919	1	1	1	1	1	1	1	TRUE	4919
1912	NW_019675025.1	CACTACTAGAAA	CACTACTAGAAA	596996	FRW	*CAA*	CAA	CACTACTAGAAAACAGCCCTTTAATGAC	***	CAA*CACTACTAGAAAACAGCCCTTTAATGAC	596993	596995	596996	597023		187370	0	1	1	1	0	0	0	0	0
1913	NW_019675025.1	TTTCTAGTAGTG	CACTACTAGAAA	602258	REV	*CAA*	TTG	CACTACTAGAAAAACAGCCTTTTACGAC	***	GTCGTAAAAGGCTGTTTTTCTAGTAGTG*CAA	602231	602258	602259	602261		5263	1	1	1	1	1	1	1	TRUE	5263
1914	NW_019675025.1	CACTACTAGAAA	CACTACTAGAAA	856400	FRW	*TAA*	TAA	CACTACTAGAAAAACAGCCTTTTACGAC	***	TAA*CACTACTAGAAAAACAGCCTTTTACGAC	856397	856399	856400	856427		254143	0	1	1	1	0	0	0	0	0
1915	NW_019675025.1	TTTCTAGTAGTG	CACTACTAGAAA	862684	REV	*TAT*	ATA	CACTACTAGAAAAACAGCCTTTTACGAC	***	GTCGTAAAAGGCTGTTTTTCTAGTAGTG*TAT	862657	862684	862685	862687		6285	1	1	1	1	1	0	0	0	0
1916	NW_019675025.1	CACTACTAGAAA	CACTACTAGAAA	923234	FRW	*CTA*	CTA	CACTACTAGAAAACAAACCTTTAATGAC	***	CTA*CACTACTAGAAAACAAACCTTTAATGAC	923231	923233	923234	923261		60551	0	1	1	1	0	0	0	0	0
1917	NW_019675025.1	CACTACTAGAAA	CACTACTAGAAA	1009544	FRW	*TGT*	TGT	CACTACTAGAAAAACAGCCTTTTACGAC	***	TGT*CACTACTAGAAAAACAGCCTTTTACGAC	1009541	1009543	1009544	1009571		86311	0	1	1	1	0	0	0	0	0
1918	NW_019675025.1	TTTCTAGTAGTG	CACTACTAGAAA	1014239	REV	*TGT*	ACA	CACTACTAGAAAAACAGCCTTTTACGAC	***	GTCGTAAAAGGCTGTTTTTCTAGTAGTG*TGT	1014212	1014239	1014240	1014242		4696	1	1	1	1	1	1	1	TRUE	4696
1919	NW_019675025.1	CACTACTAGAAA	CACTACTAGAAA	1038929	FRW	*GTG*	GTG	CACTACTAGAAAAAAGCCCTTTAATGAC	***	GTG*CACTACTAGAAAAAAGCCCTTTAATGAC	1038926	1038928	1038929	1038956		24691	1	1	1	1	0	0	0	0	0
1920	NW_019675025.1	CACTACTAGAAA	CACTACTAGAAA	1470326	FRW	*GAC*	GAC	CACTACTAGAAAAACAGCCTTTTACGAC	***	GAC*CACTACTAGAAAAACAGCCTTTTACGAC	1470323	1470325	1470326	1470353		431398	0	1	1	1	0	0	0	0	0
1921	NW_019675025.1	TTTCTAGTAGTG	CACTACTAGAAA	1477221	REV	*GAC*	GTC	CACTACTAGAAAAACAACCTTTTACGAC	***	GTCGTAAAAGGTTGTTTTTCTAGTAGTG*GAC	1477194	1477221	1477222	1477224		6896	1	1	1	1	1	1	1	TRUE	6896
1922	NW_019675025.1	CACTACTAGAAA	CACTACTAGAAA	2162994	FRW	*AAT*	AAT	CACTACTAGAAAAACAGCCTTTTACGAC	***	AAT*CACTACTAGAAAAACAGCCTTTTACGAC	2162991	2162993	2162994	2163021		685774	0	1	1	1	0	0	0	0	0
1923	NW_019675025.1	TTTCTAGTAGTG	CACTACTAGAAA	2168557	REV	*CAT*	ATG	CACTACTAGAAAATAGACCTTTAATGAC	***	GTCATTAAAGGTCTATTTTCTAGTAGTG*CAT	2168530	2168557	2168558	2168560		5564	1	1	1	1	1	0	0	0	0
1924	NW_019675025.1	CACTACTAGAAA	CACTACTAGAAA	2943120	FRW	*AAA*	AAA	CACTACTAGAAATGGCCCTTTTAAGGAC	***	AAA*CACTACTAGAAATGGCCCTTTTAAGGAC	2943117	2943119	2943120	2943147		774564	0	1	1	1	0	0	0	0	0
1925	NW_019675025.1	TTTCTAGTAGTG	CACTACTAGAAA	2947871	REV	*AAA*	TTT	CACTACTAGAAAACAGCCTTTTACGACG	***	CGTCGTAAAAGGCTGTTTTCTAGTAGTG*AAA	2947844	2947871	2947872	2947874		4752	1	1	1	1	1	1	1	TRUE	4752
1926	NW_019675025.1	CACTACTAGAAA	CACTACTAGAAA	2954695	FRW	*AAA*	AAA	CACTACTAGAAATGGCCCTTTTAAGGAC	***	AAA*CACTACTAGAAATGGCCCTTTTAAGGAC	2954692	2954694	2954695	2954722		6825	1	1	1	1	0	1	0	0	0
1927	NW_019675025.1	CACTACTAGAAA	CACTACTAGAAA	4494386	FRW	*ATC*	ATC	CACTACTAGAAAAAAGGCCTTTTACGAC	***	ATC*CACTACTAGAAAAAAGGCCTTTTACGAC	4494383	4494385	4494386	4494413		1539692	0	1	1	1	0	0	0	0	0
1928	NW_019675025.1	TTTCTAGTAGTG	CACTACTAGAAA	4821772	REV	*NNN*	NNN	CACTACTAGAAAAACAGCCTTTTACGAC	***	GTCGTAAAAGGCTGTTTTTCTAGTAGTG*NNN	4821745	4821772	4821773	4821775		327387	0	0	1	1	1	0	0	0	0
1929	NW_019675027.1	TTTCTAGTAGTG	CACTACTAGAAA	191566	REV	*ATC*	GAT	CACTACTAGAAAAACAGCCTTTTACGAC	***	GTCGTAAAAGGCTGTTTTTCTAGTAGTG*ATC	191539	191566	191567	191569		-4630205	0	1	0	0	0	0	0	0	0
1930	NW_019675027.1	CACTACTAGAAA	CACTACTAGAAA	347901	FRW	*CAA*	CAA	CACTACTAGAAAACAGCCTTTTACGACG	***	CAA*CACTACTAGAAAACAGCCTTTTACGACG	347898	347900	347901	347928		156336	0	1	1	1	0	0	0	0	0
1931	NW_019675027.1	TTTCTAGTAGTG	CACTACTAGAAA	356732	REV	*CAA*	TTG	CACTACTAGAAAATAGACCTTTAATGAC	***	GTCATTAAAGGTCTATTTTCTAGTAGTG*CAA	356705	356732	356733	356735		8832	1	0	1	1	1	1	1	TRUE	8832
1932	NW_019675028.1	CACTACTAGAAA	CACTACTAGAAA	375198	FRW	*ACG*	ACG	CACTACTAGAAAAAAGGCCTTTTACGAC	***	ACG*CACTACTAGAAAAAAGGCCTTTTACGAC	375195	375197	375198	375225		18467	1	1	0	0	0	0	0	0	0
1933	NW_019675028.1	TTTCTAGTAGTG	CACTACTAGAAA	380390	REV	*ACT*	AGT	CACTACTAGAAAAAAGACCTTTTACGAC	***	GTCGTAAAAGGTCTTTTTTCTAGTAGTG*ACT	380363	380390	380391	380393		5193	1	1	1	1	1	0	0	0	0
1934	NW_019675028.1	CACTACTAGAAA	CACTACTAGAAA	964091	FRW	*AAC*	AAC	CACTACTAGAAAAAAGGCCTTTTACGAC	***	AAC*CACTACTAGAAAAAAGGCCTTTTACGAC	964088	964090	964091	964118		583702	0	1	1	1	0	0	0	0	0
1935	NW_019675028.1	CACTACTAGAAA	CACTACTAGAAA	1907254	FRW	*TGT*	TGT	CACTACTAGAAAAACAGCCTTTTACGAC	***	TGT*CACTACTAGAAAAACAGCCTTTTACGAC	1907251	1907253	1907254	1907281		943164	0	1	1	1	0	0	0	0	0
1936	NW_019675028.1	TTTCTAGTAGTG	CACTACTAGAAA	1916190	REV	*TGT*	ACA	CACTACTAGAAAAACAGCATTTTACGAC	***	GTCGTAAAATGCTGTTTTTCTAGTAGTG*TGT	1916163	1916190	1916191	1916193		8937	1	1	1	1	1	1	1	TRUE	8937
1937	NW_019675028.1	CACTACTAGAAA	CACTACTAGAAA	2083874	FRW	*ATG*	ATG	CACTACTAGAAAAACAGCCTTTTACGAC	***	ATG*CACTACTAGAAAAACAGCCTTTTACGAC	2083871	2083873	2083874	2083901		167685	0	1	1	1	0	0	0	0	0
1938	NW_019675028.1	CACTACTAGAAA	CACTACTAGAAA	3343093	FRW	*GCG*	GCG	CACTACTAGAAAAACAACCTTTTACGAC	***	GCG*CACTACTAGAAAAACAACCTTTTACGAC	3343090	3343092	3343093	3343120		1259220	0	0	1	1	0	0	0	0	0
1939	NW_019675059.1	CACTACTAGAAA	CACTACTAGAAA	170853	FRW	*TTC*	TTC	CACTACTAGAAAAATACCCTTTAATGAC	***	TTC*CACTACTAGAAAAATACCCTTTAATGAC	170850	170852	170853	170880		-3172239	0	1	0	0	0	0	0	0	0
1940	NW_019675059.1	TTTCTAGTAGTG	CACTACTAGAAA	176075	REV	*TTC*	GAA	CACTACTAGAAAAACAGCCTTTTACGAC	***	GTCGTAAAAGGCTGTTTTTCTAGTAGTG*TTC	176048	176075	176076	176078		5223	1	1	1	1	1	1	1	TRUE	5223
1941	NW_019675059.1	CACTACTAGAAA	CACTACTAGAAA	1841000	FRW	*TAT*	TAT	CACTACTAGAAAAACAGCCTTTTACGAC	***	TAT*CACTACTAGAAAAACAGCCTTTTACGAC	1840997	1840999	1841000	1841027		1664926	0	1	1	1	0	0	0	0	0
1942	NW_019675059.1	TTTCTAGTAGTG	CACTACTAGAAA	2069787	REV	*TAG*	CTA	CACTACTAGAAAACAGTCCTTTAATGAC	***	GTCATTAAAGGACTGTTTTCTAGTAGTG*TAG	2069760	2069787	2069788	2069790		228788	0	1	1	1	1	0	0	0	0
1943	NW_019675059.1	CACTACTAGAAA	CACTACTAGAAA	2152410	FRW	*CTA*	CTA	CACTACTAGAAAAAGGTTAATAGAGTAC	***	CTA*CACTACTAGAAAAAGGTTAATAGAGTAC	2152407	2152409	2152410	2152437	TIR-A	82624	0	1	1	1	0	0	0	0	0
1944	NW_019675059.1	TTTCCAGTAGTG	CACTACTGGAAA	2159893	REV	*CTA*	TAG	CACTACTGGAAAACAGGCTATACAGTAC	***	GTACTGTATAGCCTGTTTTCCAGTAGTG*CTA	2159866	2159893	2159894	2159896		7484	1	1	1	1	1	1	1	TRUE	7484
1945	NW_019675059.1	CACTACTAGAAA	CACTACTAGAAA	2440675	FRW	*TGA*	TGA	CACTACTAGAAAAACAGTCTTTTACGAC	***	TGA*CACTACTAGAAAAACAGTCTTTTACGAC	2440672	2440674	2440675	2440702		280783	0	1	1	1	0	0	0	0	0
1946	NW_019675059.1	CACTACTAGAAA	CACTACTAGAAA	2542919	FRW	*TTA*	TTA	CACTACTAGAAAAAAGGCCTTTTACGAC	***	TTA*CACTACTAGAAAAAAGGCCTTTTACGAC	2542916	2542918	2542919	2542946		102245	0	1	1	1	0	0	0	0	0
1947	NW_019675059.1	TTTCTAGTAGTG	CACTACTAGAAA	2547459	REV	*TTA*	TAA	CACTACTAGAAAAACAGCCTTTAATGAC	***	GTCATTAAAGGCTGTTTTTCTAGTAGTG*TTA	2547432	2547459	2547460	2547462		4541	1	0	1	1	1	1	1	TRUE	4541
1948	NW_019675060.1	TTTCTAGTAGTG	CACTACTAGAAA	307105	REV	*AAC*	GTT	CACTACTAGAAAAACAGCCTTTTACGAC	***	GTCGTAAAAGGCTGTTTTTCTAGTAGTG*AAC	307078	307105	307106	307108		-2240353	0	0	0	0	0	0	0	0	0
1949	NW_019675069.1	CACTACTAGAAA	CACTACTAGAAA	20565	FRW	*TAG*	TAG	CACTACTAGAAAAACAGCCTTTTACGAC	***	TAG*CACTACTAGAAAAACAGCCTTTTACGAC	20562	20564	20565	20592		-286539	0	1	0	0	0	0	0	0	0
1950	NW_019675069.1	TTTCTAGTAGTG	CACTACTAGAAA	28127	REV	*TAG*	CTA	CACTACTAGAAAATAGCCCTTTAATGAC	***	GTCATTAAAGGGCTATTTTCTAGTAGTG*TAG	28100	28127	28128	28130		7563	1	0	1	1	1	1	1	TRUE	7563
1951	NW_019675073.1	CACTACTAGAAA	CACTACTAGAAA	192130	FRW	*NNA*	NNA	CACTACTAGAAAAAAGGCCTTTTACGAC	***	NNA*CACTACTAGAAAAAAGGCCTTTTACGAC	192127	192129	192130	192157		164004	0	1	0	0	0	0	0	0	0
1952	NW_019675073.1	TTTCTAGTAGTG	CACTACTAGAAA	260069	REV	*TTT*	AAA	CACTACTAGAAAAACAGCCTTTTACGAC	***	GTCGTAAAAGGCTGTTTTTCTAGTAGTG*TTT	260042	260069	260070	260072		67940	0	1	1	1	1	0	0	0	0
1953	NW_019675073.1	CACTACTAGAAA	CACTACTAGAAA	387261	FRW	*GAA*	GAA	CACTACTAGAAACCAAACCTTCTGCGAC	***	GAA*CACTACTAGAAACCAAACCTTCTGCGAC	387258	387260	387261	387288		127193	0	1	1	1	0	0	0	0	0
1954	NW_019675073.1	TTTCTAGTAGTG	CACTACTAGAAA	471622	REV	*GTC*	GAC	CACTACTAGAAAAAAGCCCTTTAATGAC	***	GTCATTAAAGGGCTTTTTTCTAGTAGTG*GTC	471595	471622	471623	471625		84362	0	1	1	1	1	0	0	0	0
1955	NW_019675073.1	CACTACTAGAAA	CACTACTAGAAA	580775	FRW	*TTA*	TTA	CACTACTAGAAAAACAACCTTTTACGAC	***	TTA*CACTACTAGAAAAACAACCTTTTACGAC	580772	580774	580775	580802		109154	0	0	1	1	0	0	0	0	0
1956	NW_019675078.1	CACTACTAGAAA	CACTACTAGAAA	84774	FRW	*TCC*	TCC	CACTACTAGAAAAACAGCCTTTTACGAC	***	TCC*CACTACTAGAAAAACAGCCTTTTACGAC	84771	84773	84774	84801		-496000	0	1	0	0	0	0	0	0	0
1957	NW_019675078.1	TTTCTAGTAGTG	CACTACTAGAAA	87829	REV	*TCC*	GGA	CACTACTAGAAAAACAACCTTTTACGAC	***	GTCGTAAAAGGTTGTTTTTCTAGTAGTG*TCC	87802	87829	87830	87832		3056	1	1	1	1	1	1	1	TRUE	3056
1958	NW_019675078.1	CACTACTAGAAA	CACTACTAGAAA	619301	FRW	*GTC*	GTC	CACTACTAGAAAAACAGCCTTTTACGAC	***	GTC*CACTACTAGAAAAACAGCCTTTTACGAC	619298	619300	619301	619328		531473	0	1	1	1	0	0	0	0	0
1959	NW_019675078.1	CACTACTAGAAA	CACTACTAGAAA	621574	FRW	*NNN*	NNN	CACTACTAGAAAAAAGGCCTTTTACGAC	***	NNN*CACTACTAGAAAAAAGGCCTTTTACGAC	621571	621573	621574	621601		2274	1	1	1	1	0	0	0	0	0
1960	NW_019675078.1	TTTCTAGTAGTG	CACTACTAGAAA	625981	REV	*GTC*	GAC	CACTACTAGAAAAACAGTCTTTTACGAC	***	GTCGTAAAAGACTGTTTTTCTAGTAGTG*GTC	625954	625981	625982	625984		4408	1	1	1	1	1	0	0	0	0
1961	NW_019675078.1	CACTACTAGAAA	CACTACTAGAAA	1012321	FRW	*GGT*	GGT	CACTACTAGAAAACAACCCTTTAATGAC	***	GGT*CACTACTAGAAAACAACCCTTTAATGAC	1012318	1012320	1012321	1012348		386341	0	1	1	1	0	0	0	0	0
1962	NW_019675078.1	TTTCTAGTAGTG	CACTACTAGAAA	1016759	REV	*GGT*	ACC	CACTACTAGAAAAACAGCCTTTTACGAC	***	GTCGTAAAAGGCTGTTTTTCTAGTAGTG*GGT	1016732	1016759	1016760	1016762		4439	1	1	1	1	1	1	1	TRUE	4439
1963	NW_019675078.1	CACTACTAGAAA	CACTACTAGAAA	1268640	FRW	*AAA*	AAA	CACTACTAGAAAAACAGCCTTTTACGAC	***	AAA*CACTACTAGAAAAACAGCCTTTTACGAC	1268637	1268639	1268640	1268667		251882	0	1	1	1	0	0	0	0	0
1964	NW_019675078.1	TTTCTAGTAGTG	CACTACTAGAAA	1274283	REV	*AAA*	TTT	CACTACTAGAAAAACAGCCTTTTACGAC	***	GTCGTAAAAGGCTGTTTTTCTAGTAGTG*AAA	1274256	1274283	1274284	1274286		5644	1	0	1	1	1	1	1	TRUE	5644
1965	NW_019675080.1	CACTACTAGAAA	CACTACTAGAAA	154076	FRW	*GTG*	GTG	CACTACTAGAAAAACAGCCTTTTACGAC	***	GTG*CACTACTAGAAAAACAGCCTTTTACGAC	154073	154075	154076	154103		-1120206	0	1	0	0	0	0	0	0	0
1966	NW_019675080.1	TTTCTAGTAGTG	CACTACTAGAAA	160110	REV	*GTG*	CAC	CACTACTAGAAAATAGGCCTTTAATGAC	***	GTCATTAAAGGCCTATTTTCTAGTAGTG*GTG	160083	160110	160111	160113		6035	1	1	1	1	1	1	1	TRUE	6035
1967	NW_019675080.1	CACTACTAGAAA	CACTACTAGAAA	375177	FRW	*ATA*	ATA	CACTACTAGAAAAAAGGCCTTTTACGAC	***	ATA*CACTACTAGAAAAAAGGCCTTTTACGAC	375174	375176	375177	375204		215068	0	0	1	1	0	0	0	0	0
1968	NW_019675086.1	CACTACTAGAAA	CACTACTAGAAA	508729	FRW	*TTT*	TTT	CACTACTAGAAAAACAACCTTTTACGAC	***	TTT*CACTACTAGAAAAACAACCTTTTACGAC	508726	508728	508729	508756		133553	0	0	0	0	0	0	0	0	0
1969	NW_019675091.1	CACTACTAGAAA	CACTACTAGAAA	725340	FRW	*AAT*	AAT	CACTACTAGAAAAACAGCCTTTTACGAC	***	AAT*CACTACTAGAAAAACAGCCTTTTACGAC	725337	725339	725340	725367		216612	0	0	0	0	0	0	0	0	0
1970	NW_019675093.1	TTTCTAGTAGTG	CACTACTAGAAA	119233	REV	*GTA*	TAC	CACTACTAGAAAAAAGCCTTTTACGACG	***	CGTCGTAAAAGGCTTTTTTCTAGTAGTG*GTA	119206	119233	119234	119236		-606106	0	1	0	0	1	0	0	0	0
1971	NW_019675093.1	CACTACTAGAAA	CACTACTAGAAA	1240124	FRW	*TTT*	TTT	CACTACTAGAAAAATAGCCTTTAATGAC	***	TTT*CACTACTAGAAAAATAGCCTTTAATGAC	1240121	1240123	1240124	1240151		1120892	0	0	1	1	0	0	0	0	0
1972	NW_019675098.1	TTTCTAGTAGTG	CACTACTAGAAA	123930	REV	*TTC*	GAA	CACTACTAGAAAAAAGGCCTTTTATGAC	***	GTCATAAAAGGCCTTTTTTCTAGTAGTG*TTC	123903	123930	123931	123933		-1116193	0	1	0	0	1	0	0	0	0
1973	NW_019675098.1	CACTACTAGAAA	CACTACTAGAAA	262184	FRW	*CGA*	CGA	CACTACTAGAAAAACAGCCTTTTACGAT	***	CGA*CACTACTAGAAAAACAGCCTTTTACGAT	262181	262183	262184	262211		138255	0	1	1	1	0	0	0	0	0
1974	NW_019675098.1	CACTACTAGAAA	CACTACTAGAAA	1024731	FRW	*AAA*	AAA	CACTACTAGAAAAAAGGCCTTTTACGAC	***	AAA*CACTACTAGAAAAAAGGCCTTTTACGAC	1024728	1024730	1024731	1024758		762548	0	1	1	1	0	0	0	0	0
1975	NW_019675098.1	CACTACTAGAAA	CACTACTAGAAA	1573490	FRW	*TCC*	TCC	CACTACTAGAAAAATAGCCTTTTACGAC	***	TCC*CACTACTAGAAAAATAGCCTTTTACGAC	1573487	1573489	1573490	1573517		548760	0	1	1	1	0	0	0	0	0
1976	NW_019675098.1	TTTCTAGTAGTG	CACTACTAGAAA	1578585	REV	*TCC*	GGA	CACTACTAGAAAAACAGCCTTTTACGAC	***	GTCGTAAAAGGCTGTTTTTCTAGTAGTG*TCC	1578558	1578585	1578586	1578588		5096	1	1	1	1	1	1	1	TRUE	5096
1977	NW_019675098.1	CACTACTAGAAA	CACTACTAGAAA	2197397	FRW	*AAT*	AAT	CACTACTAGAAAAACAGCCTTTAATGAC	***	AAT*CACTACTAGAAAAACAGCCTTTAATGAC	2197394	2197396	2197397	2197424		618813	0	0	1	1	0	0	0	0	0
1978	NW_019675109.1	CACTACTAGAAA	CACTACTAGAAA	346164	FRW	*CAT*	CAT	CACTACTAGAAAACAGGCCTTTAATGAC	***	CAT*CACTACTAGAAAACAGGCCTTTAATGAC	346161	346163	346164	346191		-1851232	0	1	0	0	0	0	0	0	0
1979	NW_019675109.1	CACTACTAGAAA	CACTACTAGAAA	756856	FRW	*ATG*	ATG	CACTACTAGAAAAAAGCCCTTTAATGAC	***	ATG*CACTACTAGAAAAAAGCCCTTTAATGAC	756853	756855	756856	756883		410693	0	1	1	1	0	0	0	0	0
1980	NW_019675109.1	TTTCTAGTAGTG	CACTACTAGAAA	761675	REV	*ATG*	CAT	CACTACTAGAAAAACAGCCTTTTACGAC	***	GTCGTAAAAGGCTGTTTTTCTAGTAGTG*ATG	761648	761675	761676	761678		4820	1	1	1	1	1	1	1	TRUE	4820
1981	NW_019675109.1	CACTACTAGAAA	CACTACTAGAAA	803606	FRW	*CAT*	CAT	CACTACTAGAAAAATAGCCTTTTACGAC	***	CAT*CACTACTAGAAAAATAGCCTTTTACGAC	803603	803605	803606	803633		41932	0	1	1	1	0	0	0	0	0
1982	NW_019675109.1	TTTCTAGTAGTG	CACTACTAGAAA	809620	REV	*CAT*	ATG	CACTACTAGAAAAATAGCCTTTTACGAC	***	GTCGTAAAAGGCTATTTTTCTAGTAGTG*CAT	809593	809620	809621	809623		6015	1	1	1	1	1	1	1	TRUE	6015
1983	NW_019675109.1	CACTACTAGAAA	CACTACTAGAAA	1540476	FRW	*GTG*	GTG	CACTACTAGAAAAACAGCCTTTTATGAC	***	GTG*CACTACTAGAAAAACAGCCTTTTATGAC	1540473	1540475	1540476	1540503		730857	0	1	1	1	0	0	0	0	0
1984	NW_019675109.1	TTTCTAGTAGTG	CACTACTAGAAA	1544929	REV	*GTG*	CAC	CACTACTAGAAAAATAGCCTTTTACGAC	***	GTCGTAAAAGGCTATTTTTCTAGTAGTG*GTG	1544902	1544929	1544930	1544932		4454	1	0	1	1	1	1	1	TRUE	4454
1985	NW_019675117.1	CACTACTAGAAA	CACTACTAGAAA	22228	FRW	*ACA*	ACA	CACTACTAGAAAAACAGCCTTTAATGAC	***	ACA*CACTACTAGAAAAACAGCCTTTAATGAC	22225	22227	22228	22255		-1522700	0	1	0	0	0	0	0	0	0
1986	NW_019675117.1	TTTCTAGTAGTG	CACTACTAGAAA	28139	REV	*ACA*	TGT	CACTACTAGAAAAACAGCCTTTTACGAC	***	GTCGTAAAAGGCTGTTTTTCTAGTAGTG*ACA	28112	28139	28140	28142		5912	1	1	1	1	1	1	1	TRUE	5912
1987	NW_019675117.1	CACTACTAGAAA	CACTACTAGAAA	810793	FRW	*ATC*	ATC	CACTACTAGAAAAACAGCCTTTTACGAC	***	ATC*CACTACTAGAAAAACAGCCTTTTACGAC	810790	810792	810793	810820		782655	0	1	1	1	0	0	0	0	0
1988	NW_019675117.1	TTCTAGTAGTG	CACTACTAGAA	815788	REV	*ATC*	GAT	CACTACTAGAATACAGCCCTTTAATGAC	***	GTCATTAAAGGGCTGTATTCTAGTAGTG*ATC	815761	815788	815789	815791		4996	1	0	1	1	1	1	1	TRUE	4996
1989	NW_019675123.1	CACTACTAGAAA	CACTACTAGAAA	1587	FRW	*ACA*	ACA	CACTACTAGAAAAAAGGCCTTTTACGAC	***	ACA*CACTACTAGAAAAAAGGCCTTTTACGAC	1584	1586	1587	1614		-814200	0	0	0	0	0	0	0	0	0
1990	NW_019675139.1	CACTACTAGAA	CACTACTAGAA	585847	FRW	*GAG*	GAG	CACTACTAGAAGAAATCCCATTAATGAC	***	GAG*CACTACTAGAAGAAATCCCATTAATGAC	585844	585846	585847	585874		584261	0	1	0	0	0	0	0	0	0
1991	NW_019675139.1	TTTCTAGTAGTG	CACTACTAGAAA	593054	REV	*GAG*	CTC	CACTACTAGAAAAACAGCCTTTTACGAC	***	GTCGTAAAAGGCTGTTTTTCTAGTAGTG*GAG	593027	593054	593055	593057		7208	1	1	1	1	1	1	1	TRUE	7208
1992	NW_019675139.1	CACTACTAGAAA	CACTACTAGAAA	734851	FRW	*TAG*	TAG	CACTACTAGAAAACAGCCTTTTACGACG	***	TAG*CACTACTAGAAAACAGCCTTTTACGACG	734848	734850	734851	734878		141798	0	1	1	1	0	0	0	0	0
1993	NW_019675139.1	TTTCTAGTAGTG	CACTACTAGAAA	1394504	REV	*AAA*	TTT	CACTACTAGAAAAAACAGCCTTTTACGA	***	TCGTAAAAGGCTGTTTTTTCTAGTAGTG*AAA	1394477	1394504	1394505	1394507		659654	0	1	1	1	1	0	0	0	0
1994	NW_019675139.1	TTTCTAGTAGTG	CACTACTAGAAA	1839825	REV	*TCT*	AGA	CACTACTAGAAAAATAGCCTTTTACGAC	***	GTCGTAAAAGGCTATTTTTCTAGTAGTG*TCT	1839798	1839825	1839826	1839828		445322	0	1	1	1	0	0	0	0	0
1995	NW_019675139.1	CACTACTAGAAA	CACTACTAGAAA	2092081	FRW	*ATA*	ATA	CACTACTAGAAAAACAGCCTTTTACGAC	***	ATA*CACTACTAGAAAAACAGCCTTTTACGAC	2092078	2092080	2092081	2092108		252257	0	1	1	1	0	0	0	0	0
1996	NW_019675139.1	TTTCTAGTAGTG	CACTACTAGAAA	2098770	REV	*ATA*	TAT	CACTACTAGAAAACAACCCTTTAATGAC	***	GTCATTAAAGGGTTGTTTTCTAGTAGTG*ATA	2098743	2098770	2098771	2098773		6690	1	0	1	1	1	1	1	TRUE	6690
1997	NW_019675146.1	CACTACTAGAAA	CACTACTAGAAA	261791	FRW	*AGT*	AGT	CACTACTAGAAAACAGCCCTTTAATGAC	***	AGT*CACTACTAGAAAACAGCCCTTTAATGAC	261788	261790	261791	261818		-1836978	0	1	0	0	0	0	0	0	0
1998	NW_019675146.1	TTTCTAGTAGTG	CACTACTAGAAA	266829	REV	*AGT*	ACT	CACTACTAGAAAAATAGCCTTTTACGAC	***	GTCGTAAAAGGCTATTTTTCTAGTAGTG*AGT	266802	266829	266830	266832		5039	1	1	1	1	1	1	1	TRUE	5039
1999	NW_019675146.1	TTTCTAGTAGTG	CACTACTAGAAA	710421	REV	*TAC*	GTA	CACTACTAGAAAAAAAGCCTTTTACGAT	***	ATCGTAAAAGGCTTTTTTTCTAGTAGTG*TAC	710394	710421	710422	710424		443593	0	0	1	1	0	0	0	0	0
[truncated: 4,757 more rows]
