# Supplementary material for: Isolating an active and inactive CACTA transposon from lettuce color mutants and characterizing their family
Source: Plant Physiol. 2021 Mar 26;186(2):929–44. doi: 10.1093/plphys/kiab143 (PMC8195511; doi:10.1093/plphys/kiab143)
Supplement: kiab143_Supplementary_Data [file kiab143_supplementary_data.zip › pp.01736.2020-s02.xlsx]

## Sheet: Table_S1
Supplemental Table S1. Segregation of leaf color indicates GSL-DG-(r) plants are heterozygous, while GSL and GSL-DG are homozygous for the gene responsible for the phenotype.
Parent line	Parent phenotype	F1 phenotype
		GSL	GSL-DG	GSL-DG(r)
GSL4-13	GSL-DG	0	36	0
GSL4-9	GSL-DG	0	31	0
GSL4-8	GSL-DG	0	23	0
GSL4	GSL-DG(r)	2	5	7
GSL4-6	GSL-DG(r)	5	10	12
GSL4-1	GSL-DG(r)	12	11	19
GSL4-4	GSL-DG (r)	15	7	18
GSL4-14	GSL	44	0	0
GSL4-15	GSL	10	0	0
					Chi square (df=2)
SUM	GSL-DG total	0	90	0
SUM	GSL-DG(r) total	34	33	56	1
SUM	GSL total	54	0	0

## Sheet: Table_S2
Supplemental Table S2. Differential expression of 153 flavonoid biosynthesis associated genes identified in Zhang et al. (2017) between NAR and GSL. Genes were ordered based on the p value of the differential expression fold change. Note downregulation of ANS in GSL. Note that most of the 153 genes were not differentially expressed between NAR and GSL.
Lettuce gene id	Chromosome	Start	End	Best hit Arabidopsis gene id	Gene name	mRNA ID	Log 2 fold change between NAR and GSL	p value
LG9_787816	LG9	152764932	152766345	AT4G22880	Anthocyanidin synthase (ANS), transparent testa 18 (TT18)	774277175	-7.16082	8.8863e-95
LG9_84432	LG9	53472778	53477913	AT5G24530	Downy mildew resistant 6 (DMR6)	774265862	4.07206	1.48296e-14
LG4_415669	LG4	297922764	297924538	AT1G75280	Isoflavone reductase	774204530	8.73258	1.57718e-13
LG7_638210	LG7	188738768	188740338	AT2G43000	NAC domain containing protein 42 (NAC042)	774242465	7.04739	1.84463e-08
LG9_810982	LG9	185009873	185011339	AT4G34135	UDP-glucosyltransferase 73B2 (UGT73B2)	774267557	7.85432	5.69474e-08
LG2_220391	LG2	196052224	196054152	AT5G05860	UDP-glucosyl transferase 76C2 (UGT76C2)	774177602	-1.56222	1.7625e-07
LG5_515071	LG5	264885471	264888070	AT5G07990	Cytochrome P450 75B1 (CYP75B1), transparent testa 7 (TT7)	774218846	2.40616	9.54445e-07
LG5_436532	LG5	18051040	18052465	AT5G48930	Hydroxycinnamoyl-CoA shikimate/quinate hydroxycinnamoyl transferase (HCT)	774230075	4.49896	6.24663e-06
LG7_631650	LG7	171468959	171470854	AT1G78600	Light-regulated zinc finger protein 1 (LZF1)	774241412	2.11692	6.84568e-06
LG3_281117	LG3	98776643	98777829	AT5G66230	Chalcone-flavanone isomerase	774197735	-4.03756	1.78295e-05
LG3_305439	LG3	166449286	166451551	AT1G17020	Senescence-related gene 1 (SRG1)	774188420	4.1214	9.47884e-05
LG3_285453	LG3	116012566	116014107	AT1G56650	MYB75, production of anthocyanin pigment 1 (PAP1)	774198350	2.0495	0.0001774
LG4_351853	LG4	287354315	287355720	AT5G66230	Chalcone-flavanone isomerase	774203972	-3.29968	0.00017758
LG2_218232	LG2	172315720	172316805	AT1G12910	Anthocyanin 11 (ATAN11)	774187490	-0.571482	0.000317783
LG1_105938	LG1	4371853	4375750	AT4G08920	Cryptochrome 1 (CRY1)	774169580	0.713882	0.000554151
LG9_767491	LG9	18744503	18747114	AT2G30490	Cinnamate-4-hydroxylase (C4H)	774268916	1.18499	0.00130578
LG6_594213	LG6	54660748	54661691	AT5G05270	Chalcone isomerase-like (CHIL)	774235595	2.02484	0.00174273
LG2_215473	LG2	38866020	38870770	AT1G08450	Calreticulin 3 (CRT3)	774180146	1.71505	0.0022967
LG8_762720	LG8	9038010	9042527	AT4G00730	Anthocyaninless 2 (ANL2)	774262811	-1.37916	0.00237998
LG3_305499	LG3	165798822	165800986	AT1G17020	Senescence-related gene 1 (SRG1)	774188441	2.27537	0.00438548
LG1_100788	LG1	139946116	139946727	AT2G03760	Sulphotransferase 12 (SOT12)	774164192	3.16997	0.00776043
LG9_774466	LG9	7041183	7043069	AT2G47460	MYB12, production of flavonol glycosides 1 (PFG1)	774269417	-1.02048	0.0106719
LG7_668166	LG7	17830137	17835196	AT2G32950	Constitutive Photomorphogenesis 1 (COP1)	774243224	0.687526	0.0265637
LG8_758158	LG8	26646988	26648881	AT4G10090	Elongator protein 6 (ELP6)	774257909	-0.596995	0.0284328
LG5_453544	LG5	66579704	66581907	AT5G11260	Elongated hypocotyl 5 (HY5)	774225068	-0.629454	0.0289544
LG6_547749	LG6	19425337	19427522	AT2G26170	Cytochrome P450 711A1 (CYP711A1)	774233114	1.32486	0.0334736
LG8_698026	LG8	5416022	5417507	AT5G54160	O-methyltransferase 1 (OMT1)	774260144	2.10107	0.0406489
LG5_512251	LG5	204589024	204590472	AT1G49390	2-oxoglutarate (2OG) and Fe(II)-dependent oxygenase	774230408	-0.90652	0.0484588
LG7_654368	LG7	60039371	60041561	AT2G26670	Reversal of the det phenotype 4 (TED4)	774246455	0.715966	0.0545308
LG4_378639	LG4	302252818	302254503	AT5G13930	Chalcone synthase (CHS), transparent testa 4 (TT4)	774204047	1.07611	0.0849295
LG5_459190	LG5	251275227	251277143	AT1G78600	Light-regulated zinc finger protein 1 (LZF1)	774217850	-0.489311	0.0861597
LG8_696748	LG8	230827316	230828457	AT2G03770	Sulfotransferase 202E1 (SULT202E1)	774255116	-0.862272	0.0863343
LG2_198555	LG2	153962731	153964402	AT5G13930	Chalcone synthase (CHS), transparent testa 4 (TT4)	774185450	-0.722301	0.0875025
LG3_273309	LG3	27352856	27354853	AT4G34135	UDP-glucosyltransferase 73B2 (UGT73B2)	774192287	1.4304	0.0880857
LG3_294978	LG3	117169313	117170854	AT1G66390	MYB90, production of anthocyanin pigment 2 (PAP2)	774198296	1.97837	0.0898492
LG8_716358	LG8	15368582	15369851	AT5G05270	Chalcone isomerase-like (CHIL)	774252869	-0.544972	0.0906586
LG9_833261	LG9	15986826	15988214	AT5G54060	UDP-glucose:flavonoid 3-o-glucosyltransferase (UF3GT)	774269336	-0.961767	0.0926103
LG9_805610	LG9	84887111	84892344	AT3G55120	Chalcone isomerase (CHI), transparent testa 5 (TT5)	774274394	-0.697282	0.0934939
LG8_705573	LG8	86271767	86276787	AT2G25180	Response regulator 12 (RR12)	774261869	0.803939	0.100125
LG8_727847	LG8	94639705	94641330	AT5G17050	UDP-glucosyl transferase 78D2 (UGT78D2)	774262403	-0.552793	0.103229
LG9_784958	LG9	194480819	194490790	AT1G71220	EMS-mutagenized bri1 suppressor 1 (EBS1)	774268148	0.408713	0.109638
LG7_606670	LG7	26359704	26366028	AT4G27430	COP1-interacting protein 7 (CIP7)	774243791	0.504264	0.123726
LG4_340440	LG4	53788314	53794555	AT4G00730	Anthocyaninless 2 (ANL2)	774209582	-0.375002	0.131286
LG5_457835	LG5	267503597	267505202	AT4G16330	2-oxoglutarate (2OG) and Fe(II)-dependent oxygenase	774219077	0.596152	0.14345
LG6_589609	LG6	97207453	97209831	AT1G32640	MYC2	774237830	0.655922	0.169719
LG9_832471	LG9	164462762	164463798	AT5G49330	Myb111, Production of flavonol glycosides 3 (PFG3)	774266444	2.49324	0.219684
LG8_701431	LG8	147355169	147357716	AT2G30490	cinnamate-4-hydroxylase (C4H)	774265775	-0.511254	0.221934
LG2_252497	LG2	107425783	107427486	AT4G14090	Anthocyanidin 5-O-glucosyltransferase	774182435	0.692016	0.239566
LG9_823375	LG9	49431124	49436537	AT4G08920	Cryptochrome 1 (CRY1)	774271853	0.328405	0.241026
LG5_471950	LG5	45856637	45858983	AT5G07990	Cytochrome P450 75B1 (CYP75B1), transparent testa 7 (TT7)	774224408	-0.326875	0.253073
LG1_122137	LG1	20966917	20969497	AT1G75280	Isoflavone reductase	774167321	-0.500429	0.258206
LG5_482522	LG5	290214135	290217131	AT2G40890	Cytochrome P450 98A3 (CYP98A3)	774220706	0.206451	0.25955
LG1_131198	LG1	84194037	84195531	AT4G14090	Anthocyanidin 5-O-glucosyltransferase	774172889	-0.886039	0.272244
LG7_622668	LG7	49251738	49252982	AT2G47460	MYB12, production of flavonol glycosides 1 (PFG1)	774245435	-0.351426	0.282351
LG1_162763	LG1	49561382	49562541	AT5G49330	Myb111, Production of flavonol glycosides 3 (PFG3)	774170189	-1.57634	0.285348
LG8_752083	LG8	72063390	72064677	AT2G02990	Ribonuclease 1 (RNS1)	774261086	0.47255	0.286751
LG2_229551	LG2	100271697	100273186	AT5G13930	Chalcone synthase (CHS), transparent testa 4 (TT4)	774182177	0.333245	0.288755
LG5_426271	LG5	85519882	85523883	AT1G66390	MYB domain protein 90 (MYB90), production of anthocyanin pigment 2 (PAP2)	774225935	-0.569276	0.290757
LG4_368521	LG4	287825060	287826057	AT1G66390	MYB90, production of anthocyanin pigment 2 (PAP2)	774203966	-2.73204	0.291235
LG2_185025	LG2	176445551	176448727	AT2G28350	Auxin response factor 10 (ARF10)	774175748	-0.249423	0.354091
LG3_262677	LG3	129893138	129894571	AT5G17220	Glutathione S-transferase phi 12 (GSTF12), transparent testa 19 (TT19)	774198818	-0.270717	0.381492
LG6_556652	LG6	28248906	28250595	AT5G11260	Elongated hypocotyl 5 (HY5)	774233861	-0.358943	0.385962
LG7_660388	LG7	7707891	7710203	AT2G45400	BEN1	774248684	0.452639	0.394975
LG6_552104	LG6	164473269	164477541	AT1G43620	UDP-glucose:sterol-glucosyltransferase 80B1(UGT80B1), transparent testa 15 (TT15)	774231095	0.175407	0.411031
LG5_422604	LG5	201300629	201303543	AT2G25180	Response regulator 12 (RR12)	774230213	0.518037	0.429624
LG8_675513	LG8	21538962	21544413	AT5G13680	ABA-overly sensitive 1(ABO1)	774257186	-0.336088	0.441334
LG7_637316	LG7	170769723	170771455	AT1G53520	Fatty acid-binding protein 3 (FAP3)	774241313	-0.478399	0.446006
LG4_411780	LG4	94909301	94914950	AT2G32950	Constitutive Photomorphogenesis 1 (COP1)	774212042	-0.229731	0.453817
LG9_828652	LG9	28458770	28460362	AT3G46660	UDP-glucosyl transferase 76E12 (UGT76E12)	774270164	0.387223	0.470563
LG5_497071	LG5	46110231	46114211	AT5G07990	Cytochrome P450 75B1 (CYP75B1), transparent testa 7 (TT7)	774224381	-0.481025	0.477599
LG4_406531	LG4	346930326	346931934	AT5G07990	Cytochrome P450 75B1 (CYP75B1), transparent testa 7 (TT7)	774206288	0.389612	0.509158
LG5_467062	LG5	336130793	336131778	AT4G09820	bHLH transcription factor 42, transparent testa 8 (TT8)	774223895	-0.212582	0.527166
LG1_171074	LG1	105893906	105901412	AT3G03620	MATE efflux family protein	774174131	0.185487	0.529469
LG3_285432	LG3	116219942	116221129	AT1G66390	MYB90, production of anthocyanin pigment 2 (PAP2)	774198341	0.449858	0.54081
LG3_297500	LG3	63442826	63444675	AT1G70000	MYB-like Domain transcription factor, MYBD	774195362	0.260548	0.54286
LG6_550456	LG6	23956451	23957957	AT2G47460	MYB12, production of flavonol glycosides 1 (PFG1)	774233570	-0.308248	0.556204
LG3_275317	LG3	17199937	17201092	AT5G49330	Myb111, Production of flavonol glycosides 3 (PFG3)	774190277	0.826478	0.56344
LG5_519750	LG5	334699285	334701382	AT3G63170	Fatty-acid-binding protein 1 (FAP1)	774223676	-0.314404	0.575274
LG4_419486	LG4	137868969	137871422	AT5G48930	Hydroxycinnamoyl-CoA shikimate/quinate hydroxycinnamoyl transferase (HCT)	774214220	0.214135	0.594842
LG9_784306	LG9	160868830	160870447	AT1G78600	Light-regulated zinc finger protein 1 (LZF1)	774266315	0.0975385	0.595833
LG8_707302	LG8	148619236	148620986	AT5G17050	UDP-glucosyl transferase 78D2 (UGT78D2)	774251576	0.25025	0.603622
LG1_122055	LG1	20947492	20948987	AT1G75280	Isoflavone reductase	774167312	0.407854	0.609745
LG7_637109	LG7	171161063	171163556	AT1G78570	Rhamnose biosynthesis 1 (RHM1)	774241280	0.503956	0.622646
LG2_190344	LG2	216384085	216386155	AT5G54160	O-methyltransferase 1 (OMT1)	774179591	0.179354	0.623359
LG2_177079	LG2	186267952	186271345	AT2G37040	PHE ammonia lyase 1 (PAL1)	774176459	0.36877	0.624902
LG4_332082	LG4	105856123	105861337	AT2G46410	R3-type MYB transcription factor caprice (CPC)	774212594	-0.365415	0.63315
LG1_95361	LG1	169071223	169073298	AT1G17020	Senescence-related gene 1 (SRG1)	774165140	0.23319	0.636935
LG1_157064	LG1	126565445	126566674	AT2G03770	Sulfotransferase 202E1 (SULT202E1)	774175295	-0.300613	0.661562
LG6_561606	LG6	20373907	20376317	AT3G11220	Elongata 1 (ELO1)	774233234	-0.167392	0.668279
LG3_302548	LG3	23957628	23959986	AT1G32640	MYC2	774191960	-0.412632	0.686459
LG5_515837	LG5	143604157	143606680	AT2G40890	Cytochrome P450 98A3 (CYP98A3)	774227846	0.127992	0.689555
LG9_813071	LG9	161239307	161243071	AT1G78570	Rhamnose biosynthesis 1 (RHM1)	774266429	-0.134988	0.701579
LG7_659603	LG7	78076206	78084009	AT3G28430	Green fluorescent seed 9 (GFS9), transparent testa 9 (TT9)	774247532	0.0871094	0.719248
LG6_564958	LG6	38849360	38851747	AT2G37040	PHE ammonia lyase 1 (PAL1)	774234656	0.149467	0.724625
LG3_274315	LG3	9937561	9941778	AT1G63650	Enhancer of glabra 3 (EGL3)	774196895	0.249391	0.729035
LG4_353394	LG4	12346111	12350076	AT1G70000	MYB-like Domain transcription factor, MYBD	774214007	0.158959	0.742344
LG2_182465	LG2	128567875	128569387	AT1G07250	UDP-glucosyl transferase 71C4 (UGT71C4)	774183680	-0.288058	0.757178
LG3_306666	LG3	1383502	1390962	AT4G16770	2-oxoglutarate (2OG) and Fe(II)-dependent oxygenase superfamily protein	774191852	0.102415	0.757537
LG6_572524	LG6	145933743	145935562	AT4G25310	2-oxoglutarate (2OG) and Fe(II)-dependent oxygenase	774239993	-0.0902692	0.758793
LG3_275327	LG3	17100134	17101578	AT5G49330	Myb111, Production of flavonol glycosides 3 (PFG3)	774190325	0.133346	0.758936
LG6_551876	LG6	39235191	39238845	AT2G37040	PHE ammonia lyase 1 (PAL1)	774234650	0.105448	0.77608
LG1_117792	LG1	132769482	132770679	AT2G03760	Sulphotransferase 12 (SOT12)	774175418	0.549226	0.787905
LG5_436750	LG5	18327828	18330430	AT1G51680	4-coumarate:CoA ligase 1 (4CL1)	774230318	-0.11238	0.790883
LG4_351094	LG4	47008053	47009908	AT5G46760	MYC3, JAZ-interacting transcription factor	774209156	-0.128669	0.799741
LG8_739354	LG8	180551927	180561963	AT5G08640	Flavonol synthase 1 (FLS1)	774253148	-0.0844777	0.803494
LG4_394790	LG4	174298164	174302985	AT1G79840	bHLH transcription factor Glabra 2 (GL2)	774200168	-0.07046	0.806035
LG5_448874	LG5	280943651	280945180	AT1G09530	Phytochrome interacting factor 3 (PIF3)	774220043	-0.0882833	0.829641
LG6_574702	LG6	137513002	137514121	AT5G49330	Myb111, Production of flavonol glycosides 3 (PFG3)	774239426	-0.373951	0.841189
LG2_196372	LG2	153443360	153445699	AT5G42800	Dihydroflavonol 4-reductase (DFR)	74185477	-0.0687493	0.849523
LG3_276599	LG3	17792027	17793926	AT1G64520	Regulatory particle non-ATPase 12A (RPN12a)	774190610	-0.0586693	0.850627
LG3_281132	LG3	98659082	98663971	AT3G51240	Flavanone 3-hydroxylase (F3H)	774197738	-0.0617131	0.86744
LG7_637122	LG7	171154810	171157736	AT1G78570	Rhamnose biosynthesis 1 (RHM1)	774241283	0.140086	0.874301
LG1_157060	LG1	126482271	126483500	AT2G03770	Sulfotransferase 202E1 (SULT202E1)	774175292	-0.0955528	0.89268
LG1_95402	LG1	168877599	168880310	AT1G17020	Senescence-related gene 1 (SRG1)	774165149	-0.0274165	0.953485
LG2_177073	LG2	186292425	186296202	AT2G37040	PHE ammonia lyase 1 (PAL1)	774176456	-0.00224317	0.99276
LG2_201174	LG2	202431356	202433124	AT5G05600	2-oxoglutarate (2OG) and Fe(II)-dependent oxygenase superfamily protein	774178469	2.67698	NA
LG3_302913	LG3	115447373	115448400	AT1G66390	MYB90, production of anthocyanin pigment 2 (PAP2)	774198329	-2.32008	NA
LG4_337403	LG4	50771250	50773453	AT4G36220	Ferulic acid 5-hydroxylase 1 (FAH1)	774209342	2.17937	NA
LG1_112944	LG1	14062743	14066886	AT1G17020	Senescence-related gene 1 (SRG1)	774165980	Not diffentially expressed
LG1_165974	LG1	58850396	58851890	AT4G34135	UDP-glucosyltransferase 73B2 (UGT73B2)	774170786	Not diffentially expressed
LG1_128131	LG1	59963044	59966355	AT2G36790	UDP-glucosyl transferase 73C6 (UGT73C6)	774170978	Not diffentially expressed
LG1_95371	LG1	168919840	168922800	AT1G17020	Senescence-related gene 1 (SRG1)	774165143	Not diffentially expressed
LG2_228503	LG2	99368264	99369653	AT5G13930	Chalcone synthase (CHS), transparent testa 4 (TT4)	774182249	Not diffentially expressed
LG2_228529	LG2	99503669	99504916	AT5G13930	Chalcone synthase (CHS), transparent testa 4 (TT4)	774182255	Not diffentially expressed
LG2_228555	LG2	99590347	99591774	AT5G13930	Chalcone synthase (CHS), transparent testa 4 (TT4)	774182264	Not diffentially expressed
LG2_229562	LG2	100300575	100301827	AT5G13930	Chalcone synthase (CHS), transparent testa 4 (TT4)	774182180	Not diffentially expressed
LG2_229568	LG2	100324943	100325473	AT5G13930	Chalcone synthase (CHS), transparent testa 4 (TT4)	774182183	Not diffentially expressed
LG2_229572	LG2	100443072	100444344	AT5G13930	Chalcone synthase (CHS), transparent testa 4 (TT4)	774182186	Not diffentially expressed
LG2_252531	LG2	107018613	107019941	AT4G14090	Anthocyanidin 5-O-glucosyltransferase	774182456	Not diffentially expressed
LG2_252527	LG2	107116441	107117766	AT4G14090	Anthocyanidin 5-O-glucosyltransferase	774182453	Not diffentially expressed
LG2_241781	LG2	137217698	137219239	AT5G54010	UDP-glucosyl transferase 79B6 (UGT79B6)	774184340	Not diffentially expressed
LG2_216182	LG2	152620116	152620556	AT3G55120	Chalcone isomerase (CHI), transparent testa 5 (TT5)	774185435	Not diffentially expressed
LG3_287906	LG3	58267220	58268706	AT4G34850	Less adhesive pollen 5 (LAP5)	774194891	Not diffentially expressed
LG3_301563	LG3	232193644	232195765	AT1G02050	Less adhesive pollen 6 (LAP6)	774190781	Not diffentially expressed
LG4_334875	LG4	185372494	185374074	AT5G08640	Flavonol synthase 1 (FLS1)	774200717	Not diffentially expressed
LG4_365513	LG4	307261121	307262223	AT1G66390	MYB90, production of anthocyanin pigment 2 (PAP2)	774204821	Not diffentially expressed
LG5_465302	LG5	236794077	236795504	AT4G34135	UDP-glucosyltransferase 73B2 (UGT73B2)	774216890	Not diffentially expressed
LG5_507358	LG5	268324789	268325721	AT3G45070	Sulfotransferase 202B1	774219116	Not diffentially expressed
LG5_452896	LG5	283306098	283313694	AT5G05600	2-oxoglutarate (2OG) and Fe(II)-dependent oxygenase superfamily protein	774220058	Not diffentially expressed
LG5_428360	LG5	299948314	299948853	AT2G03770	Sulfotransferase 202E1 (SULT202E1)	774221045	Not diffentially expressed
LG6_570054	LG6	180068034	180069938	AT5G23260	Agamous-like32 (AGL32), transparent testa 16 (TT16)	774231947	Not diffentially expressed
LG6_570087	LG6	180072976	180074886	AT5G23260	Agamous-like32 (AGL32), transparent testa 16 (TT16)	774231950	Not diffentially expressed
LG6_594547	LG6	188374760	188378587	AT2G47460	MYB12, production of flavonol glycosides 1 (PFG1)	774232436	Not diffentially expressed
LG7_660338	LG7	7685289	7687213	AT2G45400	BEN1	774248645	Not diffentially expressed
LG7_664863	LG7	36025452	36027513	AT1G17020	Senescence-related gene 1 (SRG1)	774244559	Not diffentially expressed
LG8_752108	LG8	71990454	71991515	AT2G02990	Ribonuclease 1 (RNS1)	774261095	Not diffentially expressed
LG8_752759	LG8	88178681	88180011	AT1G49390	2-oxoglutarate (2OG) and Fe(II)-dependent oxygenase	774262028	Not diffentially expressed
LG9_802633	LG9	14812846	14816393	AT5G54160	O-methyltransferase 1 (OMT1)	774268502	Not diffentially expressed
LG9_820923	LG9	36926553	36938346	AT5G05600	2-oxoglutarate (2OG) and Fe(II)-dependent oxygenase superfamily protein	774271124	Not diffentially expressed
LG9_834859	LG9	95889216	95890889	AT1G34790	Wip domain protein 1, transparent testa 1 (TT1)	774274889	Not diffentially expressed
LG9_810973	LG9	185038290	185039441	AT4G34135	UDP-glucosyltransferase 73B2 (UGT73B2)	774267554	Not diffentially expressed
LG3_305470	LG3	166012089	166014250	AT1G17020	Senescence-related gene 1 (SRG1)	774188432	Not diffentially expressed
LG4_353479	LG4	152343003	152344795	AT5G07990	Cytochrome P450 75B1 (CYP75B1), transparent testa 7 (TT7)	774214895	Not diffentially expressed

## Sheet: Table_S3
Supplemental Table S3. Differential expression of select flavonoid biosynthesis associated genes identified in Zhang et al. (2017). Genes were ordered based on the p value of the differential expression fold change between NAR and GSL (see Supplemental Table S2), and the top 10 genes extracted. Note that downregulation of ANS in GSL compared to NAR is more severe than in GSL-DG compared to NAR. N…
Gene id	Chromosome	Start	End	Best hit Arabidopsis gene id	Gene name	mRNA ID	Log 2 fold change in GSL compared to NAR	pvalue NAR/GSL	Log 2 fold change in GSL-DG compared to NAR	pvalue NAR/GSL-DG	Log 2 fold change in GSL compared to GSL-DG	pvalue GSL-DG/GSL
LG9_787816	LG9	152764932	152766345	AT4G22880	Anthocyanidin synthase (ANS), transparent testa 18 (TT18)	774277175	-7.16082	8.8863e-95	-3.2463	9.76073e-36	-3.91362	4.89073e-66
LG9_84432	LG9	53472778	53477913	AT5G24530	Downy mildew resistant 6 (DMR6)	774265862	4.07206	1.48296e-14	0.490717	0.267962	3.57997	1.34298e-12
LG4_415669	LG4	297922764	297924538	AT1G75280	Isoflavone reductase	774204530	8.73258	1.57718e-13	3.88998	8.96843e-07	4.82598	9.54818e-05
LG7_638210	LG7	188738768	188740338	AT2G43000	NAC domain containing protein 42 (NAC042)	774242465	7.04739	1.84463e-08	1.2394	0.0446286	5.78693	1.26949e-06
LG9_810982	LG9	185009873	185011339	AT4G34135	UDP-glucosyltransferase 73B2 (UGT73B2)	774267557	7.85432	5.69474e-08	Not differentially expressed	-	5.33748	4.20746e-07
LG2_220391	LG2	196052224	196054152	AT5G05860	UDP-glucosyltransferase 76C2 (UGT76C2)	774177602	-1.56222	1.7625e-07	0.221849	0.255153	-1.77994	3.80123e-17
LG5_515071	LG5	264885471	264888070	AT5G07990	Cytochrome P450 75B1 (CYP75B1), transparent testa 7 (TT7)	774218846	2.40616	9.54445e-07	-0.890038	0.00668416	3.291	4.94462e-16
LG5_436532	LG5	18051040	18052465	AT5G48930	Hydroxycinnamoyl-CoA shikimate/quinate hydroxycinnamoyl transferase (HCT)	774230075	4.49896	6.24663e-06	-1.11467	0.231624	5.60125	5.25357e-23
LG7_631650	LG7	171468959	171470854	AT1G78600	Light-regulated zinc finger protein 1 (LZF1)	774241412	2.11692	6.84568e-06	0.706464	0.0935279	1.40763	2.81756e-11
LG3_281117	LG3	98776643	98777829	AT5G66230	Chalcone-flavanone isomerase	774197735	-4.03756	1.78295e-05	-0.405065	0.58045	-3.62453	5.53573e-07

## Sheet: Table_S4
Supplemental Table S4. Primer sequences used to amplify ANS, its UTRs and the LsC1 insertion. Nucleotide number 1 of location in NAR is nucleotide 152,775,000 on LG 9 of the L. sativa cv. Salinas genome assembly V8. Note that primer seqences in the transposon body are not found in this region in NAR.
Primer name	Location in NAR	Sequence
ANS_4341F	4341	GCCACTACAATTTCCCAACTCACC
ANS_5176F	5176	CTAACCAGGATACCGACCTAACCG
ANS_5358R	5358	TCTTTTTCAGTCAGCAGTTGCGAG
ANS_5714F	5714	AAGAACAGACTCACCGAGTCCAAG
ANS_6318F	6318	GGTTGGGGAGAGGGTATAATGTCC
ANS_6508R	6508	AGTGCAAGTTCAGGGTTCAAAGTG
ANS_6858F	6858	GGTGCTCGACAAGTTTCACGATG
ANS_7341F	7341	AATGAGAACGAAATTCGACGAGCG
ANS_7550R	7550	TGTTCATTCATCGCTTGTAGCACC
ANS_8419F	8419	AAACTCCAAAAGTGTCTAGTTTGCC
ANS_insert_669F	not found	AGGCCATGAAAGCACAAATGGG
ANS_insert_1469F	not found	TTCTCCCTTTGAGACGCTTCCG
ANS_insert_1939R	not found	ACCTTAGCTAATGAGCGATATTGGAC
ANS_insert_937R	not found	TGCCTACAAAAGCATAAACACTCGT
ANS_8749R	8749	GCTTTCGACTCTTGTGTTTGTTGC
ANS_8864F	8864	CTCCCCACCATCGACTTAAACG
ANS_9041R	9041	GCTGAGAGAAGAAACTCTCGCC
ANS_9358F	9358	GCATTAAAACGGCGAATTAGTTTTGC
ANS_9690R	9690	CTTGGTGGTGAGTGCTCGTATTTG
ANS_9640F	9640	TCTCGGTGCTATCTCTTGGGTT
ANS_9825R	9825	GAGGGCTAGCTAGGGTTGAGG
ANS_9884F	9884	CCGGGCTCCAACTCTTTTATGG
ANS_10062R	10062	TTCACAGAAAACCGCCCAAGAA
ANS_10968R	10968	TGGCAACTAAGAAGACCAATGAAC

## Sheet: Table_S5
Supplemental Table S5. Genotyping assay to distinguish NAR, GSL and GSL-DG ANS 5'UTR. Location of nucleotide 1 is 161 nt upstream of the ANS start codon.
Primer name	Sequence	Primer start location in NAR	Primer start location in GSL (including insert sequence)	Primer start location in GSL-DG (including insert sequence)	Amplicon length in NAR (nt)	Amplicon length in GSL (nt)	Amplicon length in GSL-DG (nt)	Primer pair
ANSg_8557F	TTCCATGAGTCCTTTGAACGGG	1	1	1	280	4196 (not amplified in assay)	1376	ANS1
ANSg_12752R	TCGTGTAAGATGTTGGTGATGG	280	4196	1376
ANSg_8557F	TTCCATGAGTCCTTTGAACGGG	1	1	1	no amplicon	338	no amplicon	ANS2
ANSg_8894R	CGTACTTAATCAAAATGGGGGCG	Not in this sequence (but elsewhere yes)	338	Not in this sequence (but elsewhere yes)
ANSg_12415F	TGGTGTATTAGATGTGTATATATGGCG	Not in this sequence (but elsewhere yes)	3859	1039	no amplicon	386	386	ANS3
ANSg_12800R	TTTAAGTCGATGGTGGGGAGC	328	4244	1424

## Sheet: Table_S7
Supplemental Table S7. RT-qPCR primers used to amplify ANS and the internal control TIP41.
Primer pair	Primer name	Primer sequence	Amplicon length (nt)	Reference
TIP41_2	TIP41_988F	GAGAGATTTGCTGGAGGGAAACTA	101	Borowski et al. (2004)
	TIP41_1088R	CCTTTGACTGATGATGTTTGGA
ANS_q1	ANS_8864F	CTCCCCACCATCGACTTAAACG	178	This publication
	ANS_9041R	GCTGAGAGAAGAAACTCTCGCC

## Sheet: Table_S8
Supplemental Table S8. Putative tnpA and tnpD homologs.
#	Locus	Contig	Coord1	Coord2	Strand	Protein	tnp gene	Pfam	HMM_Exp	Best_Blast_Hit	Exon_Len	Salinas	GSL3	GSL2	GSL1	GSL-DG3	GSL-DG2	GSL-DG1	NAR3	NAR2	NAR1
1	LOC111886421	NW_019672069.1	1751446	1758847	+	XP_023738455.1	tnpD	Transposase_21	1.1e-86	tnpD-Morning-Glory	3936	5	30	73	47	16	21	12	160	181	162
2	LOC111904246	NW_019672115.1	728171	731638	+	XP_023755795.1	tnpD	Transposase_21	2.4e-97	tnpD-Morning-Glory	3273	0	0	0	0	0	0	0	0	0	0
3	LOC111903748	NW_019672115.1	731816	732803	+	XP_023755278.1	tnpA	Transposase_24	1.8e-09	tnpA-Morning-Glory	914	0	0	0	0	0	0	0	0	0	0
4	LOC111908485	NW_019672158.1	236069	238736	-	XP_023760081.1	tnpD	Transposase_21	1e-68	tnpD-Maize-1986	1911	0	0	0	0	3	0	0	0	0	0
5	LOC111909599	NW_019672184.1	1230116	1235536	+	XP_023761160.1	tnpD	Transposase_21	1e-78	tnpD-Maize-2001	4086	1	0	2	3	2	0	1	4	2	3
6	LOC111909613	NW_019672184.1	1235562	1237606	+	XP_023761174.1	tnpA	Transposase_24	9.3e-22	tnpA-Maize-2001	1237	2	3	6	5	0	1	1	0	1	1
7	LOC111911018	NW_019672186.1	829240	831263	+	XP_023762560.1	tnpD	Transposase_21	1.7e-73	tnpD-Soybean-Tgmt	1593	0	0	0	0	0	0	0	0	0	3
8	LOC111917600	NW_019672305.1	470847	476597	-	XP_023769036.1	tnpD	Transposase_21	3.8e-93	tnpD-Soybean-Tgmt	4879	11	1	6	13	3	3	3	1	2	2
9	LOC111919836	NW_019672358.1	930896	932371	-	XP_023771177.1	tnpD	Transposase_21	1.4e-86	tnpD-Snapdragon	1476	0	0	0	0	0	0	0	0	0	0
10	LOC111921298	NW_019672384.1	495020	496807	+	XP_023772644.1	tnpD	Transposase_21	5.4e-91	tnpD-Snapdragon	1677	0	0	0	0	0	0	0	0	0	0
11	LOC111885213	NW_019672624.1	1572886	1577562	-	XP_023737260.1	tnpD	Transposase_21	3.8e-84	tnpD-Morning-Glory	2244	0	0	0	0	0	0	0	0	0	0
12	LOC111888452	NW_019672685.1	2511466	2512956	+	XP_023740394.1	tnpD	Transposase_21	1.7e-85	tnpD-Soybean-Tgmt	1491	0	0	0	0	1	1	0	6	6	13
13	LOC111893554	NW_019672779.1	345638	347192	-	XP_023745410.1	tnpD	Transposase_21	3.7e-70	tnpD-Snapdragon	1494	0	0	0	0	0	0	0	0	0	0
14	LOC111898397	NW_019672980.1	897315	898280	-	XP_023750088.1	tnpD	Transposase_21	8.4e-11	tnpD-Snapdragon	966	0	1	0	0	0	0	0	0	0	0
15	LOC111898478	NW_019672985.1	3720086	3721947	+	XP_023750149.1	tnpD	Transposase_21	1.3e-72	tnpD-Snapdragon	1563	0	0	0	0	0	0	1	0	2	2
16	LOC111898632	NW_019673018.1	1623952	1625931	+	XP_023750302.1	tnpD	Transposase_21	5.5e-58	tnpD-Soybean-Tgmt	1980	0	0	0	0	0	1	0	0	0	1
17	LOC111900576	NW_019673473.1	82763	84001	-	XP_023752225.1	tnpD	Transposase_21	2e-55	tnpD-Snapdragon	1239	0	2	1	1	4	0	1	2	3	4
18	LOC111900988	NW_019673639.1	324956	327235	+	XP_023752624.1	tnpD	Transposase_21	2.1e-32	tnpD-Morning-Glory	2085	0	0	0	0	0	0	0	0	0	0
19	LOC111900985	NW_019673639.1	327436	328399	+	XP_023752621.1	tnpA	Transposase_24	1.8e-09	tnpA-Morning-Glory	890	0	0	0	0	0	0	0	0	0	0
20	LOC111901362	NW_019673681.1	2465621	2466796	-	XP_023752990.1	tnpD	Transposase_21	2e-50	tnpD-Snapdragon	1176	0	0	0	0	0	0	0	0	0	0
21	LOC111901390	NW_019673682.1	828730	830207	-	XP_023753009.1	tnpA	Transposase_24	9.6e-13	tnpA-Soybean-Tgmt	1068	0	0	0	0	0	0	0	4	0	1
22	LOC111902075	NW_019673760.1	547149	549209	-	XP_023753719.1	tnpD	Transposase_21	3.9e-95	tnpD-Snapdragon	1962	0	1	5	1	3	2	3	0	1	0
23	LOC111902321	NW_019673814.1	20956	21907	+	XP_023753933.1	tnpA	Transposase_24	1.8e-09	tnpA-Morning-Glory	876	0	0	0	0	0	0	0	0	0	0
24	LOC111902337	NW_019673829.1	481687	489491	+	XP_023753953.1	tnpD	Transposase_21	1.1e-23	tnpD-Maize-1986	2632	118	3	1	1	1	2	0	1	3	0
25	LOC111902395	NW_019673832.1	349331	352063	-	XP_023754003.1	tnpD	Transposase_21	7.7e-96	tnpD-Morning-Glory	2364	0	2	4	1	3	2	1	3	8	1
26	LOC111902410	NW_019673832.1	3066007	3068738	+	XP_023754016.1	tnpA	Transposase_24	1.2e-07	tnpA-Morning-Glory	966	0	1	0	0	0	0	0	1	0	0
27	LOC111902535	NW_019673886.1	408662	412129	-	XP_023754124.1	tnpD	Transposase_21	2.4e-97	tnpD-Morning-Glory	3273	0	0	0	0	0	0	0	0	0	0
28	LOC111903194	NW_019673985.1	2380483	2383950	+	XP_023754749.1	tnpD	Transposase_21	2.4e-97	tnpD-Morning-Glory	3273	0	0	0	0	0	0	0	0	0	0
29	LOC111903171	NW_019673985.1	2384128	2385121	+	XP_023754724.1	tnpA	Transposase_24	1.8e-09	tnpA-Morning-Glory	918	0	0	0	0	0	0	0	0	0	0
30	LOC111903351	NW_019674005.1	833862	836787	-	XP_023754898.1	tnpA	Transposase_24	1.2e-11	tnpA-Soybean-Tgmt	1377	0	0	0	0	0	4	2	2	0	0
31	LOC111904074	NW_019674144.1	2981433	2982463	-	XP_023755620.1	tnpD	Transposase_21	8.3e-15	tnpD-Morning-Glory	963	0	0	0	0	0	0	0	0	0	0
32	LOC111904846	NW_019674313.1	108291	110609	+	XP_023756321.1	tnpD	Transposase_21	3.6e-94	tnpD-Soybean-Tgmt	2319	0	0	0	0	0	0	1	0	5	1
33	LOC111904881	NW_019674314.1	374	1469	+	XP_023756359.1	tnpA	Transposase_24	1.3e-23	tnpA-Snapdragon	737	0	0	0	0	0	0	0	0	0	0
34	LOC111904991	NW_019674341.1	10571	13991	+	XP_023756442.1	tnpD	Transposase_21	2e-95	tnpD-Soybean-Tgmt	3327	0	4	30	128	5	7	6	3	3	7
35	LOC111904992	NW_019674341.1	14328	19117	+	XP_023756443.1	tnpA	Transposase_24	1.4e-05	tnpA-Soybean-Tgmt	2739	1777	1722	2571	2935	2913	2852	3290	2505	4155	4842
36	LOC111905200	NW_019674377.1	539324	542271	-	XP_023756650.1	tnpD	Transposase_21	4.6e-40	tnpD-Soybean-Tgmt	2840	0	0	0	0	0	0	0	0	0	0
37	LOC111905600	NW_019674409.1	1570497	1573046	-	XP_023757063.1	tnpD	Transposase_21	1.8e-95	tnpD-Morning-Glory	2550	0	0	0	0	0	0	0	0	2	3
38	LOC111906204	NW_019674537.1	4652	5691	+	XP_023757697.1	tnpA	Transposase_24	4.5e-08	tnpA-Morning-Glory	804	0	1	14	9	15	19	19	6	10	7
39	LOC111906261	NW_019674554.1	30656	32293	-	XP_023757788.1	tnpD	Transposase_21	1.2e-92	tnpD-Soybean-Tgmt	1638	0	1	6	6	0	0	0	1	0	0
40	LOC111906726	NW_019674688.1	99546	100652	-	XP_023758264.1	tnpD	Transposase_21	1.7e-50	tnpD-Morning-Glory	1107	0	0	0	0	0	0	0	0	0	0
41	LOC111907163	NW_019674827.1	64101	66092	-	XP_023758730.1	tnpD	Transposase_21	4.4e-92	tnpD-Soybean-Tgmt	1992	0	0	1	0	4	3	0	0	4	0
42	LOC111907531	NW_019674889.1	838797	839760	-	XP_023759099.1	tnpA	Transposase_24	1.8e-09	tnpA-Morning-Glory	890	0	0	0	0	0	0	0	0	0	0
43	LOC111907900	NW_019675025.1	6833	8029	-	XP_023759479.1	tnpD	Transposase_21	4.4e-53	tnpD-Morning-Glory	1197	0	0	0	0	0	0	0	0	0	0
44	LOC111907998	NW_019675028.1	1495864	1499190	+	XP_023759575.1	tnpD	Transposase_21	1.3e-39	tnpD-Morning-Glory	1866	0	0	0	0	0	0	0	0	0	0
45	LOC111908463	NW_019675146.1	526900	528222	+	XP_023760059.1	tnpD	Transposase_21	1.1e-73	tnpD-Snapdragon	1323	0	1	2	5	0	2	0	2	1	0
46	LOC111908491	NW_019675149.1	73316	74488	-	XP_023760082.1	tnpD	Transposase_21	2.4e-74	tnpD-Snapdragon	1173	0	0	0	0	0	0	0	0	0	0
47	LOC111908507	NW_019675153.1	846101	847745	+	XP_023760096.1	tnpA	Transposase_24	2.4e-18	tnpA-Maize-2001	986	3	148	159	262	50	70	56	64	75	536
48	LOC111908589	NW_019675218.1	280518	283455	+	XP_023760174.1	tnpD	Transposase_21	1.3e-82	tnpD-Soybean-Tgmt	2418	0	0	0	0	0	0	0	0	0	0
49	LOC111909103	NW_019675417.1	404171	405373	+	XP_023760659.1	tnpD	Transposase_21	7.1e-74	tnpD-Snapdragon	1203	0	0	0	0	0	0	0	0	0	1
50	LOC111909133	NW_019675417.1	962696	965330	-	XP_023760688.1	tnpD	Transposase_21	2.1e-79	tnpD-Snapdragon	2137	35	115	212	164	256	224	274	147	295	312
51	LOC111909579	NW_019675580.1	1277076	1278818	-	XP_023761135.1	tnpA	Transposase_24	2.1e-29	tnpA-Maize-2001	1374	0	0	0	0	0	0	0	0	0	0
52	LOC111909580	NW_019675580.1	1281448	1285089	-	XP_023761136.1	tnpD	Transposase_21	1.7e-86	tnpD-Snapdragon	2892	0	0	0	0	0	0	0	0	0	1
53	LOC111909787	NW_019675634.1	864771	866946	-	XP_023761332.1	tnpD	Transposase_21	5.6e-13	tnpD-Morning-Glory	1950	0	0	1	0	0	0	0	0	0	0
54	LOC111909789	NW_019675634.1	1094107	1095778	-	XP_023761334.1	tnpD	Transposase_21	1.3e-88	tnpD-Morning-Glory	1587	0	0	0	0	0	0	1	0	0	0
55	LOC111910925	NW_019675879.1	732190	734689	+	XP_023762492.1	tnpD	Transposase_21	4.2e-13	tnpD-Morning-Glory	2356	0	0	0	0	1	0	0	0	0	0
56	LOC111914425	NW_019676761.1	159545	161519	-	XP_023765935.1	tnpD	Transposase_21	6.7e-83	tnpD-Maize-1986	1893	2	1	27	14	1	0	1	8	7	1
57	LOC111914960	NW_019676796.1	1032221	1041591	-	XP_023766434.1	tnpD	Transposase_21	1.5e-70	tnpD-Morning-Glory	1401	0	0	0	0	0	0	0	0	0	0
58	LOC111915434	NW_019676923.1	2261951	2264575	+	XP_023766859.1	tnpD	Transposase_21	1.9e-45	tnpD-Snapdragon	1314	3	5	10	9	7	13	22	13	19	34
59	LOC111915436	NW_019676923.1	2266006	2268833	+	XP_023766860.1	tnpA	Transposase_24	2.1e-26	tnpA-Morning-Glory	1490	2	18	25	26	16	18	24	32	28	37
60	LOC111915514	NW_019676962.1	13741	14739	+	XP_023766938.1	tnpD	Transposase_21	1.3e-19	tnpD-Snapdragon	999	0	0	0	0	0	0	0	0	0	0
61	LOC111915622	NW_019677008.1	932585	934123	-	XP_023767031.1	tnpD	Transposase_21	1.1e-85	tnpD-Snapdragon	1539	0	0	0	0	0	0	0	0	0	0
62	LOC111917151	NW_019677217.1	809197	810933	+	XP_023768573.1	tnpD	Transposase_21	2.7e-87	tnpD-Snapdragon	1737	0	3	0	0	0	0	0	0	0	1
63	LOC111918515	NW_019677577.1	13	3316	-	XP_023769946.1	tnpD	Transposase_21	2.1e-95	tnpD-Morning-Glory	2376	0	0	0	0	0	0	0	0	0	0
64	LOC111918631	NW_019677627.1	206125	207048	-	XP_023770035.1	tnpA	Transposase_24	1.8e-09	tnpA-Morning-Glory	850	0	0	0	0	0	0	0	0	0	0
65	LOC111918821	NW_019677648.1	1659494	1661065	-	XP_023770214.1	tnpD	Transposase_21	2.5e-97	tnpD-Snapdragon	1572	0	0	0	0	0	0	0	0	0	0
66	LOC111919187	NW_019677729.1	48179	50668	-	XP_023770565.1	tnpD	Transposase_21	9.4e-45	tnpD-Morning-Glory	1686	0	0	0	0	0	0	0	0	0	0
67	LOC111919858	NW_019677861.1	2348046	2352143	+	XP_023771188.1	tnpA	Transposase_24	1.2e-15	tnpA-Maize-2001	2780	0	43	53	33	71	70	91	71	81	70
68	LOC111920288	NW_019677940.1	147636	150109	-	XP_023771634.1	tnpD	Transposase_21	1.9e-75	tnpD-Snapdragon	1940	22	0	0	0	0	0	0	0	0	0
69	LOC111920292	NW_019677940.1	303758	310128	-	XP_023771639.1	tnpA	Transposase_24	9e-06	tnpD-Snapdragon	1452	0	0	0	0	0	0	0	0	0	0
70	LOC111920791	NW_019678046.1	1686143	1693023	+	XP_023772119.1	tnpD	Transposase_21	1.1e-86	tnpD-Morning-Glory	3904	0	22	35	33	10	17	12	169	179	192
71	LOC111921775	NW_019678184.1	255033	256543	+	XP_023773127.1	tnpD	Transposase_21	1.1e-64	tnpD-Snapdragon	1410	0	0	0	0	0	0	0	0	0	0
72	LOC111875912	NW_019678303.1	435576	436673	+	XP_023728206.1	tnpD	Transposase_21	2.3e-22	tnpD-Snapdragon	1098	0	0	0	0	0	0	0	2	0	0
73	LOC111875920	NW_019678303.1	1330220	1331518	+	XP_023728215.1	tnpD	Transposase_21	6.7e-94	tnpD-Snapdragon	1299	0	0	0	1	0	1	0	0	0	0
74	LOC111876637	NW_019678381.1	1197139	1200335	+	XP_023728950.1	tnpD	Transposase_21	2.4e-93	tnpD-Morning-Glory	2910	0	4	5	1	0	1	1	1	3	2
75	LOC111876911	NW_019678444.1	106594	109860	-	XP_023729236.1	tnpD	Transposase_21	6.7e-94	tnpD-Soybean-Tgmt	3267	0	1	0	0	1	2	0	0	6	1
76	LOC111876981	NW_019678481.1	534295	538236	-	XP_023729303.1	tnpD	Transposase_21	2.2e-75	tnpD-Maize-1986	2503	0	0	0	1	0	0	0	0	0	0
77	LOC111877449	NW_019678666.1	4984612	4990155	-	XP_023729737.1	tnpD	Transposase_21	3.8e-93	tnpD-Soybean-Tgmt	4580	1	20	24	29	19	20	20	20	18	26
78	LOC111878152	NW_019678805.1	413540	418560	+	XP_023730431.1	tnpD	Transposase_21	8.5e-86	tnpD-Morning-Glory	2427	0	0	0	0	0	0	0	0	0	0
79	LOC111878594	NW_019678875.1	3096650	3097945	+	XP_023730883.1	tnpA	Transposase_24	3.5e-20	tnpA-Snapdragon	855	0	0	0	0	0	0	0	0	0	0
80	LOC111878993	NW_019678975.1	141213	145419	+	XP_023731225.1	tnpA	Transposase_24	7e-27	tnpA-Snapdragon	2666	1339	3546	5047	6012	3330	3931	4366	3584	5716	7436
81	LOC111879012	NW_019678975.1	191830	197257	+	XP_023731256.1	tnpA	Transposase_24	3.8e-18	tnpA-Snapdragon	2566	643	1467	2127	1137	2348	2465	2432	2055	3046	3413
82	LOC111879186	NW_019679005.1	855296	857589	+	XP_023731431.1	tnpD	Transposase_21	8.5e-79	tnpD-Soybean-Tgmt	1662	0	0	1	3	0	1	4	1	4	1
83	LOC111879313	NW_019679029.1	415060	419511	+	XP_023731534.1	tnpD	Transposase_21	3.3e-78	tnpD-Snapdragon	3066	0	0	0	1	0	3	2	0	3	3
84	LOC111879845	NW_019679128.1	1137399	1142196	-	XP_023732046.1	tnpD	Transposase_21	3.8e-93	tnpD-Soybean-Tgmt	3753	0	7	23	18	3	6	2	0	3	5
85	LOC111879950	NW_019679168.1	357528	361703	+	XP_023732146.1	tnpD	Transposase_21	4.1e-97	tnpD-Morning-Glory	2208	1	0	0	0	0	0	0	0	0	0
86	LOC111880194	NW_019679255.1	95886	97688	+	XP_023732366.1	tnpA	Transposase_24	2.6e-28	tnpA-Maize-2001	1434	0	0	0	0	1	0	0	0	0	2
87	LOC111880355	NW_019679327.1	541728	544004	+	XP_023732545.1	tnpD	Transposase_21	5.7e-31	tnpD-Morning-Glory	2082	0	0	0	0	0	0	0	0	0	0
88	LOC111880316	NW_019679327.1	544205	545168	+	XP_023732502.1	tnpA	Transposase_24	1.8e-09	tnpA-Morning-Glory	890	0	0	0	0	0	0	0	0	0	0
89	LOC111880652	NW_019679348.1	677190	678665	-	XP_023732842.1	tnpD	Transposase_21	5.6e-84	tnpD-Maize-1986	1476	17	0	0	1	2	2	0	0	0	0
90	LOC111881028	NW_019679436.1	214584	215496	+	XP_023733191.1	tnpA	Transposase_24	1.8e-09	tnpA-Morning-Glory	839	0	0	0	0	0	0	0	0	0	0
91	LOC111881015	NW_019679436.1	1247058	1249760	+	XP_023733178.1	tnpA	Transposase_24	1.7e-19	tnpA-Maize-2001	1706	3	42	83	62	74	73	96	57	125	113
92	LOC111881962	NW_019679665.1	597590	598502	+	XP_023734108.1	tnpA	Transposase_24	1.8e-09	tnpA-Morning-Glory	839	0	0	0	0	0	0	0	0	0	0
93	LOC111882254	NW_019679743.1	2412583	2420218	+	XP_023734378.1	tnpD	Transposase_21	1.1e-86	tnpD-Morning-Glory	3760	1	0	2	3	4	0	0	0	0	0
94	LOC111882649	NW_019679917.1	557020	558759	+	XP_023734789.1	tnpD	Transposase_21	2.1e-91	tnpD-Snapdragon	1740	0	3	5	2	4	1	2	4	3	2
95	LOC111882650	NW_019679917.1	600851	603242	+	XP_023734790.1	tnpD	Transposase_21	2.7e-25	tnpD-Morning-Glory	1947	0	0	0	0	0	0	0	0	0	0
96	LOC111883207	NW_019680010.1	895088	898201	+	XP_023735318.1	tnpD	Transposase_21	1.5e-68	tnpD-Morning-Glory	2316	0	0	1	0	0	1	0	1	0	2
97	LOC111884567	NW_019680321.1	347667	349241	+	XP_023736641.1	tnpD	Transposase_21	3.3e-78	tnpD-Snapdragon	1575	0	0	0	0	0	0	0	0	0	0
98	LOC111884847	NW_019680390.1	507715	509590	-	XP_023736915.1	tnpD	Transposase_21	1.1e-34	tnpD-Snapdragon	1446	0	0	3	0	0	0	1	1	0	1
99	LOC111884873	NW_019680407.1	116508	117886	-	XP_023736934.1	tnpD	Transposase_21	1.7e-62	tnpD-Morning-Glory	1311	0	0	0	0	0	0	0	0	0	0
100	LOC111884990	NW_019680433.1	182006	184759	-	XP_023737058.1	tnpD	Transposase_21	4.9e-84	tnpD-Morning-Glory	2157	0	0	0	0	0	0	0	0	0	0
101	LOC111885489	NW_019680564.1	744506	745430	-	XP_023737511.1	tnpA	Transposase_24	1.8e-09	tnpA-Morning-Glory	850	0	0	0	0	0	0	0	0	0	0
102	LOC111885651	NW_019680578.1	1530747	1533454	-	XP_023737657.1	tnpD	Transposase_21	2.1e-102	tnpD-Morning-Glory	2376	0	0	0	0	2	0	0	0	0	1
103	LOC111886342	NW_019680700.1	79881	81748	-	XP_023738343.1	tnpD	Transposase_21	2.7e-42	tnpD-Morning-Glory	1566	0	0	3	0	1	0	2	2	0	0
104	LOC111886912	NW_019680827.1	1820261	1822006	+	XP_023738917.1	tnpD	Transposase_21	5e-96	tnpD-Snapdragon	1746	0	3	1	1	3	0	0	0	1	3
105	LOC111887888	NW_019681039.1	1006743	1007515	-	XP_023739795.1	tnpA	Transposase_24	1.8e-09	tnpA-Morning-Glory	698	0	0	0	0	0	0	0	0	0	0
106	LOC111888625	NW_019681174.1	321588	325248	+	XP_023740521.1	tnpD	Transposase_21	5.2e-65	tnpD-Morning-Glory	3366	0	0	2	0	2	0	0	0	0	2
107	LOC111888626	NW_019681174.1	325613	327715	+	XP_023740522.1	tnpA	Transposase_24	3e-19	tnpA-Maize-2001	1614	0	6	3	9	1	4	0	1	4	4
108	LOC111888678	NW_019681184.1	591637	593882	+	XP_023740575.1	tnpD	Transposase_21	6.9e-98	tnpD-Snapdragon	1713	0	0	0	0	0	0	0	0	0	0
109	LOC111888700	NW_019681188.1	732297	733973	-	XP_023740594.1	tnpD	Transposase_21	4.2e-96	tnpD-Snapdragon	1677	0	0	3	3	0	0	0	0	0	0
110	LOC111889087	NW_019681304.1	1382641	1385566	+	XP_023740991.1	tnpD	Transposase_21	2.8e-77	tnpD-Morning-Glory	2670	0	0	2	0	2	0	0	0	0	0
111	LOC111889195	NW_019681332.1	642151	645429	-	XP_023741102.1	tnpD	Transposase_21	6.6e-84	tnpD-Morning-Glory	2958	0	0	0	0	0	0	0	1	0	0
112	LOC111889214	NW_019681344.1	173026	174254	+	XP_023741116.1	tnpA	Transposase_24	4.2e-23	tnpA-Snapdragon	759	0	0	0	0	0	0	0	0	0	0
113	LOC111890131	NW_019681667.1	2433288	2436337	-	XP_023742050.1	tnpD	Transposase_21	5.9e-78	tnpD-Morning-Glory	1962	0	0	0	0	0	0	0	0	0	0
114	LOC111890162	NW_019681667.1	3357449	3365199	-	XP_023742086.1	tnpD	Transposase_21	1.1e-86	tnpD-Morning-Glory	3964	0	15	23	22	10	17	4	84	136	98
115	LOC111890475	NW_019681726.1	1567596	1568508	-	XP_023742361.1	tnpA	Transposase_24	1.8e-09	tnpA-Morning-Glory	839	0	0	0	0	0	0	0	0	0	0
116	LOC111890839	NW_019681779.1	791732	794426	+	XP_023742686.1	tnpD	Transposase_21	3.2e-80	tnpD-Morning-Glory	2340	0	0	1	2	0	0	0	1	0	2
117	LOC111890890	NW_019681801.1	40442	42211	+	XP_023742730.1	tnpD	Transposase_21	9e-96	tnpD-Morning-Glory	1770	0	0	0	0	0	0	0	0	0	0
118	LOC111891281	NW_019681875.1	1290892	1292092	-	XP_023743110.1	tnpA	Transposase_24	7.2e-21	tnpA-Maize-2001	840	4	10	23	15	9	8	10	15	26	24
119	LOC111891454	NW_019681904.1	1193206	1195779	+	XP_023743275.1	tnpA	Transposase_24	1.8e-09	tnpA-Morning-Glory	2498	0	1	1	0	0	2	3	2	1	5
120	LOC111891788	NW_019681950.1	342082	344196	+	XP_023743614.1	tnpD	Transposase_21	3.4e-80	tnpD-Snapdragon	1971	0	0	0	2	0	1	0	0	1	0
121	LOC111891951	NW_019682000.1	479270	481278	+	XP_023743788.1	tnpD	Transposase_21	6.9e-83	tnpD-Snapdragon	1806	0	0	0	0	0	0	0	0	0	0
122	LOC111892584	NW_019682184.1	1834805	1840447	-	XP_023744405.1	tnpD	Transposase_21	4e-73	tnpD-Snapdragon	2658	0	0	0	0	0	0	0	0	0	0
123	LOC111892498	NW_019682184.1	7352288	7354692	-	XP_023744304.1	tnpD	Transposase_21	7.1e-35	tnpD-Morning-Glory	1797	0	0	0	0	0	0	0	0	0	0
124	LOC111893268	NW_019682387.1	524659	527895	-	XP_023745099.1	tnpD	Transposase_21	7.4e-95	tnpD-Soybean-Tgmt	3237	0	0	0	0	0	0	0	4	0	0
125	LOC111893581	NW_019682455.1	77125	81202	+	XP_023745428.1	tnpD	Transposase_21	9.6e-96	tnpD-Morning-Glory	1788	0	0	0	0	0	0	0	0	0	2
126	LOC111893719	NW_019682492.1	808755	811409	+	XP_023745558.1	tnpD	Transposase_21	4.7e-77	tnpD-Morning-Glory	2570	0	0	0	0	0	0	0	0	0	0
127	LOC111894114	NW_019682607.1	452099	461811	+	XP_023745959.1	tnpD	Transposase_21	1.1e-86	tnpD-Morning-Glory	5393	10	61	52	41	31	23	11	298	324	292
128	LOC111894883	NW_019682815.1	437338	445050	-	XP_023746739.1	tnpD	Transposase_21	2.3e-86	tnpD-Morning-Glory	4537	92	324	585	349	507	514	618	552	797	1178
129	LOC111895622	NW_019683062.1	2821742	2824972	+	XP_023747467.1	tnpD	Transposase_21	2e-97	tnpD-Morning-Glory	2961	0	0	0	0	0	0	0	0	0	0
130	LOC111895890	NW_019683105.1	20943	21930	+	XP_023747707.1	tnpA	Transposase_24	1.8e-09	tnpA-Morning-Glory	914	0	0	0	0	0	0	0	0	0	0
131	LOC111895946	NW_019683117.1	561255	562494	+	XP_023747770.1	tnpD	Transposase_21	4.8e-44	tnpD-Morning-Glory	1167	0	0	0	0	0	0	0	0	0	0
132	LOC111895950	NW_019683117.1	1496151	1498455	+	XP_023747773.1	tnpD	Transposase_21	9.5e-82	tnpD-Morning-Glory	1977	0	0	0	0	0	0	0	0	0	0
133	LOC111896343	NW_019683190.1	1085969	1087258	+	XP_023748116.1	tnpD	Transposase_21	4.7e-94	tnpD-Soybean-Tgmt	1290	0	0	0	0	0	0	0	0	0	0
134	LOC111896397	NW_019683200.1	1640583	1643150	+	XP_023748159.1	tnpD	Transposase_21	6.4e-98	tnpD-Snapdragon	2568	0	1	0	0	0	0	0	0	0	0
135	LOC111897093	NW_019683316.1	56482	68851	-	XP_023748831.1	tnpA	Transposase_24	4.1e-21	tnpA-Maize-2001	3702	149	131	616	806	151	125	114	135	137	193
136	LOC111897158	NW_019683324.1	980854	982718	-	XP_023748886.1	tnpD	Transposase_21	1.9e-11	tnpD-Soybean-Tgmt	1776	0	0	2	0	0	0	0	0	0	0
137	LOC111897311	NW_019683342.1	525208	527320	-	XP_023749034.1	tnpA	Transposase_24	1.9e-28	tnpA-Snapdragon	1070	0	2	3	6	3	2	1	9	5	5
138	LOC111897303	NW_019683342.1	528346	531906	-	XP_023749026.1	tnpD	Transposase_21	2.3e-72	tnpD-Morning-Glory	3123	0	0	0	0	0	0	0	0	0	0
139	LOC111897446	NW_019683390.1	471085	473094	-	XP_023749177.1	tnpD	Transposase_21	8.6e-76	tnpD-Maize-1986	2010	0	1	0	0	1	2	0	0	2	5
140	LOC111897517	NW_019683399.1	156504	159194	+	XP_023749236.1	tnpD	Transposase_21	3e-88	tnpD-Soybean-Tgmt	2394	0	0	0	0	0	0	0	0	0	0
141	LOC111897524	NW_019683399.1	1340724	1342310	-	XP_023749241.1	tnpD	Transposase_21	1.6e-47	tnpD-Snapdragon	1308	0	1	0	0	0	0	0	0	0	0
142	LOC111897667	NW_019683453.1	909118	911587	-	XP_023749387.1	tnpD	Transposase_21	9e-59	tnpD-Morning-Glory	2136	0	0	0	0	0	0	0	0	0	0
143	LOC111897797	NW_019683456.1	3094765	3095677	-	XP_023749512.1	tnpA	Transposase_24	1.8e-09	tnpA-Morning-Glory	839	0	0	0	0	0	0	0	0	0	0
144	LOC111897976	NW_019683472.1	4717661	4721203	+	XP_023749697.1	tnpD	Transposase_21	2.1e-72	tnpD-Morning-Glory	2994	0	0	0	0	0	0	0	0	0	0
145	LOC111897977	NW_019683472.1	4721335	4724146	+	XP_023749698.1	tnpA	Transposase_24	6.6e-29	tnpA-Snapdragon	1259	1	1	0	0	0	0	0	0	0	1
